# Supplementary material for: The SUMO–NIP45 pathway processes toxic DNA catenanes to prevent mitotic failure
Source: Nat Struct Mol Biol. 2023 Jul 20;30(9):1303–13. doi: 10.1038/s41594-023-01045-0 (PMC10497417; doi:10.1038/s41594-023-01045-0)
Supplement: Supplementary file 4 — Supplementary Data 1 Genome-scale CRISPR–Cas9 screen for SUMOi hypersensitivity in HeLa cells. Gene-based results of SUMOi hypersensitivity screen in HeLa cells. Gene-based depletion scores were calculated using DrugZ analysis. In total, sgRNAs targeting 74 genes were found to be significantly depleted after SUMOi treatment (NormZ ≤ −3). Supplementary Data 2 Genome-scale CRISPR–Cas9 screen for SUMOi hypersensitivity in RPE1 p53-KO FLAG-Cas9 cells. Gene-based results of SUMOi hypersensitivity screen in RPE1 p53-KO FLAG-Cas9 cells. Gene-based depletion scores were calculated using DrugZ analysis. In total, sgRNAs targeting 53 genes were found to be significantly depleted after SUMOi treatment (NormZ ≤ −3). Supplementary Data 3 Genome-scale CRISPR–Cas9 screen for SL with NIP45 KO in HeLa cells. Gene-based results of screen for SL with NIP45 KO in HeLa cells. Gene-based BF scores were calculated using BAGEL analysis. Delta_BF scores were calculated by subtracting the BF score in NIP45–KO cells from the BF score in WT cells. SL genes were defined as genes with a BF value in NIP45–KO cells >15 and a Delta_BF value >15. In total, 252 genes were identified as SL with NIP45 KO. Supplementary Data 4 Genome-scale CRISPR–Cas9 screen for SL with NIP45 KO in RPE1 p53-KO cells. Gene-based results of screen for SL with NIP45 KO in RPE1 p53-KO cells. Gene-based BF scores were calculated using BAGEL analysis. Delta_BF scores were calculated by subtracting the BF score in NIP45–KO cells from the BF score in WT cells. SL genes were defined as genes with a BF value in NIP45-KO cells >15 and a Delta_BF value >15. In total, 81 genes were identified as SL with NIP45 KO. Supplementary Data 5 Genome-scale CRISPR–Cas9 screen for SL with RMI1 KO in RPE1 p53-KO cells. Gene-based results of screen for SL with RMI1 KO in RPE1 p53-KO cells. Gene-based BF scores were calculated using BAGEL analysis. Delta_BF scores were calculated by subtracting the BF score in RMI1-KO cells from the BF score in WT [file 41594_2023_1045_MOESM4_ESM.xlsx]

## Sheet: Supplementary Table 1
GENE	sumZ	numObs	normZ	pval_synth	rank_synth	fdr_synth	pval_supp	rank_supp	fdr_supp
NFATC2IP	-30.34	8	-9.4	2.6e-21	1	4.7e-17	1	18052	1
ABCG2	-27.74	8	-8.58	4.57e-18	2	4.12e-14	1	18051	1
TMEM208	-23.69	8	-7.31	1.34e-13	3	8.08e-10	1	18050	1
RMI2	-22.04	8	-6.79	5.63e-12	4	2.54e-08	1	18049	1
SAE1	-20.37	8	-6.27	1.86e-10	5	6.72e-07	1	18048	1
MPP6	-18.56	8	-5.7	6.14e-09	6	1.85e-05	1	18047	1
ERCC6L	-17.29	8	-5.3	5.91e-08	7	0.000153	1	18046	1
TM2D1	-17.01	8	-5.21	9.55e-08	8	0.000216	1	18045	1
STAG2	-16.76	8	-5.13	1.47e-07	9	0.000294	1	18044	1
AHR	-16.41	8	-5.02	2.62e-07	10	0.000473	1	18043	1
TFAP2A	-16.31	8	-4.99	3.08e-07	11	0.000505	1	18042	1
G3BP1	-16.12	8	-4.93	4.16e-07	12	0.000626	1	18041	1
EP300	-15.5	8	-4.73	1.12e-06	13	0.00156	1	18040	1
FKBP8	-15.35	8	-4.68	1.41e-06	14	0.00182	1	18039	1
KMT2C	-15.29	8	-4.67	1.53e-06	15	0.00184	1	18038	1
STK40	-15	8	-4.57	2.39e-06	16	0.0027	1	18037	1
TM2D3	-14.9	8	-4.54	2.78e-06	17	0.00295	1	18036	1
ABCC1	-14.11	8	-4.29	8.75e-06	18	0.00878	1	18035	1
TM2D2	-13.96	8	-4.25	1.09e-05	19	0.0103	1	18034	1
SOCS3	-13.63	8	-4.14	1.71e-05	20	0.0154	1	18033	1
CRAMP1L	-13.56	8	-4.12	1.9e-05	21	0.0163	1	18032	1
TOP2A	-13.47	8	-4.09	2.14e-05	22	0.0176	1	18031	1
TRIB1	-12.88	8	-3.91	4.66e-05	23	0.0366	1	18030	1
NUTF2	-12.78	8	-3.88	5.31e-05	24	0.0392	1	18029	1
RMI1	-12.77	8	-3.87	5.43e-05	25	0.0392	1	18028	1
UBA2	-12.71	8	-3.85	5.86e-05	26	0.0407	1	18027	1
SMC6	-12.62	8	-3.82	6.56e-05	27	0.0439	1	18026	1
GCLC	-12.5	8	-3.79	7.6e-05	28	0.049	1	18025	1
NGB	-12.37	8	-3.75	9e-05	29	0.056	1	18024	1
APTX	-12.01	8	-3.63	0.000141	30	0.0847	1	18023	1
ENSA	-11.82	8	-3.57	0.000176	31	0.102	1	18022	1
ACN9	-11.79	8	-3.56	0.000184	32	0.104	1	18021	1
TRIM24	-11.67	8	-3.53	0.00021	33	0.115	1	18020	1
HNRNPUL1	-11.57	8	-3.5	0.000237	34	0.126	1	18019	1
DYRK1A	-11.55	8	-3.49	0.000244	35	0.126	1	18018	1
BLM	-11.45	8	-3.46	0.000275	36	0.138	1	18017	1
RFK	-11.31	8	-3.41	0.000322	37	0.154	1	18016	1
SBNO2	-11.31	8	-3.41	0.000323	38	0.154	1	18015	1
ZNF391	-11.23	8	-3.39	0.000354	39	0.162	1	18014	1
C14orf182	-11.19	8	-3.37	0.000369	40	0.162	1	18013	1
LARP7	-11.18	8	-3.37	0.000375	41	0.162	1	18012	1
GABRA2	-11.17	8	-3.37	0.000378	42	0.162	1	18011	1
SRP68	-11.09	8	-3.34	0.000416	43	0.175	1	18010	1
YTHDF2	-10.96	8	-3.3	0.00048	44	0.197	1	18009	1
MAGOHB	-10.89	8	-3.28	0.000516	45	0.207	0.999	18008	1
UGP2	-10.86	8	-3.27	0.000536	46	0.21	0.999	18007	1
FAM189A2	-10.77	8	-3.24	0.000596	47	0.229	0.999	18006	1
NUDT17	-10.74	8	-3.23	0.00061	48	0.229	0.999	18005	1
TAL2	-10.7	8	-3.22	0.000637	49	0.233	0.999	18004	1
NCAPG	-9.99	7	-3.21	0.000657	50	0.233	0.999	18003	1
SLC2A9	-10.66	8	-3.21	0.000667	51	0.233	0.999	18002	1
PCGF1	-9.23	6	-3.21	0.000671	52	0.233	0.999	18001	1
ZRANB2	-10.55	8	-3.17	0.000752	53	0.256	0.999	18000	1
BDKRB2	-10.39	8	-3.12	0.000897	54	0.299	0.999	17999	1
BOD1L1	-10.37	8	-3.12	0.000914	55	0.299	0.999	17998	1
GPR176	-10.34	8	-3.11	0.00094	56	0.299	0.999	17997	1
EZH2	-10.33	8	-3.1	0.000956	57	0.299	0.999	17996	1
RACGAP1	-10.32	8	-3.1	0.000967	58	0.299	0.999	17995	1
SLC20A1	-10.31	8	-3.1	0.000979	59	0.299	0.999	17994	1
PSMG3	-10.29	8	-3.09	0.000992	60	0.299	0.999	17993	1
MAZ	-10.27	8	-3.09	0.00101	61	0.3	0.999	17992	1
RTTN	-10.24	8	-3.08	0.00105	62	0.304	0.999	17991	1
MOGS	-10.23	8	-3.07	0.00107	63	0.304	0.999	17990	1
ARTN	-10.21	8	-3.07	0.00108	64	0.304	0.999	17989	1
NRARP	-10.2	8	-3.06	0.00109	65	0.304	0.999	17988	1
TPK1	-10.17	8	-3.05	0.00113	66	0.308	0.999	17987	1
APRT	-10.15	8	-3.05	0.00115	67	0.31	0.999	17986	1
DUSP1	-10.13	8	-3.04	0.00118	68	0.313	0.999	17985	1
IRS2	-10.07	8	-3.02	0.00126	69	0.318	0.999	17984	1
HAMP	-10.05	8	-3.02	0.00128	70	0.318	0.999	17983	1
ZNF792	-10.04	8	-3.01	0.00129	71	0.318	0.999	17982	1
LSM14A	-10.04	8	-3.01	0.00129	72	0.318	0.999	17981	1
COX4I1	-10.04	8	-3.01	0.0013	73	0.318	0.999	17980	1
ZNF195	-10.03	8	-3.01	0.0013	74	0.318	0.999	17979	1
SLC13A4	-9.96	8	-2.99	0.0014	75	0.337	0.999	17978	1
NXT1	-9.92	8	-2.97	0.00147	76	0.34	0.999	17977	1
ARNT	-9.92	8	-2.97	0.00147	77	0.34	0.999	17976	1
TRA2A	-9.91	8	-2.97	0.00148	78	0.34	0.999	17975	1
PPP1R8	-9.91	8	-2.97	0.00149	79	0.34	0.999	17974	1
CPSF7	-9.87	8	-2.96	0.00154	80	0.347	0.998	17973	1
HIATL1	-9.86	8	-2.96	0.00156	81	0.348	0.998	17972	1
PRMT10	-9.82	8	-2.94	0.00162	82	0.351	0.998	17971	1
SYNGAP1	-9.82	8	-2.94	0.00163	83	0.351	0.998	17970	1
RFWD2	-9.81	8	-2.94	0.00163	84	0.351	0.998	17969	1
SLC39A1	-9.78	8	-2.93	0.00169	85	0.358	0.998	17968	1
MNS1	-9.74	8	-2.92	0.00177	86	0.363	0.998	17967	1
KAZALD1	-9.73	8	-2.92	0.00177	87	0.363	0.998	17966	1
KDSR	-9.73	8	-2.91	0.00178	88	0.363	0.998	17965	1
SZRD1	-9.7	8	-2.9	0.00184	89	0.363	0.998	17964	1
MUS81	-9.69	8	-2.9	0.00185	90	0.363	0.998	17963	1
FAM192A	-9.69	8	-2.9	0.00186	91	0.363	0.998	17962	1
RPL9	-4.84	2	-2.9	0.00187	92	0.363	0.998	17961	1
GNPNAT1	-9.68	8	-2.9	0.00187	93	0.363	0.998	17960	1
RUNX1	-9.65	8	-2.89	0.00192	94	0.369	0.998	17959	1
UBE2D4	-9.63	8	-2.88	0.00196	95	0.373	0.998	17958	1
RNF181	-9.58	8	-2.87	0.00207	96	0.39	0.998	17957	1
DIMT1	-9.56	8	-2.86	0.00211	97	0.392	0.998	17956	1
RASSF2	-9.52	8	-2.85	0.00219	98	0.402	0.998	17955	1
NMNAT1	-9.51	8	-2.85	0.00221	99	0.402	0.998	17954	1
HSP90AB1	-9.5	8	-2.84	0.00223	100	0.402	0.998	17953	1
EMC3	-9.49	8	-2.84	0.00227	101	0.406	0.998	17952	1
DET1	-9.45	8	-2.83	0.00235	102	0.413	0.998	17951	1
GTPBP2	-9.45	8	-2.83	0.00236	103	0.413	0.998	17950	1
ZNF284	-9.41	8	-2.81	0.00245	104	0.425	0.998	17949	1
ICA1	-9.39	8	-2.81	0.00249	105	0.428	0.998	17948	1
RER1	-9.35	8	-2.8	0.00258	106	0.438	0.997	17947	1
STT3A	-9.35	8	-2.8	0.00259	107	0.438	0.997	17946	1
OSBP2	-9.33	8	-2.79	0.00263	108	0.44	0.997	17945	1
WFDC8	-9.32	8	-2.79	0.00267	109	0.442	0.997	17944	1
SERPINB6	-9.31	8	-2.78	0.0027	110	0.443	0.997	17943	1
LARP1	-9.27	8	-2.77	0.00279	111	0.454	0.997	17942	1
KIAA0895L	-9.24	8	-2.76	0.00288	112	0.464	0.997	17941	1
ENC1	-9.22	8	-2.75	0.00295	113	0.471	0.997	17940	1
OR2G6	-9.2	8	-2.75	0.00301	114	0.476	0.997	17939	1
RP9	-9.19	8	-2.74	0.00303	115	0.476	0.997	17938	1
LRRC36	-9.15	8	-2.73	0.00313	116	0.487	0.997	17937	1
ABCC4	-9.12	8	-2.72	0.00322	117	0.497	0.997	17936	1
C15orf54	-9.09	8	-2.71	0.00334	118	0.511	0.997	17935	1
IL34	-9.06	8	-2.7	0.00343	119	0.52	0.997	17934	1
LRRC31	-8.99	8	-2.68	0.00367	120	0.545	0.996	17933	1
PPM1A	-8.98	8	-2.68	0.00368	121	0.545	0.996	17932	1
C20orf196	-8.98	8	-2.68	0.0037	122	0.545	0.996	17931	1
CTDSPL2	-8.97	8	-2.68	0.00372	123	0.545	0.996	17930	1
ODF2	-8.96	8	-2.67	0.00375	124	0.545	0.996	17929	1
KIAA0430	-8.95	8	-2.67	0.00379	125	0.545	0.996	17928	1
KIF23	-8.94	8	-2.67	0.00384	126	0.545	0.996	17927	1
TPPP3	-8.94	8	-2.67	0.00384	127	0.545	0.996	17926	1
FDXR	-8.93	8	-2.66	0.00387	128	0.545	0.996	17925	1
CHMP6	-7.69	6	-2.65	0.00407	129	0.57	0.996	17924	1
PAXIP1	-8.86	8	-2.64	0.00412	130	0.572	0.996	17923	1
PPP1R36	-7.67	6	-2.64	0.00417	131	0.574	0.996	17922	1
MBD6	-8.84	8	-2.64	0.0042	132	0.574	0.996	17921	1
KCNK5	-8.81	8	-2.63	0.00432	133	0.582	0.996	17920	1
FMO3	-8.81	8	-2.63	0.00432	134	0.582	0.996	17919	1
LEMD2	-8.79	8	-2.62	0.00442	135	0.591	0.996	17918	1
PSIP1	-8.78	8	-2.62	0.00445	136	0.591	0.996	17917	1
EDF1	-8.76	8	-2.61	0.00455	137	0.596	0.995	17916	1
STRIP1	-8.75	8	-2.61	0.00455	138	0.596	0.995	17915	1
CFL1	-8.74	8	-2.6	0.0046	139	0.598	0.995	17914	1
FBXO42	-8.73	8	-2.6	0.00464	140	0.598	0.995	17913	1
CUBN	-8.73	8	-2.6	0.00468	141	0.599	0.995	17912	1
OR51Q1	-8.71	8	-2.59	0.00475	142	0.604	0.995	17911	1
CRTC1	-8.7	8	-2.59	0.00478	143	0.604	0.995	17910	1
GJA8	-8.68	8	-2.59	0.00485	144	0.606	0.995	17909	1
IGLON5	-8.68	8	-2.59	0.00487	145	0.606	0.995	17908	1
KIAA1737	-8.67	8	-2.58	0.00491	146	0.606	0.995	17907	1
TSPO	-8.66	8	-2.58	0.00496	147	0.606	0.995	17906	1
FNDC3B	-8.65	8	-2.58	0.00501	148	0.606	0.995	17905	1
GPR85	-8.65	8	-2.57	0.00502	149	0.606	0.995	17904	1
ADNP	-8.64	8	-2.57	0.00504	150	0.606	0.995	17903	1
CYB5R3	-8.64	8	-2.57	0.00508	151	0.607	0.995	17902	1
SLC35B1	-8.63	8	-2.57	0.00513	152	0.609	0.995	17901	1
HDAC3	-8.56	8	-2.55	0.00541	153	0.639	0.995	17900	1
WWC3	-8.56	8	-2.55	0.00546	154	0.64	0.995	17899	1
EFHC1	-8.53	8	-2.54	0.0056	155	0.652	0.994	17898	1
PILRB	-8.51	8	-2.53	0.00569	156	0.654	0.994	17897	1
SGSM3	-8.51	8	-2.53	0.00569	157	0.654	0.994	17896	1
SYNPR	-8.46	8	-2.52	0.00592	158	0.659	0.994	17895	1
NANS	-8.46	8	-2.52	0.00593	159	0.659	0.994	17894	1
NHLRC2	-8.45	8	-2.51	0.00601	160	0.659	0.994	17893	1
DLD	-8.44	8	-2.51	0.00604	161	0.659	0.994	17892	1
GPLD1	-8.44	8	-2.51	0.00607	162	0.659	0.994	17891	1
PIAS1	-8.44	8	-2.51	0.00608	163	0.659	0.994	17890	1
MCM10	-8.43	8	-2.51	0.00609	164	0.659	0.994	17889	1
PLEKHA5	-8.43	8	-2.51	0.0061	165	0.659	0.994	17888	1
STK17A	-8.43	8	-2.5	0.00612	166	0.659	0.994	17887	1
ZNF618	-8.42	8	-2.5	0.00617	167	0.659	0.994	17886	1
ARF1	-8.42	8	-2.5	0.00619	168	0.659	0.994	17885	1
METAP1	-8.41	8	-2.5	0.0062	169	0.659	0.994	17884	1
TRPC5	-8.41	8	-2.5	0.00622	170	0.659	0.994	17883	1
PABPC5	-8.4	8	-2.5	0.00627	171	0.659	0.994	17882	1
PGAP1	-8.4	8	-2.5	0.00628	172	0.659	0.994	17881	1
SIK1	-8.38	8	-2.49	0.00638	173	0.66	0.994	17880	1
C19orf24	-8.38	8	-2.49	0.00639	174	0.66	0.994	17879	1
SCYL3	-8.38	8	-2.49	0.0064	175	0.66	0.994	17878	1
WDR31	-8.36	8	-2.48	0.00649	176	0.663	0.994	17877	1
EMC6	-8.36	8	-2.48	0.0065	177	0.663	0.994	17876	1
TFPI	-8.34	8	-2.48	0.00664	178	0.668	0.993	17875	1
ZNF668	-8.33	8	-2.48	0.00666	179	0.668	0.993	17874	1
DNAJA1	-8.32	8	-2.47	0.00672	180	0.668	0.993	17873	1
ANKRD26	-8.32	8	-2.47	0.00672	181	0.668	0.993	17872	1
RANBP9	-8.32	8	-2.47	0.00673	182	0.668	0.993	17871	1
MANEAL	-8.29	8	-2.46	0.00691	183	0.681	0.993	17870	1
ORC6	-8.29	8	-2.46	0.00694	184	0.681	0.993	17869	1
MYLIP	-8.28	8	-2.46	0.007	185	0.683	0.993	17868	1
ZC3HC1	-8.25	8	-2.45	0.00714	186	0.693	0.993	17867	1
ASCC1	-8.23	8	-2.44	0.00728	187	0.703	0.993	17866	1
KIRREL3	-8.22	8	-2.44	0.00735	188	0.706	0.993	17865	1
BRWD3	-8.2	8	-2.43	0.00748	189	0.715	0.993	17864	1
TCTN1	-8.19	8	-2.43	0.00752	190	0.715	0.992	17863	1
WDR26	-7.08	6	-2.42	0.00767	191	0.724	0.992	17862	1
SUSD3	-8.16	8	-2.42	0.00772	192	0.724	0.992	17861	1
CCT3	-8.16	8	-2.42	0.00776	193	0.724	0.992	17860	1
RAI2	-8.16	8	-2.42	0.00778	194	0.724	0.992	17859	1
ARHGAP20	-8.13	8	-2.41	0.00793	195	0.732	0.992	17858	1
SLC20A2	-8.13	8	-2.41	0.00795	196	0.732	0.992	17857	1
GMDS	-8.12	8	-2.41	0.00799	197	0.732	0.992	17856	1
OR51G2	-8.11	8	-2.41	0.00806	198	0.733	0.992	17855	1
BAP1	-8.11	8	-2.4	0.00809	199	0.733	0.992	17854	1
ATP6V1H	-8.1	8	-2.4	0.00813	200	0.733	0.992	17853	1
FOXJ1	-8.1	8	-2.4	0.00816	201	0.733	0.992	17852	1
DYNC1LI1	-8.08	8	-2.4	0.0083	202	0.739	0.992	17851	1
SLC24A5	-8.08	8	-2.39	0.00831	203	0.739	0.992	17850	1
SLC35A3	-8.04	8	-2.38	0.00861	204	0.75	0.991	17849	1
CCDC64	-8.03	8	-2.38	0.00867	205	0.75	0.991	17848	1
ZNF528	-8.03	8	-2.38	0.00868	206	0.75	0.991	17847	1
C7orf66	-8.03	8	-2.38	0.00868	207	0.75	0.991	17846	1
TMEM30A	-8.01	8	-2.38	0.00877	208	0.75	0.991	17845	1
TRAPPC4	-8.01	8	-2.37	0.00884	209	0.75	0.991	17844	1
KCNE2	-7.99	8	-2.37	0.00897	210	0.75	0.991	17843	1
TGIF1	-7.99	8	-2.37	0.00897	211	0.75	0.991	17842	1
SLC35D2	-7.98	8	-2.36	0.00903	212	0.75	0.991	17841	1
SCRG1	-7.98	8	-2.36	0.00904	213	0.75	0.991	17840	1
RABGGTB	-7.98	8	-2.36	0.00904	214	0.75	0.991	17839	1
ZNF367	-7.98	8	-2.36	0.00905	215	0.75	0.991	17838	1
TNKS	-7.96	8	-2.36	0.00916	216	0.75	0.991	17837	1
CDC42EP1	-7.96	8	-2.36	0.00922	217	0.75	0.991	17836	1
VAV2	-7.95	8	-2.35	0.00929	218	0.75	0.991	17835	1
SLC16A4	-7.94	8	-2.35	0.00932	219	0.75	0.991	17834	1
SH3BP2	-7.92	8	-2.35	0.00951	220	0.75	0.99	17833	1
UTS2R	-7.92	8	-2.34	0.00953	221	0.75	0.99	17832	1
KIAA1958	-7.91	8	-2.34	0.00955	222	0.75	0.99	17831	1
ANKRD45	-7.91	8	-2.34	0.00955	223	0.75	0.99	17830	1
AARS	-7.91	8	-2.34	0.00958	224	0.75	0.99	17829	1
PAGR1	-7.91	8	-2.34	0.00961	225	0.75	0.99	17828	1
CYC1	-7.9	8	-2.34	0.00965	226	0.75	0.99	17827	1
NDUFA5	-7.9	8	-2.34	0.00966	227	0.75	0.99	17826	1
UTP15	-7.9	8	-2.34	0.00968	228	0.75	0.99	17825	1
ERH	-7.89	8	-2.34	0.00972	229	0.75	0.99	17824	1
ZNF436	-7.89	8	-2.34	0.00974	230	0.75	0.99	17823	1
BBS1	-7.89	8	-2.34	0.00976	231	0.75	0.99	17822	1
CDIPT	-7.89	8	-2.33	0.00977	232	0.75	0.99	17821	1
PLCE1	-7.89	8	-2.33	0.00978	233	0.75	0.99	17820	1
FOXK1	-7.89	8	-2.33	0.00978	234	0.75	0.99	17819	1
CDCA8	-7.88	8	-2.33	0.0098	235	0.75	0.99	17818	1
RPS4Y2	-3.94	2	-2.33	0.00981	236	0.75	0.99	17817	1
UBE2K	-7.88	8	-2.33	0.00986	237	0.75	0.99	17816	1
ZBTB21	-7.87	8	-2.33	0.00989	238	0.75	0.99	17815	1
OSGEP	-6.81	6	-2.33	0.01	239	0.756	0.99	17814	1
CDC23	-7.83	8	-2.32	0.0103	240	0.768	0.99	17813	1
UQCRB	-3.91	2	-2.31	0.0104	241	0.768	0.99	17812	1
SLC9A2	-7.81	8	-2.31	0.0104	242	0.768	0.99	17811	1
ZDHHC1	-7.81	8	-2.31	0.0105	243	0.768	0.99	17810	1
GCLM	-7.8	8	-2.31	0.0105	244	0.768	0.99	17809	1
DEK	-7.8	8	-2.31	0.0105	245	0.768	0.99	17808	1
TBC1D10B	-7.79	8	-2.3	0.0106	246	0.768	0.989	17807	1
PPP1R17	-7.79	8	-2.3	0.0106	247	0.768	0.989	17806	1
KIFC3	-7.78	8	-2.3	0.0107	248	0.768	0.989	17805	1
PALM2-AKAP2	-7.77	8	-2.3	0.0107	249	0.768	0.989	17804	1
GYPC	-7.77	8	-2.3	0.0108	250	0.768	0.989	17803	1
NCF4	-7.77	8	-2.3	0.0108	251	0.768	0.989	17802	1
MYBL1	-7.77	8	-2.3	0.0108	252	0.768	0.989	17801	1
TNNC1	-7.77	8	-2.3	0.0108	253	0.768	0.989	17800	1
DCAF8L1	-7.76	8	-2.3	0.0109	254	0.768	0.989	17799	1
PTPN2	-7.76	8	-2.29	0.0109	255	0.768	0.989	17798	1
DCHS2	-7.76	8	-2.29	0.0109	256	0.768	0.989	17797	1
MUC12	-7.75	8	-2.29	0.011	257	0.772	0.989	17796	1
ADSL	-7.73	8	-2.29	0.0111	258	0.777	0.989	17795	1
SIAH1	-7.72	8	-2.28	0.0112	259	0.777	0.989	17794	1
DHX16	-7.72	8	-2.28	0.0112	260	0.777	0.989	17793	1
ZNF689	-7.72	8	-2.28	0.0112	261	0.777	0.989	17792	1
IGFALS	-7.71	8	-2.28	0.0113	262	0.777	0.989	17791	1
ACSM1	-7.71	8	-2.28	0.0113	263	0.777	0.989	17790	1
MAEA	-7.71	8	-2.28	0.0114	264	0.777	0.989	17789	1
MCL1	-7.68	8	-2.27	0.0116	265	0.789	0.988	17788	1
CLDN8	-7.65	8	-2.26	0.0119	266	0.803	0.988	17787	1
TTLL4	-7.65	8	-2.26	0.0119	267	0.803	0.988	17786	1
YPEL5	-7.63	8	-2.25	0.0121	268	0.807	0.988	17785	1
TMEM50B	-7.62	8	-2.25	0.0122	269	0.807	0.988	17784	1
RPP40	-7.62	8	-2.25	0.0122	270	0.807	0.988	17783	1
ARL13A	-7.62	8	-2.25	0.0122	271	0.807	0.988	17782	1
C16orf93	-7.62	8	-2.25	0.0122	272	0.807	0.988	17781	1
HSPA8	-7.61	8	-2.25	0.0123	273	0.807	0.988	17780	1
FAM98B	-7.61	8	-2.25	0.0123	274	0.807	0.988	17779	1
NCAPH2	-7.6	8	-2.24	0.0124	275	0.807	0.988	17778	1
ECM2	-7.59	8	-2.24	0.0125	276	0.807	0.988	17777	1
CAP1	-7.58	8	-2.24	0.0126	277	0.807	0.987	17776	1
DHX35	-7.58	8	-2.24	0.0126	278	0.807	0.987	17775	1
AP1G1	-7.58	8	-2.24	0.0126	279	0.807	0.987	17774	1
RGS8	-7.58	8	-2.24	0.0127	280	0.807	0.987	17773	1
CABIN1	-7.57	8	-2.24	0.0127	281	0.807	0.987	17772	1
MKX	-7.57	8	-2.24	0.0127	282	0.807	0.987	17771	1
SMC5	-7.57	8	-2.23	0.0127	283	0.807	0.987	17770	1
SLC5A2	-7.57	8	-2.23	0.0128	284	0.807	0.987	17769	1
UGCG	-7.57	8	-2.23	0.0128	285	0.807	0.987	17768	1
FGFBP1	-7.56	8	-2.23	0.0128	286	0.807	0.987	17767	1
EIF5	-7.56	8	-2.23	0.0129	287	0.808	0.987	17766	1
SUMO1	-3.77	2	-2.23	0.013	288	0.816	0.987	17765	1
FOXRED1	-7.52	8	-2.22	0.0132	289	0.822	0.987	17764	1
ETNK2	-7.52	8	-2.22	0.0133	290	0.822	0.987	17763	1
UBE2L6	-7.51	8	-2.22	0.0133	291	0.822	0.987	17762	1
MGAT1	-7.51	8	-2.22	0.0133	292	0.822	0.987	17761	1
SLC19A1	-7.51	8	-2.21	0.0134	293	0.823	0.987	17760	1
DCTPP1	-7.5	8	-2.21	0.0134	294	0.823	0.987	17759	1
CBLB	-7.5	8	-2.21	0.0134	295	0.823	0.987	17758	1
DPT	-7.49	8	-2.21	0.0135	296	0.824	0.986	17757	1
RNF115	-7.49	8	-2.21	0.0136	297	0.825	0.986	17756	1
LAX1	-7.48	8	-2.21	0.0136	298	0.825	0.986	17755	1
MGA	-7.46	8	-2.2	0.0138	299	0.828	0.986	17754	1
ZNF169	-7.46	8	-2.2	0.0138	300	0.828	0.986	17753	1
CBFB	-7.46	8	-2.2	0.0139	301	0.828	0.986	17752	1
DEF8	-7.45	8	-2.2	0.014	302	0.828	0.986	17751	1
SCO1	-7.45	8	-2.2	0.014	303	0.828	0.986	17750	1
ZNF184	-7.45	8	-2.2	0.014	304	0.828	0.986	17749	1
NDUFB10	-7.45	8	-2.2	0.014	305	0.828	0.986	17748	1
NCAPG2	-7.45	8	-2.2	0.014	306	0.828	0.986	17747	1
FAM76A	-7.44	8	-2.19	0.0141	307	0.828	0.986	17746	1
KIF16B	-7.44	8	-2.19	0.0142	308	0.83	0.986	17745	1
PRG3	-7.42	8	-2.19	0.0144	309	0.837	0.986	17744	1
DYNC2H1	-7.42	8	-2.19	0.0144	310	0.837	0.986	17743	1
UNC13C	-7.41	8	-2.19	0.0144	311	0.838	0.986	17742	1
ELOVL7	-7.4	8	-2.18	0.0146	312	0.842	0.985	17741	1
PPM1F	-7.4	8	-2.18	0.0146	313	0.842	0.985	17740	1
TARBP2	-7.39	8	-2.18	0.0147	314	0.842	0.985	17739	1
CBLL1	-7.39	8	-2.18	0.0147	315	0.842	0.985	17738	1
PDE7A	-6.39	6	-2.17	0.0148	316	0.847	0.985	17737	1
C2CD4A	-7.37	8	-2.17	0.0149	317	0.848	0.985	17736	1
HIST1H1C	-7.37	8	-2.17	0.0149	318	0.848	0.985	17735	1
TERF2IP	-7.36	8	-2.17	0.015	319	0.851	0.985	17734	1
FAM178A	-7.35	8	-2.17	0.0152	320	0.853	0.985	17733	1
GALNT3	-7.34	8	-2.16	0.0153	321	0.853	0.985	17732	1
CAPRIN1	-7.34	8	-2.16	0.0153	322	0.853	0.985	17731	1
CCDC154	-7.34	8	-2.16	0.0153	323	0.853	0.985	17730	1
C2CD4B	-7.33	8	-2.16	0.0154	324	0.853	0.985	17729	1
RTL1	-7.33	8	-2.16	0.0154	325	0.853	0.985	17728	1
SUN2	-7.33	8	-2.16	0.0154	326	0.853	0.985	17727	1
ZNF850	-7.33	8	-2.16	0.0155	327	0.854	0.985	17726	1
CD160	-7.29	8	-2.15	0.0159	328	0.875	0.984	17725	1
EXOSC2	-7.27	8	-2.14	0.0161	329	0.882	0.984	17724	1
SFI1	-7.27	8	-2.14	0.0162	330	0.882	0.984	17723	1
TSPAN5	-7.27	8	-2.14	0.0162	331	0.882	0.984	17722	1
DPYSL2	-7.26	8	-2.14	0.0163	332	0.883	0.984	17721	1
PIGV	-7.26	8	-2.14	0.0163	333	0.883	0.984	17720	1
NDUFAF5	-7.25	8	-2.14	0.0164	334	0.883	0.984	17719	1
UTP20	-7.25	8	-2.13	0.0165	335	0.883	0.984	17718	1
PSMD8	-7.25	8	-2.13	0.0165	336	0.883	0.984	17717	1
EPB41L2	-7.23	8	-2.13	0.0166	337	0.883	0.983	17716	1
PIP	-5.11	4	-2.13	0.0166	338	0.883	0.983	17715	1
LBP	-7.23	8	-2.13	0.0167	339	0.883	0.983	17714	1
TPP2	-7.22	8	-2.13	0.0168	340	0.883	0.983	17713	1
PSENEN	-7.22	8	-2.13	0.0168	341	0.883	0.983	17712	1
UGGT2	-7.22	8	-2.13	0.0168	342	0.883	0.983	17711	1
MRPS22	-7.22	8	-2.12	0.0168	343	0.883	0.983	17710	1
CYP4A11	-6.25	6	-2.12	0.0168	344	0.883	0.983	17709	1
TEX12	-6.25	6	-2.12	0.0169	345	0.884	0.983	17708	1
CDHR4	-7.2	8	-2.12	0.017	346	0.887	0.983	17707	1
MRPL33	-7.2	8	-2.12	0.017	347	0.887	0.983	17706	1
TNRC6B	-7.19	8	-2.11	0.0172	348	0.888	0.983	17705	1
ALKBH8	-7.18	8	-2.11	0.0173	349	0.888	0.983	17704	1
SLCO4A1	-7.18	8	-2.11	0.0174	350	0.888	0.983	17703	1
WDR18	-7.17	8	-2.11	0.0174	351	0.888	0.983	17702	1
TINF2	-7.17	8	-2.11	0.0174	352	0.888	0.983	17701	1
TMEM229A	-7.17	8	-2.11	0.0175	353	0.888	0.983	17700	1
GRB14	-7.17	8	-2.11	0.0175	354	0.888	0.983	17699	1
KLRC1	-7.17	8	-2.11	0.0175	355	0.888	0.982	17698	1
SMPD3	-7.16	8	-2.11	0.0176	356	0.888	0.982	17697	1
MEIOB	-7.16	8	-2.11	0.0176	357	0.888	0.982	17696	1
TPRKB	-7.15	8	-2.1	0.0177	358	0.888	0.982	17695	1
FZD1	-7.15	8	-2.1	0.0178	359	0.888	0.982	17694	1
NAA60	-7.15	8	-2.1	0.0178	360	0.888	0.982	17693	1
PLEKHG4	-7.14	8	-2.1	0.0178	361	0.888	0.982	17692	1
TBPL1	-7.14	8	-2.1	0.0178	362	0.888	0.982	17691	1
TFAP2C	-7.14	8	-2.1	0.0179	363	0.888	0.982	17690	1
ZBTB41	-7.14	8	-2.1	0.0179	364	0.89	0.982	17689	1
AIP	-7.13	8	-2.1	0.018	365	0.89	0.982	17688	1
ZNF699	-7.13	8	-2.1	0.018	366	0.89	0.982	17687	1
EMC2	-7.12	8	-2.09	0.0182	367	0.893	0.982	17686	1
PHKG2	-7.12	8	-2.09	0.0182	368	0.893	0.982	17685	1
QRFP	-7.1	8	-2.09	0.0185	369	0.904	0.982	17684	1
SNAP47	-7.09	8	-2.08	0.0186	370	0.904	0.981	17683	1
ATP13A1	-7.08	8	-2.08	0.0187	371	0.904	0.981	17682	1
FKBP1C	-6.13	6	-2.08	0.0188	372	0.904	0.981	17681	1
ITSN2	-7.07	8	-2.08	0.0189	373	0.904	0.981	17680	1
VPS51	-7.07	8	-2.08	0.0189	374	0.904	0.981	17679	1
PVALB	-7.07	8	-2.08	0.0189	375	0.904	0.981	17678	1
FXYD7	-7.07	8	-2.08	0.0189	376	0.904	0.981	17677	1
ALDH1L1	-7.06	8	-2.07	0.019	377	0.904	0.981	17676	1
ASXL3	-7.06	8	-2.07	0.019	378	0.904	0.981	17675	1
CHRM3	-7.06	8	-2.07	0.0191	379	0.904	0.981	17674	1
RHPN1	-7.05	8	-2.07	0.0191	380	0.904	0.981	17673	1
FOXC2	-7.05	8	-2.07	0.0191	381	0.904	0.981	17672	1
LCOR	-7.05	8	-2.07	0.0191	382	0.904	0.981	17671	1
CNTNAP4	-7.04	8	-2.07	0.0193	383	0.905	0.981	17670	1
MYH10	-7.04	8	-2.07	0.0193	384	0.905	0.981	17669	1
MAP4K1	-7.03	8	-2.07	0.0194	385	0.905	0.981	17668	1
DSE	-7.03	8	-2.06	0.0195	386	0.905	0.981	17667	1
SLC30A8	-7.03	8	-2.06	0.0195	387	0.905	0.981	17666	1
RRP7A	-7.03	8	-2.06	0.0195	388	0.905	0.98	17665	1
SLC38A8	-7.02	8	-2.06	0.0195	389	0.905	0.98	17664	1
LONP2	-7.02	8	-2.06	0.0196	390	0.905	0.98	17663	1
MRPL30	-7.02	8	-2.06	0.0196	391	0.905	0.98	17662	1
PHF3	-7	8	-2.05	0.0199	392	0.915	0.98	17661	1
CCDC8	-7	8	-2.05	0.02	393	0.915	0.98	17660	1
COPS7A	-6.99	8	-2.05	0.0201	394	0.915	0.98	17659	1
PRRT2	-6.99	8	-2.05	0.0201	395	0.915	0.98	17658	1
ALLC	-6.99	8	-2.05	0.0201	396	0.915	0.98	17657	1
CLPB	-6.98	8	-2.05	0.0202	397	0.915	0.98	17656	1
HORMAD2	-6.98	8	-2.05	0.0202	398	0.915	0.98	17655	1
PXK	-6.96	8	-2.04	0.0205	399	0.929	0.979	17654	1
AGBL4	-6.95	8	-2.04	0.0207	400	0.934	0.979	17653	1
CLOCK	-6.95	8	-2.04	0.0207	401	0.934	0.979	17652	1
HOMEZ	-6.94	8	-2.04	0.0209	402	0.935	0.979	17651	1
PDE4C	-6.93	8	-2.03	0.0209	403	0.935	0.979	17650	1
C6orf201	-6.93	8	-2.03	0.021	404	0.935	0.979	17649	1
TIPIN	-6.92	8	-2.03	0.0211	405	0.935	0.979	17648	1
ADSS	-6.92	8	-2.03	0.0212	406	0.935	0.979	17647	1
EPHB1	-6.92	8	-2.03	0.0212	407	0.935	0.979	17646	1
DCAF6	-6.92	8	-2.03	0.0212	408	0.935	0.979	17645	1
ERC2	-6.91	8	-2.03	0.0213	409	0.935	0.979	17644	1
NSMCE1	-6.91	8	-2.03	0.0213	410	0.935	0.979	17643	1
N6AMT2	-6.91	8	-2.03	0.0214	411	0.935	0.979	17642	1
SLC6A8	-6.91	8	-2.03	0.0214	412	0.935	0.979	17641	1
BTN1A1	-6.9	8	-2.03	0.0214	413	0.935	0.979	17640	1
HDLBP	-6.9	8	-2.02	0.0215	414	0.937	0.978	17639	1
GATA2	-6.9	8	-2.02	0.0216	415	0.937	0.978	17638	1
PKDREJ	-6.89	8	-2.02	0.0217	416	0.937	0.978	17637	1
ROBO3	-6.89	8	-2.02	0.0217	417	0.937	0.978	17636	1
PHACTR3	-6.89	8	-2.02	0.0217	418	0.937	0.978	17635	1
AK1	-6.88	8	-2.02	0.0217	419	0.937	0.978	17634	1
FAT4	-6.86	8	-2.01	0.0221	420	0.941	0.978	17633	1
CCDC106	-6.86	8	-2.01	0.0221	421	0.941	0.978	17632	1
MS4A15	-6.86	8	-2.01	0.0222	422	0.941	0.978	17631	1
PTGER3	-6.86	8	-2.01	0.0222	423	0.941	0.978	17630	1
TRIM27	-6.86	8	-2.01	0.0222	424	0.941	0.978	17629	1
PDCD2L	-6.85	8	-2.01	0.0223	425	0.941	0.978	17628	1
USP18	-6.85	8	-2.01	0.0223	426	0.941	0.978	17627	1
SORD	-6.85	8	-2.01	0.0224	427	0.941	0.978	17626	1
INIP	-6.85	8	-2.01	0.0224	428	0.941	0.978	17625	1
IL5	-6.84	8	-2	0.0225	429	0.941	0.978	17624	1
SEC14L4	-6.84	8	-2	0.0225	430	0.941	0.978	17623	1
CPSF3	-6.84	8	-2	0.0225	431	0.941	0.977	17622	1
WNT16	-5.92	6	-2	0.0226	432	0.941	0.977	17621	1
NTF4	-6.83	8	-2	0.0226	433	0.941	0.977	17620	1
KLKB1	-6.83	8	-2	0.0227	434	0.941	0.977	17619	1
BTN3A3	-6.83	8	-2	0.0227	435	0.941	0.977	17618	1
ADAR	-6.82	8	-2	0.0227	436	0.941	0.977	17617	1
ZNF165	-6.81	8	-2	0.0229	437	0.947	0.977	17616	1
FAM78B	-6.8	8	-1.99	0.0232	438	0.949	0.977	17615	1
MCAT	-6.8	8	-1.99	0.0232	439	0.949	0.977	17614	1
RNF219	-6.8	8	-1.99	0.0232	440	0.949	0.977	17613	1
OR1J1	-6.8	8	-1.99	0.0232	441	0.949	0.977	17612	1
LHX3	-6.79	8	-1.99	0.0233	442	0.95	0.977	17611	1
CTRL	-6.79	8	-1.99	0.0234	443	0.95	0.977	17610	1
RNF141	-6.79	8	-1.99	0.0234	444	0.95	0.977	17609	1
USP7	-6.78	8	-1.99	0.0235	445	0.95	0.977	17608	1
MT4	-5.87	6	-1.99	0.0235	446	0.95	0.977	17607	1
HS3ST4	-6.78	8	-1.99	0.0235	447	0.95	0.976	17606	1
QARS	-6.77	8	-1.98	0.0237	448	0.954	0.976	17605	1
BTBD6	-6.77	8	-1.98	0.0237	449	0.954	0.976	17604	1
PPP1R18	-6.76	8	-1.98	0.0239	450	0.956	0.976	17603	1
ZNF565	-6.75	8	-1.98	0.024	451	0.956	0.976	17602	1
TAAR8	-6.75	8	-1.98	0.024	452	0.956	0.976	17601	1
FEM1B	-6.75	8	-1.98	0.0241	453	0.956	0.976	17600	1
C1orf74	-6.75	8	-1.98	0.0241	454	0.956	0.976	17599	1
BARD1	-6.74	8	-1.97	0.0242	455	0.956	0.976	17598	1
KCNA4	-6.74	8	-1.97	0.0242	456	0.956	0.976	17597	1
FLYWCH1	-6.74	8	-1.97	0.0243	457	0.956	0.976	17596	1
RPAP2	-6.74	8	-1.97	0.0243	458	0.956	0.976	17595	1
CLASRP	-6.73	8	-1.97	0.0243	459	0.956	0.976	17594	1
RHBDF1	-6.73	8	-1.97	0.0245	460	0.96	0.976	17593	1
SPZ1	-6.72	8	-1.97	0.0245	461	0.961	0.975	17592	1
ARID5B	-6.7	8	-1.96	0.0249	462	0.971	0.975	17591	1
CSRP1	-6.69	8	-1.96	0.025	463	0.971	0.975	17590	1
SAMD12	-6.69	8	-1.96	0.0251	464	0.971	0.975	17589	1
TRIP12	-6.69	8	-1.96	0.0251	465	0.971	0.975	17588	1
DCDC1	-6.69	8	-1.96	0.0251	466	0.971	0.975	17587	1
PRODH2	-6.69	8	-1.96	0.0252	467	0.971	0.975	17586	1
SGPP2	-6.68	8	-1.95	0.0254	468	0.971	0.975	17585	1
OR4C15	-6.67	8	-1.95	0.0255	469	0.971	0.975	17584	1
MYO9A	-6.67	8	-1.95	0.0255	470	0.971	0.975	17583	1
ALG3	-6.67	8	-1.95	0.0255	471	0.971	0.975	17582	1
GABBR1	-6.67	8	-1.95	0.0255	472	0.971	0.974	17581	1
AGMAT	-6.67	8	-1.95	0.0256	473	0.971	0.974	17580	1
ZDHHC20	-6.66	8	-1.95	0.0256	474	0.971	0.974	17579	1
TMEM63A	-6.66	8	-1.95	0.0256	475	0.971	0.974	17578	1
SVEP1	-6.66	8	-1.95	0.0257	476	0.971	0.974	17577	1
ABCB8	-6.66	8	-1.95	0.0257	477	0.971	0.974	17576	1
PIN1	-6.66	8	-1.95	0.0258	478	0.971	0.974	17575	1
ELAVL4	-6.65	8	-1.95	0.0258	479	0.971	0.974	17574	1
MTF2	-6.65	8	-1.95	0.0258	480	0.971	0.974	17573	1
USP6NL	-6.65	8	-1.95	0.0259	481	0.971	0.974	17572	1
CBLN2	-6.64	8	-1.94	0.026	482	0.972	0.974	17571	1
CCDC115	-6.64	8	-1.94	0.026	483	0.972	0.974	17570	1
SCIN	-6.63	8	-1.94	0.0262	484	0.976	0.974	17569	1
PLVAP	-6.63	8	-1.94	0.0262	485	0.976	0.974	17568	1
ATP6V1A	-5.73	6	-1.93	0.0265	486	0.985	0.973	17567	1
ROS1	-6.61	8	-1.93	0.0266	487	0.986	0.973	17566	1
KIAA1328	-6.6	8	-1.93	0.0268	488	0.991	0.973	17565	1
HJURP	-6.59	8	-1.93	0.027	489	0.991	0.973	17564	1
UBR4	-6.59	8	-1.93	0.027	490	0.991	0.973	17563	1
TRIM39	-6.59	8	-1.93	0.027	491	0.991	0.973	17562	1
SCGB3A1	-6.59	8	-1.93	0.027	492	0.991	0.973	17561	1
PDP2	-6.58	8	-1.92	0.0271	493	0.991	0.973	17560	1
POLR2F	-6.16	7	-1.92	0.0272	494	0.991	0.973	17559	1
RAB14	-6.58	8	-1.92	0.0273	495	0.991	0.973	17558	1
PPP1R1C	-6.57	8	-1.92	0.0274	496	0.991	0.973	17557	1
CACNB1	-6.57	8	-1.92	0.0274	497	0.991	0.973	17556	1
SYNPO2L	-6.57	8	-1.92	0.0274	498	0.991	0.973	17555	1
RNF214	-6.57	8	-1.92	0.0275	499	0.991	0.973	17554	1
TMPRSS11B	-6.56	8	-1.92	0.0276	500	0.991	0.972	17553	1
COCH	-6.56	8	-1.92	0.0276	501	0.991	0.972	17552	1
NDUFA12	-6.56	8	-1.92	0.0276	502	0.991	0.972	17551	1
GDPD3	-6.55	8	-1.92	0.0277	503	0.991	0.972	17550	1
TICRR	-6.55	8	-1.91	0.0279	504	0.991	0.972	17549	1
LIPT1	-6.55	8	-1.91	0.0279	505	0.991	0.972	17548	1
CCDC132	-6.54	8	-1.91	0.028	506	0.991	0.972	17547	1
KIAA1429	-6.54	8	-1.91	0.028	507	0.991	0.972	17546	1
PDLIM5	-6.54	8	-1.91	0.0281	508	0.991	0.972	17545	1
TYROBP	-6.53	8	-1.91	0.0282	509	0.991	0.972	17544	1
NDC80	-6.53	8	-1.91	0.0283	510	0.991	0.972	17543	1
SMG5	-6.52	8	-1.91	0.0283	511	0.991	0.972	17542	1
DEFA4	-6.52	8	-1.91	0.0283	512	0.991	0.972	17541	1
MFHAS1	-6.52	8	-1.9	0.0285	513	0.991	0.972	17540	1
PIGM	-6.51	8	-1.9	0.0286	514	0.991	0.971	17539	1
SEC61B	-6.51	8	-1.9	0.0286	515	0.991	0.971	17538	1
PLA2G6	-6.51	8	-1.9	0.0287	516	0.991	0.971	17537	1
CLEC2B	-6.5	8	-1.9	0.0288	517	0.991	0.971	17536	1
DNAJA4	-6.5	8	-1.9	0.0288	518	0.991	0.971	17535	1
ZNF280D	-6.5	8	-1.9	0.0288	519	0.991	0.971	17534	1
AGK	-6.5	8	-1.9	0.0289	520	0.991	0.971	17533	1
ZNF613	-6.5	8	-1.9	0.0289	521	0.991	0.971	17532	1
CCNY	-6.49	8	-1.89	0.0291	522	0.991	0.971	17531	1
FOLR4	-6.49	8	-1.89	0.0291	523	0.991	0.971	17530	1
ASPN	-6.49	8	-1.89	0.0291	524	0.991	0.971	17529	1
SLC30A9	-6.48	8	-1.89	0.0292	525	0.991	0.971	17528	1
TASP1	-6.48	8	-1.89	0.0292	526	0.991	0.971	17527	1
FAM126B	-6.48	8	-1.89	0.0293	527	0.991	0.971	17526	1
MLST8	-6.48	8	-1.89	0.0293	528	0.991	0.971	17525	1
IVNS1ABP	-6.48	8	-1.89	0.0293	529	0.991	0.971	17524	1
GDPGP1	-6.47	8	-1.89	0.0294	530	0.991	0.971	17523	1
KCTD14	-6.47	8	-1.89	0.0295	531	0.991	0.971	17522	1
IL27	-6.47	8	-1.89	0.0296	532	0.991	0.97	17521	1
SEMA4G	-6.47	8	-1.89	0.0296	533	0.991	0.97	17520	1
PCMT1	-6.46	8	-1.89	0.0296	534	0.991	0.97	17519	1
AATF	-6.46	8	-1.89	0.0296	535	0.991	0.97	17518	1
MUM1L1	-6.46	8	-1.89	0.0297	536	0.991	0.97	17517	1
SLC22A10	-5.59	6	-1.89	0.0297	537	0.991	0.97	17516	1
GSX2	-6.46	8	-1.89	0.0297	538	0.991	0.97	17515	1
RAD54L2	-6.45	8	-1.88	0.0298	539	0.991	0.97	17514	1
NSMCE4A	-6.45	8	-1.88	0.0298	540	0.991	0.97	17513	1
MRPL21	-6.45	8	-1.88	0.0299	541	0.991	0.97	17512	1
ZNF771	-6.44	8	-1.88	0.0301	542	0.991	0.97	17511	1
BMP6	-6.44	8	-1.88	0.0301	543	0.991	0.97	17510	1
FCRL4	-6.43	8	-1.88	0.0303	544	0.991	0.97	17509	1
BZW2	-6.43	8	-1.87	0.0304	545	0.991	0.97	17508	1
ZNF519	-3.21	2	-1.87	0.0305	546	0.991	0.969	17507	1
EMILIN2	-6.42	8	-1.87	0.0305	547	0.991	0.969	17506	1
PARD3B	-6.42	8	-1.87	0.0306	548	0.991	0.969	17505	1
COPS5	-6.42	8	-1.87	0.0306	549	0.991	0.969	17504	1
SIRT6	-6.42	8	-1.87	0.0306	550	0.991	0.969	17503	1
MYO1F	-6.41	8	-1.87	0.0307	551	0.991	0.969	17502	1
NCAPH	-6.41	8	-1.87	0.0307	552	0.991	0.969	17501	1
SSX2IP	-6.41	8	-1.87	0.0308	553	0.991	0.969	17500	1
TES	-6.41	8	-1.87	0.0308	554	0.991	0.969	17499	1
GNG10	-5.55	6	-1.87	0.0308	555	0.991	0.969	17498	1
FOXF1	-6.41	8	-1.87	0.0308	556	0.991	0.969	17497	1
MAP1A	-6.41	8	-1.87	0.0308	557	0.991	0.969	17496	1
SYMPK	-6.4	8	-1.87	0.0309	558	0.991	0.969	17495	1
FAM181B	-6.4	8	-1.87	0.0309	559	0.991	0.969	17494	1
SMARCB1	-6.4	8	-1.87	0.031	560	0.991	0.969	17493	1
RAB3C	-6.4	8	-1.87	0.031	561	0.991	0.969	17492	1
EHD3	-6.38	8	-1.86	0.0313	562	0.991	0.969	17491	1
TLDC1	-6.38	8	-1.86	0.0314	563	0.991	0.969	17490	1
TOM1L1	-6.37	8	-1.86	0.0316	564	0.991	0.968	17489	1
ZNF233	-5.52	6	-1.86	0.0316	565	0.991	0.968	17488	1
SHROOM4	-6.37	8	-1.86	0.0317	566	0.991	0.968	17487	1
UBE2H	-6.36	8	-1.86	0.0318	567	0.991	0.968	17486	1
PSMB2	-6.35	8	-1.85	0.032	568	0.991	0.968	17485	0.999
BEAN1	-6.35	8	-1.85	0.0321	569	0.991	0.968	17484	0.999
SYNE4	-6.35	8	-1.85	0.0322	570	0.991	0.968	17483	0.999
NPAS4	-6.34	8	-1.85	0.0322	571	0.991	0.968	17482	0.999
OR10AG1	-6.34	8	-1.85	0.0322	572	0.991	0.968	17481	0.999
ZNF174	-6.34	8	-1.85	0.0323	573	0.991	0.968	17480	0.999
STARD7	-6.34	8	-1.85	0.0323	574	0.991	0.968	17479	0.999
UBR2	-6.34	8	-1.85	0.0323	575	0.991	0.968	17478	0.999
TPPP2	-6.34	8	-1.85	0.0324	576	0.991	0.968	17477	0.999
CTR9	-6.34	8	-1.85	0.0324	577	0.991	0.968	17476	0.999
BCAP29	-6.33	8	-1.85	0.0325	578	0.991	0.968	17475	0.999
SLC44A5	-6.33	8	-1.85	0.0325	579	0.991	0.968	17474	0.999
TRAPPC6B	-6.33	8	-1.84	0.0326	580	0.991	0.967	17473	0.999
BCL9L	-6.32	8	-1.84	0.0327	581	0.991	0.967	17472	0.999
TTC7A	-6.32	8	-1.84	0.0328	582	0.991	0.967	17471	0.999
C10orf99	-6.32	8	-1.84	0.0328	583	0.991	0.967	17470	0.999
MRPL32	-6.32	8	-1.84	0.0328	584	0.991	0.967	17469	0.999
SCEL	-6.31	8	-1.84	0.0329	585	0.991	0.967	17468	0.999
VPS13A	-6.31	8	-1.84	0.0329	586	0.991	0.967	17467	0.999
LOXL3	-6.31	8	-1.84	0.033	587	0.991	0.967	17466	0.999
OLIG3	-6.3	8	-1.84	0.0332	588	0.991	0.967	17465	0.999
PSAT1	-6.3	8	-1.84	0.0332	589	0.991	0.967	17464	0.999
CKS2	-6.3	8	-1.83	0.0333	590	0.991	0.967	17463	0.999
TMEM169	-6.3	8	-1.83	0.0333	591	0.991	0.967	17462	0.999
PACSIN2	-6.3	8	-1.83	0.0333	592	0.991	0.967	17461	0.999
SLC7A10	-6.29	8	-1.83	0.0334	593	0.991	0.967	17460	0.999
FAM84A	-6.29	8	-1.83	0.0335	594	0.991	0.966	17459	0.999
CPT1A	-6.29	8	-1.83	0.0335	595	0.991	0.966	17458	0.999
SBNO1	-6.29	8	-1.83	0.0336	596	0.991	0.966	17457	0.999
COPG1	-6.28	8	-1.83	0.0337	597	0.991	0.966	17456	0.999
PDPK1	-6.28	8	-1.83	0.0337	598	0.991	0.966	17455	0.999
MBOAT4	-6.28	8	-1.83	0.0337	599	0.991	0.966	17454	0.999
PPIP5K2	-6.28	8	-1.83	0.0337	600	0.991	0.966	17453	0.999
OSBPL9	-6.27	8	-1.83	0.0338	601	0.991	0.966	17452	0.999
IGFBPL1	-6.27	8	-1.83	0.0339	602	0.991	0.966	17451	0.999
GPR52	-6.27	8	-1.83	0.034	603	0.991	0.966	17450	0.999
LGALS16	-6.27	8	-1.83	0.034	604	0.991	0.966	17449	0.999
SCARA3	-6.27	8	-1.82	0.034	605	0.991	0.966	17448	0.999
SEMA4D	-6.27	8	-1.82	0.034	606	0.991	0.966	17447	0.999
PAMR1	-6.27	8	-1.82	0.034	607	0.991	0.966	17446	0.999
TIMM9	-6.27	8	-1.82	0.0341	608	0.991	0.966	17445	0.999
SOX6	-6.26	8	-1.82	0.0341	609	0.991	0.966	17444	0.999
C3orf83	-6.26	8	-1.82	0.0341	610	0.991	0.966	17443	0.999
DCUN1D2	-6.26	8	-1.82	0.0342	611	0.991	0.966	17442	0.999
GOLPH3L	-6.26	8	-1.82	0.0342	612	0.991	0.966	17441	0.999
TRIM14	-6.25	8	-1.82	0.0343	613	0.991	0.966	17440	0.999
CETN3	-6.25	8	-1.82	0.0343	614	0.991	0.966	17439	0.999
FAM3A	-6.25	8	-1.82	0.0344	615	0.991	0.966	17438	0.999
OR1L3	-6.25	8	-1.82	0.0344	616	0.991	0.966	17437	0.999
TMEM2	-6.25	8	-1.82	0.0344	617	0.991	0.966	17436	0.999
ABCC10	-6.25	8	-1.82	0.0345	618	0.991	0.965	17435	0.999
GPR180	-6.24	8	-1.82	0.0346	619	0.991	0.965	17434	0.999
DPY19L1	-6.24	8	-1.82	0.0346	620	0.991	0.965	17433	0.999
IL6	-6.24	8	-1.82	0.0347	621	0.991	0.965	17432	0.999
NT5C2	-6.24	8	-1.82	0.0347	622	0.991	0.965	17431	0.999
LRRC73	-6.24	8	-1.81	0.0348	623	0.991	0.965	17430	0.999
INADL	-6.23	8	-1.81	0.0348	624	0.991	0.965	17429	0.999
C9orf57	-6.23	8	-1.81	0.0348	625	0.991	0.965	17428	0.999
ZNF415	-6.23	8	-1.81	0.0348	626	0.991	0.965	17427	0.999
BSPRY	-6.22	8	-1.81	0.035	627	0.991	0.965	17426	0.999
GABPA	-6.22	8	-1.81	0.0351	628	0.991	0.965	17425	0.999
PLEKHG5	-6.22	8	-1.81	0.0352	629	0.991	0.965	17424	0.999
DBN1	-6.22	8	-1.81	0.0352	630	0.991	0.965	17423	0.999
E2F4	-6.21	8	-1.81	0.0354	631	0.991	0.965	17422	0.999
CCNF	-5.38	6	-1.81	0.0354	632	0.991	0.965	17421	0.999
FRMD7	-6.21	8	-1.81	0.0355	633	0.991	0.965	17420	0.999
RGS17	-5.38	6	-1.81	0.0355	634	0.991	0.965	17419	0.999
TEX10	-6.21	8	-1.81	0.0355	635	0.991	0.965	17418	0.999
AKR1D1	-6.2	8	-1.8	0.0356	636	0.991	0.964	17417	0.999
ZNF557	-6.2	8	-1.8	0.0357	637	0.991	0.964	17416	0.999
KIFC2	-6.2	8	-1.8	0.0357	638	0.991	0.964	17415	0.999
PAK2	-6.19	8	-1.8	0.0359	639	0.991	0.964	17414	0.999
OR52D1	-5.36	6	-1.8	0.0359	640	0.991	0.964	17413	0.999
SCAMP4	-6.19	8	-1.8	0.0359	641	0.991	0.964	17412	0.999
ZNF793	-6.19	8	-1.8	0.036	642	0.991	0.964	17411	0.999
EID1	-6.19	8	-1.8	0.036	643	0.991	0.964	17410	0.999
CDC73	-6.19	8	-1.8	0.036	644	0.991	0.964	17409	0.999
MANSC4	-6.18	8	-1.8	0.036	645	0.991	0.964	17408	0.999
C5orf52	-6.18	8	-1.8	0.0361	646	0.991	0.964	17407	0.999
EMX2	-6.18	8	-1.8	0.0362	647	0.991	0.964	17406	0.999
TMEM261	-6.18	8	-1.8	0.0362	648	0.991	0.964	17405	0.999
ZNF555	-6.18	8	-1.8	0.0362	649	0.991	0.964	17404	0.999
PIK3CA	-6.17	8	-1.8	0.0363	650	0.991	0.964	17403	0.999
HIST1H1T	-6.17	8	-1.8	0.0363	651	0.991	0.964	17402	0.999
FXYD5	-6.17	8	-1.8	0.0363	652	0.991	0.964	17401	0.999
ARL6IP5	-6.17	8	-1.8	0.0363	653	0.991	0.964	17400	0.999
EPAS1	-6.17	8	-1.79	0.0364	654	0.991	0.964	17399	0.999
ZSCAN31	-6.17	8	-1.79	0.0365	655	0.991	0.964	17398	0.999
PRKRIR	-5.34	6	-1.79	0.0365	656	0.991	0.964	17397	0.999
ERG	-6.16	8	-1.79	0.0365	657	0.991	0.963	17396	0.999
FAM185A	-6.16	8	-1.79	0.0366	658	0.991	0.963	17395	0.999
MAN1B1	-6.16	8	-1.79	0.0366	659	0.991	0.963	17394	0.999
DGCR14	-6.16	8	-1.79	0.0366	660	0.991	0.963	17393	0.999
COPS6	-6.16	8	-1.79	0.0366	661	0.991	0.963	17392	0.999
ANGPTL1	-6.16	8	-1.79	0.0367	662	0.991	0.963	17391	0.999
ADK	-6.16	8	-1.79	0.0367	663	0.991	0.963	17390	0.999
NRF1	-6.16	8	-1.79	0.0368	664	0.991	0.963	17389	0.999
ADAMTS18	-6.15	8	-1.79	0.0368	665	0.991	0.963	17388	0.999
PARD3	-6.15	8	-1.79	0.0368	666	0.991	0.963	17387	0.999
ZFP30	-6.15	8	-1.79	0.0369	667	0.991	0.963	17386	0.999
FYB	-6.15	8	-1.79	0.0369	668	0.991	0.963	17385	0.999
CCDC134	-6.15	8	-1.79	0.037	669	0.991	0.963	17384	0.999
KCTD6	-6.14	8	-1.79	0.0371	670	0.991	0.963	17383	0.999
TGIF2	-6.14	8	-1.79	0.0371	671	0.991	0.963	17382	0.999
PDCD6	-6.14	8	-1.78	0.0372	672	0.991	0.963	17381	0.999
FAM89B	-6.14	8	-1.78	0.0372	673	0.991	0.963	17380	0.999
RPS6KL1	-6.14	8	-1.78	0.0372	674	0.991	0.963	17379	0.999
SLC6A6	-6.14	8	-1.78	0.0373	675	0.991	0.963	17378	0.999
GAREM	-6.13	8	-1.78	0.0373	676	0.991	0.963	17377	0.999
PTK2	-6.13	8	-1.78	0.0374	677	0.991	0.963	17376	0.999
DIDO1	-6.13	8	-1.78	0.0374	678	0.991	0.963	17375	0.999
SOX17	-6.13	8	-1.78	0.0375	679	0.991	0.962	17374	0.999
LSG1	-6.12	8	-1.78	0.0376	680	0.991	0.962	17373	0.999
NOB1	-6.12	8	-1.78	0.0377	681	0.991	0.962	17372	0.999
PTPRD	-6.12	8	-1.78	0.0377	682	0.991	0.962	17371	0.999
COL5A1	-6.12	8	-1.78	0.0377	683	0.991	0.962	17370	0.999
ADIPOR2	-6.12	8	-1.78	0.0378	684	0.991	0.962	17369	0.999
NOL6	-6.11	8	-1.78	0.0378	685	0.991	0.962	17368	0.999
GKAP1	-6.11	8	-1.78	0.0379	686	0.991	0.962	17367	0.999
RAB3GAP2	-6.11	8	-1.77	0.038	687	0.991	0.962	17366	0.999
RPL36A	-6.1	8	-1.77	0.0381	688	0.991	0.962	17365	0.999
ACO2	-6.1	8	-1.77	0.0381	689	0.991	0.962	17364	0.999
SLC37A1	-6.1	8	-1.77	0.0381	690	0.991	0.962	17363	0.999
AKAP6	-6.1	8	-1.77	0.0381	691	0.991	0.962	17362	0.999
GIMAP8	-6.1	8	-1.77	0.0381	692	0.991	0.962	17361	0.999
BBS2	-6.1	8	-1.77	0.0382	693	0.991	0.962	17360	0.999
EIF3H	-6.1	8	-1.77	0.0383	694	0.991	0.962	17359	0.999
OR5K4	-6.09	8	-1.77	0.0383	695	0.991	0.962	17358	0.999
RASGRF2	-6.09	8	-1.77	0.0384	696	0.991	0.962	17357	0.999
STXBP1	-6.09	8	-1.77	0.0384	697	0.991	0.962	17356	0.999
CSNK2B	-6.09	8	-1.77	0.0385	698	0.991	0.962	17355	0.999
VSX2	-6.09	8	-1.77	0.0385	699	0.991	0.961	17354	0.999
ATP6V0B	-6.09	8	-1.77	0.0386	700	0.991	0.961	17353	0.999
PON3	-6.08	8	-1.77	0.0386	701	0.991	0.961	17352	0.999
CD226	-6.08	8	-1.77	0.0387	702	0.991	0.961	17351	0.999
PALLD	-6.08	8	-1.77	0.0387	703	0.991	0.961	17350	0.999
DDR1	-6.08	8	-1.77	0.0387	704	0.991	0.961	17349	0.999
ZNF383	-6.08	8	-1.77	0.0387	705	0.991	0.961	17348	0.999
NIPSNAP3A	-6.08	8	-1.76	0.0388	706	0.991	0.961	17347	0.999
MTA2	-6.08	8	-1.76	0.0388	707	0.991	0.961	17346	0.999
CPLX4	-6.07	8	-1.76	0.039	708	0.991	0.961	17345	0.999
FRA10AC1	-6.06	8	-1.76	0.0393	709	0.991	0.961	17344	0.999
AKR1C4	-4.28	4	-1.76	0.0394	710	0.991	0.961	17343	0.999
FAHD1	-6.05	8	-1.76	0.0396	711	0.991	0.96	17342	0.999
GPATCH2L	-6.05	8	-1.76	0.0396	712	0.991	0.96	17341	0.999
BACH1	-6.04	8	-1.75	0.0396	713	0.991	0.96	17340	0.999
GSPT1	-6.04	8	-1.75	0.0397	714	0.991	0.96	17339	0.999
KCTD7	-6.04	8	-1.75	0.0398	715	0.991	0.96	17338	0.999
DDX41	-6.04	8	-1.75	0.0399	716	0.991	0.96	17337	0.999
CNTNAP2	-6.03	8	-1.75	0.0399	717	0.991	0.96	17336	0.999
SERBP1	-6.03	8	-1.75	0.04	718	0.991	0.96	17335	0.999
SPTLC2	-6.03	8	-1.75	0.04	719	0.991	0.96	17334	0.999
POLD1	-6.03	8	-1.75	0.04	720	0.991	0.96	17333	0.999
PHF17	-6.03	8	-1.75	0.04	721	0.991	0.96	17332	0.999
TTC1	-6.03	8	-1.75	0.0401	722	0.991	0.96	17331	0.999
CLEC4A	-6.03	8	-1.75	0.0402	723	0.991	0.96	17330	0.999
PPP1R11	-6.03	8	-1.75	0.0402	724	0.991	0.96	17329	0.999
HPN	-6.02	8	-1.75	0.0402	725	0.991	0.96	17328	0.999
CLNK	-6.02	8	-1.75	0.0402	726	0.991	0.96	17327	0.999
DNTTIP1	-6.02	8	-1.75	0.0402	727	0.991	0.96	17326	0.999
CCL17	-6.02	8	-1.75	0.0402	728	0.991	0.96	17325	0.999
KRTAP22-2	-6.02	8	-1.75	0.0404	729	0.991	0.96	17324	0.999
SYNPO2	-6.02	8	-1.75	0.0404	730	0.991	0.96	17323	0.999
MAST2	-6.02	8	-1.75	0.0404	731	0.991	0.96	17322	0.999
ZMIZ2	-6.02	8	-1.75	0.0404	732	0.991	0.96	17321	0.999
TNIK	-6.01	8	-1.75	0.0405	733	0.991	0.96	17320	0.999
ZFHX4	-6.01	8	-1.74	0.0406	734	0.991	0.959	17319	0.999
FKBP14	-6.01	8	-1.74	0.0406	735	0.991	0.959	17318	0.999
VWA5B1	-6.01	8	-1.74	0.0407	736	0.991	0.959	17317	0.999
SURF6	-6	8	-1.74	0.0407	737	0.991	0.959	17316	0.999
JUNB	-6	8	-1.74	0.0408	738	0.991	0.959	17315	0.999
OXGR1	-6	8	-1.74	0.0408	739	0.991	0.959	17314	0.999
INO80E	-6	8	-1.74	0.0408	740	0.991	0.959	17313	0.999
PKD1	-6	8	-1.74	0.0409	741	0.991	0.959	17312	0.999
LZTS1	-6	8	-1.74	0.0409	742	0.991	0.959	17311	0.999
CREG2	-6	8	-1.74	0.0409	743	0.991	0.959	17310	0.999
PKP1	-6	8	-1.74	0.0409	744	0.991	0.959	17309	0.999
IST1	-6	8	-1.74	0.041	745	0.991	0.959	17308	0.999
CHEK1	-5.99	8	-1.74	0.0411	746	0.991	0.959	17307	0.999
ATF7IP	-5.99	8	-1.74	0.0412	747	0.991	0.959	17306	0.999
NUF2	-5.99	8	-1.74	0.0412	748	0.991	0.959	17305	0.999
ITGA10	-5.99	8	-1.74	0.0412	749	0.991	0.959	17304	0.999
LRRC41	-5.98	8	-1.73	0.0415	750	0.991	0.958	17303	0.999
NDUFAF4	-5.98	8	-1.73	0.0415	751	0.991	0.958	17302	0.999
CELA2B	-5.97	8	-1.73	0.0416	752	0.991	0.958	17301	0.999
XIRP2	-5.97	8	-1.73	0.0416	753	0.991	0.958	17300	0.999
SULT1A1	-4.22	4	-1.73	0.0417	754	0.991	0.958	17299	0.999
MGEA5	-5.97	8	-1.73	0.0417	755	0.991	0.958	17298	0.999
APCDD1	-5.97	8	-1.73	0.0418	756	0.991	0.958	17297	0.999
ZNF880	-5.96	8	-1.73	0.0419	757	0.991	0.958	17296	0.999
HRC	-5.96	8	-1.73	0.0419	758	0.991	0.958	17295	0.999
POLR2A	-5.96	8	-1.73	0.0421	759	0.991	0.958	17294	0.999
ZNF829	-5.95	8	-1.73	0.0422	760	0.991	0.958	17293	0.999
BTBD18	-5.95	8	-1.73	0.0422	761	0.991	0.958	17292	0.999
RAB22A	-5.95	8	-1.73	0.0422	762	0.991	0.958	17291	0.999
ASCC3	-5.95	8	-1.72	0.0424	763	0.991	0.958	17290	0.999
ZNF189	-5.95	8	-1.72	0.0424	764	0.991	0.958	17289	0.999
CERS2	-5.94	8	-1.72	0.0424	765	0.991	0.958	17288	0.999
MGME1	-5.94	8	-1.72	0.0424	766	0.991	0.958	17287	0.999
WDR24	-5.94	8	-1.72	0.0425	767	0.991	0.957	17286	0.999
MNT	-5.94	8	-1.72	0.0426	768	0.991	0.957	17285	0.999
SPRR4	-5.94	8	-1.72	0.0426	769	0.991	0.957	17284	0.999
CCDC117	-5.94	8	-1.72	0.0426	770	0.991	0.957	17283	0.999
HIP1	-5.94	8	-1.72	0.0427	771	0.991	0.957	17282	0.999
UBE2D2	-5.94	8	-1.72	0.0427	772	0.991	0.957	17281	0.999
ALKBH6	-5.93	8	-1.72	0.0428	773	0.991	0.957	17280	0.999
ODAM	-5.93	8	-1.72	0.0429	774	0.991	0.957	17279	0.999
ITGA6	-5.93	8	-1.72	0.043	775	0.991	0.957	17278	0.999
MPDZ	-5.92	8	-1.72	0.0431	776	0.991	0.957	17277	0.999
PDIA2	-5.92	8	-1.72	0.0431	777	0.991	0.957	17276	0.999
SH3BP1	-5.92	8	-1.72	0.0431	778	0.991	0.957	17275	0.999
TMEM109	-5.92	8	-1.72	0.0432	779	0.991	0.957	17274	0.999
PM20D1	-5.92	8	-1.71	0.0432	780	0.991	0.957	17273	0.999
SF3B1	-5.92	8	-1.71	0.0432	781	0.991	0.957	17272	0.999
URB2	-5.91	8	-1.71	0.0433	782	0.991	0.957	17271	0.999
DYNC1I1	-5.9	8	-1.71	0.0436	783	0.991	0.956	17270	0.999
CYP26A1	-5.9	8	-1.71	0.0436	784	0.991	0.956	17269	0.999
PALD1	-5.89	8	-1.71	0.0439	785	0.991	0.956	17268	0.999
PHYHD1	-5.89	8	-1.71	0.0439	786	0.991	0.956	17267	0.999
ABCC6	-5.89	8	-1.71	0.044	787	0.991	0.956	17266	0.999
PANX3	-5.89	8	-1.71	0.0441	788	0.991	0.956	17265	0.999
NFYA	-5.89	8	-1.71	0.0441	789	0.991	0.956	17264	0.999
SLC35E4	-5.89	8	-1.7	0.0441	790	0.991	0.956	17263	0.999
ARL11	-5.89	8	-1.7	0.0441	791	0.991	0.956	17262	0.999
FNDC1	-5.89	8	-1.7	0.0441	792	0.991	0.956	17261	0.999
HELB	-5.88	8	-1.7	0.0442	793	0.991	0.956	17260	0.999
BLACE	-5.87	8	-1.7	0.0445	794	0.991	0.956	17259	0.999
DLST	-5.87	8	-1.7	0.0446	795	0.991	0.955	17258	0.999
SF3A1	-5.49	7	-1.7	0.0446	796	0.991	0.955	17257	0.999
AHRR	-5.87	8	-1.7	0.0447	797	0.991	0.955	17256	0.999
TTC39A	-5.86	8	-1.7	0.0449	798	0.991	0.955	17255	0.999
RNF32	-5.86	8	-1.7	0.045	799	0.991	0.955	17254	0.999
NFKBIA	-5.85	8	-1.7	0.045	800	0.991	0.955	17253	0.999
AQP8	-5.85	8	-1.69	0.045	801	0.991	0.955	17252	0.999
TMCO5A	-5.85	8	-1.69	0.0451	802	0.991	0.955	17251	0.999
DSCR3	-5.85	8	-1.69	0.0451	803	0.991	0.955	17250	0.999
MRPL9	-5.85	8	-1.69	0.0451	804	0.991	0.955	17249	0.999
ARID4B	-5.85	8	-1.69	0.0451	805	0.991	0.955	17248	0.999
RBM14	-5.85	8	-1.69	0.0452	806	0.991	0.955	17247	0.999
CLHC1	-5.85	8	-1.69	0.0453	807	0.991	0.955	17246	0.999
CES2	-5.85	8	-1.69	0.0453	808	0.991	0.955	17245	0.999
CPPED1	-5.85	8	-1.69	0.0453	809	0.991	0.955	17244	0.999
ADH7	-5.84	8	-1.69	0.0454	810	0.991	0.955	17243	0.999
PROC	-5.84	8	-1.69	0.0454	811	0.991	0.955	17242	0.999
ATP5SL	-5.83	8	-1.69	0.0457	812	0.991	0.954	17241	0.999
OTUB1	-5.83	8	-1.69	0.0457	813	0.991	0.954	17240	0.999
ANKRD18A	-2.91	2	-1.69	0.0458	814	0.991	0.954	17239	0.999
RSPH9	-5.83	8	-1.69	0.0458	815	0.991	0.954	17238	0.999
RBM12B	-5.83	8	-1.69	0.0459	816	0.991	0.954	17237	0.999
ARL4C	-5.82	8	-1.69	0.046	817	0.991	0.954	17236	0.999
CIAO1	-5.82	8	-1.69	0.046	818	0.991	0.954	17235	0.999
PIP5K1C	-5.82	8	-1.68	0.046	819	0.991	0.954	17234	0.999
NCAN	-5.82	8	-1.68	0.0461	820	0.991	0.954	17233	0.999
LRRC1	-5.81	8	-1.68	0.0464	821	0.991	0.954	17232	0.999
PLIN3	-5.81	8	-1.68	0.0465	822	0.991	0.954	17231	0.999
CCDC30	-5.81	8	-1.68	0.0465	823	0.991	0.953	17230	0.999
HMGCLL1	-5.81	8	-1.68	0.0465	824	0.991	0.953	17229	0.999
TMEM40	-5.8	8	-1.68	0.0466	825	0.991	0.953	17228	0.999
MDH1	-5.8	8	-1.68	0.0467	826	0.991	0.953	17227	0.999
ESRP2	-5.8	8	-1.68	0.0467	827	0.991	0.953	17226	0.999
ZNF559	-5.79	8	-1.68	0.0469	828	0.991	0.953	17225	0.999
ZBTB1	-5.79	8	-1.68	0.047	829	0.991	0.953	17224	0.999
ABCG4	-5.01	6	-1.67	0.047	830	0.991	0.953	17223	0.999
IRF4	-5.79	8	-1.67	0.047	831	0.991	0.953	17222	0.999
TDP2	-5.79	8	-1.67	0.0471	832	0.991	0.953	17221	0.999
NETO2	-5.78	8	-1.67	0.0472	833	0.991	0.953	17220	0.999
CDO1	-5.78	8	-1.67	0.0473	834	0.991	0.953	17219	0.999
ZNF343	-5.78	8	-1.67	0.0473	835	0.991	0.953	17218	0.999
SLC12A3	-5.78	8	-1.67	0.0474	836	0.991	0.953	17217	0.999
OR56A1	-5.77	8	-1.67	0.0475	837	0.991	0.952	17216	0.999
ANAPC5	-5.77	8	-1.67	0.0476	838	0.991	0.952	17215	0.999
METTL17	-5.77	8	-1.67	0.0476	839	0.991	0.952	17214	0.999
SELENBP1	-5.77	8	-1.67	0.0477	840	0.991	0.952	17213	0.999
COLEC12	-5.77	8	-1.67	0.0477	841	0.991	0.952	17212	0.999
USP11	-5.77	8	-1.67	0.0478	842	0.991	0.952	17211	0.999
SLC44A4	-5.77	8	-1.67	0.0478	843	0.991	0.952	17210	0.999
MAB21L2	-5.76	8	-1.67	0.0479	844	0.991	0.952	17209	0.999
TIMM23	-5.76	8	-1.67	0.0479	845	0.991	0.952	17208	0.999
GDA	-5.76	8	-1.66	0.048	846	0.991	0.952	17207	0.999
FAAH	-5.75	8	-1.66	0.0481	847	0.991	0.952	17206	0.999
PRSS12	-5.75	8	-1.66	0.0483	848	0.991	0.952	17205	0.999
IL4I1	-5.75	8	-1.66	0.0483	849	0.991	0.952	17204	0.999
DUSP27	-5.75	8	-1.66	0.0483	850	0.991	0.952	17203	0.999
WDR44	-5.75	8	-1.66	0.0484	851	0.991	0.952	17202	0.999
EIF2AK2	-5.74	8	-1.66	0.0485	852	0.991	0.951	17201	0.999
EGR2	-5.74	8	-1.66	0.0485	853	0.991	0.951	17200	0.999
SDR16C5	-5.74	8	-1.66	0.0487	854	0.991	0.951	17199	0.998
NRN1L	-5.74	8	-1.66	0.0487	855	0.991	0.951	17198	0.998
DCAF16	-5.73	8	-1.66	0.0488	856	0.991	0.951	17197	0.998
TLK1	-5.73	8	-1.66	0.0488	857	0.991	0.951	17196	0.998
FNTB	-5.73	8	-1.66	0.0488	858	0.991	0.951	17195	0.998
SPATA31D1	-5.73	8	-1.66	0.0489	859	0.991	0.951	17194	0.998
UROD	-5.73	8	-1.66	0.0489	860	0.991	0.951	17193	0.998
IL18	-5.73	8	-1.66	0.0489	861	0.991	0.951	17192	0.998
COPZ1	-5.73	8	-1.66	0.0489	862	0.991	0.951	17191	0.998
GALNT12	-5.73	8	-1.66	0.049	863	0.991	0.951	17190	0.998
METTL16	-5.73	8	-1.65	0.049	864	0.991	0.951	17189	0.998
CPXM1	-5.73	8	-1.65	0.049	865	0.991	0.951	17188	0.998
KDM5D	-5.73	8	-1.65	0.049	866	0.991	0.951	17187	0.998
COPS2	-5.72	8	-1.65	0.0491	867	0.991	0.951	17186	0.998
EXTL3	-5.72	8	-1.65	0.0492	868	0.991	0.951	17185	0.998
LDB1	-5.72	8	-1.65	0.0492	869	0.991	0.951	17184	0.998
SULT4A1	-5.72	8	-1.65	0.0493	870	0.991	0.951	17183	0.998
NTN5	-5.72	8	-1.65	0.0493	871	0.991	0.951	17182	0.998
C7orf13	-5.71	8	-1.65	0.0495	872	0.991	0.951	17181	0.998
CDYL	-5.71	8	-1.65	0.0495	873	0.991	0.95	17180	0.998
OR12D2	-5.71	8	-1.65	0.0496	874	0.991	0.95	17179	0.998
CDC123	-5.7	8	-1.65	0.0497	875	0.991	0.95	17178	0.998
TRMT61B	-5.7	8	-1.65	0.0498	876	0.991	0.95	17177	0.998
PFN1	-5.7	8	-1.65	0.0498	877	0.991	0.95	17176	0.998
PNPLA6	-5.7	8	-1.65	0.0499	878	0.991	0.95	17175	0.998
TDRD7	-5.7	8	-1.65	0.0499	879	0.991	0.95	17174	0.998
FAM174B	-5.69	8	-1.64	0.05	880	0.991	0.95	17173	0.998
ANKRD28	-5.69	8	-1.64	0.05	881	0.991	0.95	17172	0.998
SMIM21	-5.69	8	-1.64	0.0503	882	0.991	0.95	17171	0.998
PLEKHJ1	-5.68	8	-1.64	0.0504	883	0.991	0.95	17170	0.998
FBXW2	-5.68	8	-1.64	0.0505	884	0.991	0.949	17169	0.998
FITM1	-5.68	8	-1.64	0.0506	885	0.991	0.949	17168	0.998
ERAP2	-5.68	8	-1.64	0.0507	886	0.991	0.949	17167	0.998
FBXO10	-5.67	8	-1.64	0.0507	887	0.991	0.949	17166	0.998
TSTD1	-5.67	8	-1.64	0.0508	888	0.991	0.949	17165	0.998
POGK	-5.67	8	-1.64	0.0508	889	0.991	0.949	17164	0.998
ATP5L2	-2.83	2	-1.64	0.0509	890	0.991	0.949	17163	0.998
CTCF	-5.67	8	-1.64	0.051	891	0.991	0.949	17162	0.998
ADCY10	-5.66	8	-1.63	0.0512	892	0.991	0.949	17161	0.998
NLRC5	-5.66	8	-1.63	0.0512	893	0.991	0.949	17160	0.998
BAG2	-5.66	8	-1.63	0.0513	894	0.991	0.949	17159	0.998
LSM1	-5.66	8	-1.63	0.0513	895	0.991	0.949	17158	0.998
STAG3	-5.65	8	-1.63	0.0514	896	0.991	0.949	17157	0.998
ZNF524	-5.65	8	-1.63	0.0514	897	0.991	0.949	17156	0.998
TMEM62	-5.65	8	-1.63	0.0514	898	0.991	0.949	17155	0.998
DNM2	-5.65	8	-1.63	0.0515	899	0.991	0.948	17154	0.998
CTAGE5	-5.65	8	-1.63	0.0516	900	0.991	0.948	17153	0.998
BAZ1B	-5.65	8	-1.63	0.0517	901	0.991	0.948	17152	0.998
FAM13A	-5.64	8	-1.63	0.0517	902	0.991	0.948	17151	0.998
RETSAT	-5.64	8	-1.63	0.0517	903	0.991	0.948	17150	0.998
ZNF621	-5.64	8	-1.63	0.0517	904	0.991	0.948	17149	0.998
C10orf68	-5.64	8	-1.63	0.0517	905	0.991	0.948	17148	0.998
CBX7	-5.64	8	-1.63	0.0518	906	0.991	0.948	17147	0.998
SEMA6C	-5.64	8	-1.63	0.0518	907	0.991	0.948	17146	0.998
EDEM1	-5.64	8	-1.63	0.0518	908	0.991	0.948	17145	0.998
GPANK1	-5.64	8	-1.63	0.0519	909	0.991	0.948	17144	0.998
ST6GALNAC6	-5.64	8	-1.63	0.0519	910	0.991	0.948	17143	0.998
NDUFA13	-5.63	8	-1.63	0.052	911	0.991	0.948	17142	0.998
CDKN2B	-5.63	8	-1.63	0.052	912	0.991	0.948	17141	0.998
CBY1	-5.63	8	-1.62	0.0521	913	0.991	0.948	17140	0.998
OR4D5	-5.63	8	-1.62	0.0521	914	0.991	0.948	17139	0.998
KCTD8	-5.63	8	-1.62	0.0521	915	0.991	0.948	17138	0.998
SLC18A3	-5.63	8	-1.62	0.0523	916	0.991	0.948	17137	0.998
ZFYVE1	-5.62	8	-1.62	0.0524	917	0.991	0.948	17136	0.998
PHF21A	-5.62	8	-1.62	0.0525	918	0.991	0.948	17135	0.998
LIPG	-5.62	8	-1.62	0.0526	919	0.991	0.947	17134	0.998
F7	-5.62	8	-1.62	0.0526	920	0.991	0.947	17133	0.998
IL13RA1	-5.62	8	-1.62	0.0526	921	0.991	0.947	17132	0.998
NFS1	-5.62	8	-1.62	0.0526	922	0.991	0.947	17131	0.998
HYLS1	-5.61	8	-1.62	0.0527	923	0.991	0.947	17130	0.998
SART1	-5.61	8	-1.62	0.0527	924	0.991	0.947	17129	0.998
UBN1	-5.61	8	-1.62	0.0527	925	0.991	0.947	17128	0.998
CTU2	-5.61	8	-1.62	0.0528	926	0.991	0.947	17127	0.998
TGFBR1	-5.61	8	-1.62	0.0529	927	0.991	0.947	17126	0.998
PRLH	-4.86	6	-1.62	0.0529	928	0.991	0.947	17125	0.998
ITGB2	-5.61	8	-1.62	0.0529	929	0.991	0.947	17124	0.998
RPS14	-5.61	8	-1.62	0.053	930	0.991	0.947	17123	0.998
CABP1	-4.85	6	-1.61	0.0532	931	0.991	0.947	17122	0.998
SOD2	-5.6	8	-1.61	0.0533	932	0.991	0.947	17121	0.998
C5orf30	-5.59	8	-1.61	0.0534	933	0.991	0.947	17120	0.998
TRIM66	-5.59	8	-1.61	0.0534	934	0.991	0.947	17119	0.998
RARA	-5.59	8	-1.61	0.0534	935	0.991	0.947	17118	0.998
CYB5B	-5.59	8	-1.61	0.0535	936	0.991	0.947	17117	0.998
EPHX1	-5.59	8	-1.61	0.0535	937	0.991	0.946	17116	0.998
SOGA2	-5.59	8	-1.61	0.0535	938	0.991	0.946	17115	0.998
HDC	-5.59	8	-1.61	0.0536	939	0.991	0.946	17114	0.998
FAM109B	-4.84	6	-1.61	0.0537	940	0.991	0.946	17113	0.998
HIST1H4A	-5.58	8	-1.61	0.0537	941	0.991	0.946	17112	0.998
UTP3	-5.58	8	-1.61	0.0537	942	0.991	0.946	17111	0.998
CPNE1	-5.58	8	-1.61	0.0537	943	0.991	0.946	17110	0.998
GLYATL3	-5.58	8	-1.61	0.0539	944	0.991	0.946	17109	0.998
PROM1	-5.58	8	-1.61	0.0539	945	0.991	0.946	17108	0.998
TROVE2	-5.58	8	-1.61	0.0539	946	0.991	0.946	17107	0.998
SCN4B	-5.58	8	-1.61	0.054	947	0.991	0.946	17106	0.998
PCIF1	-5.57	8	-1.61	0.054	948	0.991	0.946	17105	0.998
SELP	-5.57	8	-1.61	0.0541	949	0.991	0.946	17104	0.998
CYCS	-2.79	2	-1.61	0.0541	950	0.991	0.946	17103	0.998
PABPN1L	-5.57	8	-1.61	0.0542	951	0.991	0.946	17102	0.998
NEK7	-5.57	8	-1.6	0.0543	952	0.991	0.946	17101	0.998
MPG	-5.56	8	-1.6	0.0544	953	0.991	0.946	17100	0.998
MIPEP	-5.56	8	-1.6	0.0544	954	0.991	0.946	17099	0.998
RPS4Y1	-3.93	4	-1.6	0.0547	955	0.991	0.945	17098	0.998
CTSK	-5.56	8	-1.6	0.0547	956	0.991	0.945	17097	0.998
TSPAN4	-5.55	8	-1.6	0.0548	957	0.991	0.945	17096	0.998
SCUBE1	-5.55	8	-1.6	0.0549	958	0.991	0.945	17095	0.998
INTS9	-5.55	8	-1.6	0.055	959	0.991	0.945	17094	0.998
FFAR2	-5.55	8	-1.6	0.0551	960	0.991	0.945	17093	0.998
CPLX3	-5.55	8	-1.6	0.0551	961	0.991	0.945	17092	0.998
HSD3B7	-5.54	8	-1.6	0.0552	962	0.991	0.945	17091	0.998
DDX1	-4.8	6	-1.6	0.0553	963	0.991	0.945	17090	0.998
LIN7C	-5.53	8	-1.59	0.0554	964	0.991	0.945	17089	0.998
GLRX5	-5.53	8	-1.59	0.0555	965	0.991	0.945	17088	0.998
DDX39A	-5.53	8	-1.59	0.0555	966	0.991	0.945	17087	0.998
SEMA3C	-5.53	8	-1.59	0.0555	967	0.991	0.945	17086	0.998
SPDYC	-5.53	8	-1.59	0.0555	968	0.991	0.945	17085	0.998
RALGAPA2	-5.53	8	-1.59	0.0555	969	0.991	0.945	17084	0.998
TMPRSS11F	-5.53	8	-1.59	0.0556	970	0.991	0.944	17083	0.998
GABPB1	-5.53	8	-1.59	0.0556	971	0.991	0.944	17082	0.998
SMC2	-5.53	8	-1.59	0.0557	972	0.991	0.944	17081	0.998
MRPS21	-5.53	8	-1.59	0.0557	973	0.991	0.944	17080	0.998
GALR1	-4.78	6	-1.59	0.0558	974	0.991	0.944	17079	0.998
HSPA1L	-5.52	8	-1.59	0.0558	975	0.991	0.944	17078	0.998
NUDT4	-5.52	8	-1.59	0.0559	976	0.991	0.944	17077	0.998
TMEM243	-5.52	8	-1.59	0.0559	977	0.991	0.944	17076	0.998
DST	-5.52	8	-1.59	0.056	978	0.991	0.944	17075	0.998
BMP4	-5.52	8	-1.59	0.056	979	0.991	0.944	17074	0.998
SUPV3L1	-5.52	8	-1.59	0.0561	980	0.991	0.944	17073	0.998
NOD2	-5.52	8	-1.59	0.0561	981	0.991	0.944	17072	0.998
DOLPP1	-5.52	8	-1.59	0.0561	982	0.991	0.944	17071	0.998
LRRC10B	-5.52	8	-1.59	0.0561	983	0.991	0.944	17070	0.998
CCR2	-5.51	8	-1.59	0.0562	984	0.991	0.944	17069	0.998
COL28A1	-5.51	8	-1.59	0.0563	985	0.991	0.944	17068	0.998
OTOA	-5.51	8	-1.59	0.0563	986	0.991	0.944	17067	0.998
RAPH1	-5.51	8	-1.59	0.0563	987	0.991	0.944	17066	0.998
PDS5A	-5.51	8	-1.59	0.0564	988	0.991	0.944	17065	0.998
CDK20	-5.5	8	-1.58	0.0565	989	0.991	0.943	17064	0.998
SPG20	-5.5	8	-1.58	0.0566	990	0.991	0.943	17063	0.998
IFIT2	-5.5	8	-1.58	0.0567	991	0.991	0.943	17062	0.998
PPP1R1A	-5.5	8	-1.58	0.0568	992	0.991	0.943	17061	0.998
SPDYA	-5.5	8	-1.58	0.0568	993	0.991	0.943	17060	0.998
PTPDC1	-5.5	8	-1.58	0.0568	994	0.991	0.943	17059	0.998
WFDC1	-5.5	8	-1.58	0.0568	995	0.991	0.943	17058	0.998
MMP7	-5.5	8	-1.58	0.0569	996	0.991	0.943	17057	0.998
TTL	-5.49	8	-1.58	0.0569	997	0.991	0.943	17056	0.998
MRPS6	-5.49	8	-1.58	0.057	998	0.991	0.943	17055	0.998
C16orf97	-5.49	8	-1.58	0.057	999	0.991	0.943	17054	0.998
CLPTM1	-5.49	8	-1.58	0.0571	1000	0.991	0.943	17053	0.998
MMP25	-5.49	8	-1.58	0.0571	1001	0.991	0.943	17052	0.998
FGF21	-5.49	8	-1.58	0.0572	1002	0.991	0.943	17051	0.998
KCNK4	-5.48	8	-1.58	0.0572	1003	0.991	0.943	17050	0.998
TAS2R43	-2.74	2	-1.58	0.0572	1004	0.991	0.943	17049	0.998
ATF6B	-5.48	8	-1.58	0.0574	1005	0.991	0.943	17048	0.998
C19orf43	-5.48	8	-1.58	0.0575	1006	0.991	0.942	17047	0.998
OR2T1	-5.47	8	-1.58	0.0576	1007	0.991	0.942	17046	0.998
C16orf91	-5.47	8	-1.57	0.0576	1008	0.991	0.942	17045	0.998
LRRC53	-5.47	8	-1.57	0.0577	1009	0.991	0.942	17044	0.998
DCAF15	-5.47	8	-1.57	0.0577	1010	0.991	0.942	17043	0.998
CXorf28	-3.87	4	-1.57	0.0578	1011	0.991	0.942	17042	0.998
BOLA3	-4.74	6	-1.57	0.0578	1012	0.991	0.942	17041	0.998
DDX46	-5.47	8	-1.57	0.0578	1013	0.991	0.942	17040	0.998
TOB1	-5.47	8	-1.57	0.0579	1014	0.991	0.942	17039	0.998
TM6SF2	-5.46	8	-1.57	0.058	1015	0.991	0.942	17038	0.998
BTBD7	-5.46	8	-1.57	0.0581	1016	0.991	0.942	17037	0.998
TNFRSF17	-5.46	8	-1.57	0.0581	1017	0.991	0.942	17036	0.998
RBM20	-5.46	8	-1.57	0.0583	1018	0.991	0.942	17035	0.998
COQ7	-5.46	8	-1.57	0.0583	1019	0.991	0.942	17034	0.998
SLC24A1	-5.45	8	-1.57	0.0583	1020	0.991	0.942	17033	0.998
RGS19	-5.45	8	-1.57	0.0584	1021	0.991	0.942	17032	0.998
CCNA1	-5.45	8	-1.57	0.0584	1022	0.991	0.942	17031	0.998
AGGF1	-5.45	8	-1.57	0.0584	1023	0.991	0.942	17030	0.998
TNF	-5.45	8	-1.57	0.0585	1024	0.991	0.942	17029	0.998
NAA15	-5.45	8	-1.57	0.0585	1025	0.991	0.942	17028	0.998
CDKAL1	-5.45	8	-1.57	0.0586	1026	0.991	0.941	17027	0.998
CCDC126	-5.45	8	-1.57	0.0586	1027	0.991	0.941	17026	0.998
KDM3A	-5.45	8	-1.57	0.0586	1028	0.991	0.941	17025	0.998
ZNF785	-5.44	8	-1.57	0.0587	1029	0.991	0.941	17024	0.998
LRRCC1	-5.44	8	-1.56	0.059	1030	0.991	0.941	17023	0.998
HOXB13	-5.43	8	-1.56	0.059	1031	0.991	0.941	17022	0.998
USP21	-5.43	8	-1.56	0.0591	1032	0.991	0.941	17021	0.998
SF1	-5.43	8	-1.56	0.0593	1033	0.991	0.941	17020	0.998
EMP3	-5.43	8	-1.56	0.0593	1034	0.991	0.941	17019	0.998
CTBP1	-5.43	8	-1.56	0.0593	1035	0.991	0.941	17018	0.998
BCORL1	-5.43	8	-1.56	0.0593	1036	0.991	0.941	17017	0.998
KCTD4	-5.43	8	-1.56	0.0593	1037	0.991	0.941	17016	0.998
PPM1N	-5.42	8	-1.56	0.0594	1038	0.991	0.941	17015	0.998
SIRT5	-5.42	8	-1.56	0.0594	1039	0.991	0.941	17014	0.998
DPCD	-5.42	8	-1.56	0.0595	1040	0.991	0.941	17013	0.998
FAM110B	-5.42	8	-1.56	0.0597	1041	0.991	0.94	17012	0.998
C4orf45	-5.42	8	-1.56	0.0597	1042	0.991	0.94	17011	0.998
NMU	-5.42	8	-1.56	0.0597	1043	0.991	0.94	17010	0.998
OR5T3	-4.69	6	-1.56	0.0597	1044	0.991	0.94	17009	0.998
FRRS1L	-4.69	6	-1.56	0.0598	1045	0.991	0.94	17008	0.998
ADARB2	-5.41	8	-1.56	0.0599	1046	0.991	0.94	17007	0.998
DRD1	-5.41	8	-1.56	0.0599	1047	0.991	0.94	17006	0.998
RASGRP4	-5.41	8	-1.55	0.0601	1048	0.991	0.94	17005	0.998
ZNF583	-5.4	8	-1.55	0.0602	1049	0.991	0.94	17004	0.998
CLPSL1	-5.4	8	-1.55	0.0602	1050	0.991	0.94	17003	0.998
CKAP2L	-5.4	8	-1.55	0.0604	1051	0.991	0.94	17002	0.998
PTPRN2	-5.4	8	-1.55	0.0604	1052	0.991	0.94	17001	0.998
STK10	-5.4	8	-1.55	0.0605	1053	0.991	0.94	17000	0.998
ERLIN1	-5.4	8	-1.55	0.0605	1054	0.991	0.94	16999	0.998
ZNF777	-4.67	6	-1.55	0.0605	1055	0.991	0.939	16998	0.998
MKRN2	-5.39	8	-1.55	0.0606	1056	0.991	0.939	16997	0.998
ADAMTS17	-5.39	8	-1.55	0.0606	1057	0.991	0.939	16996	0.998
U2AF1	-5.39	8	-1.55	0.0606	1058	0.991	0.939	16995	0.998
FBXO18	-5.39	8	-1.55	0.0606	1059	0.991	0.939	16994	0.998
OR4F15	-5.39	8	-1.55	0.0606	1060	0.991	0.939	16993	0.998
PPP2R5E	-5.39	8	-1.55	0.0607	1061	0.991	0.939	16992	0.998
FANCE	-5.39	8	-1.55	0.0607	1062	0.991	0.939	16991	0.998
B3GNT9	-5.39	8	-1.55	0.0607	1063	0.991	0.939	16990	0.998
ECI2	-5.39	8	-1.55	0.0608	1064	0.991	0.939	16989	0.998
COL4A5	-5.39	8	-1.55	0.0609	1065	0.991	0.939	16988	0.998
TTLL1	-5.38	8	-1.55	0.061	1066	0.991	0.939	16987	0.998
C6orf136	-5.38	8	-1.55	0.061	1067	0.991	0.939	16986	0.998
DAAM1	-5.38	8	-1.55	0.061	1068	0.991	0.939	16985	0.998
ATP8A1	-5.38	8	-1.55	0.0611	1069	0.991	0.939	16984	0.998
GATA6	-5.03	7	-1.54	0.0612	1070	0.991	0.939	16983	0.998
ADAM22	-5.38	8	-1.54	0.0612	1071	0.991	0.939	16982	0.998
MMD2	-5.38	8	-1.54	0.0612	1072	0.991	0.939	16981	0.998
USP29	-5.38	8	-1.54	0.0613	1073	0.991	0.939	16980	0.998
HEPH	-5.37	8	-1.54	0.0613	1074	0.991	0.939	16979	0.998
NOP10	-5.37	8	-1.54	0.0614	1075	0.991	0.939	16978	0.998
PRR3	-5.37	8	-1.54	0.0614	1076	0.991	0.939	16977	0.998
TEX38	-5.37	8	-1.54	0.0614	1077	0.991	0.939	16976	0.998
PAPSS1	-5.37	8	-1.54	0.0615	1078	0.991	0.939	16975	0.998
FAM19A5	-5.37	8	-1.54	0.0616	1079	0.991	0.938	16974	0.998
CCNI	-5.37	8	-1.54	0.0616	1080	0.991	0.938	16973	0.998
BBOX1	-5.37	8	-1.54	0.0616	1081	0.991	0.938	16972	0.998
HTR1B	-5.36	8	-1.54	0.0617	1082	0.991	0.938	16971	0.998
ARHGEF40	-5.36	8	-1.54	0.0617	1083	0.991	0.938	16970	0.998
BRPF3	-5.36	8	-1.54	0.0617	1084	0.991	0.938	16969	0.998
GRSF1	-4.64	6	-1.54	0.0618	1085	0.991	0.938	16968	0.998
OR51A7	-5.36	8	-1.54	0.0618	1086	0.991	0.938	16967	0.998
OR5D14	-5.36	8	-1.54	0.0619	1087	0.991	0.938	16966	0.998
ACAD8	-5.36	8	-1.54	0.062	1088	0.991	0.938	16965	0.998
PHF21B	-5.36	8	-1.54	0.062	1089	0.991	0.938	16964	0.998
RTN4IP1	-5.35	8	-1.54	0.0621	1090	0.991	0.938	16963	0.998
HIRA	-5.35	8	-1.54	0.0622	1091	0.991	0.938	16962	0.998
ZNF425	-5.35	8	-1.54	0.0622	1092	0.991	0.938	16961	0.998
FAM83E	-5.35	8	-1.54	0.0623	1093	0.991	0.938	16960	0.998
CD302	-4.63	6	-1.53	0.0625	1094	0.991	0.937	16959	0.998
DVL1	-5.34	8	-1.53	0.0626	1095	0.991	0.937	16958	0.998
SLC7A9	-5.34	8	-1.53	0.0627	1096	0.991	0.937	16957	0.998
BET1	-4.62	6	-1.53	0.0627	1097	0.991	0.937	16956	0.998
FKBP1B	-5.34	8	-1.53	0.0628	1098	0.991	0.937	16955	0.998
TMPRSS11A	-5.33	8	-1.53	0.0629	1099	0.991	0.937	16954	0.998
FZR1	-5.33	8	-1.53	0.0629	1100	0.991	0.937	16953	0.998
SLC13A5	-5.33	8	-1.53	0.0629	1101	0.991	0.937	16952	0.998
NMS	-5.33	8	-1.53	0.0629	1102	0.991	0.937	16951	0.998
TIMMDC1	-5.33	8	-1.53	0.0629	1103	0.991	0.937	16950	0.998
MRPS9	-5.33	8	-1.53	0.0629	1104	0.991	0.937	16949	0.998
OSBPL10	-5.33	8	-1.53	0.063	1105	0.991	0.937	16948	0.998
NLRP3	-5.33	8	-1.53	0.063	1106	0.991	0.937	16947	0.998
APOPT1	-3.77	4	-1.53	0.0631	1107	0.991	0.937	16946	0.998
POLR2K	-4.61	6	-1.53	0.0631	1108	0.991	0.937	16945	0.998
KRTAP1-1	-2.66	2	-1.53	0.0632	1109	0.991	0.937	16944	0.998
CKLF	-5.32	8	-1.53	0.0634	1110	0.991	0.937	16943	0.998
PPP4C	-5.32	8	-1.53	0.0634	1111	0.991	0.937	16942	0.998
STOML2	-5.32	8	-1.53	0.0634	1112	0.991	0.937	16941	0.998
IGFBP3	-5.31	8	-1.52	0.0637	1113	0.991	0.936	16940	0.998
SHROOM2	-5.31	8	-1.52	0.0637	1114	0.991	0.936	16939	0.998
WAC	-5.31	8	-1.52	0.0638	1115	0.991	0.936	16938	0.998
TGFB1	-5.31	8	-1.52	0.0639	1116	0.991	0.936	16937	0.998
CCT7	-5.3	8	-1.52	0.0641	1117	0.991	0.936	16936	0.998
PDPR	-5.3	8	-1.52	0.0642	1118	0.991	0.936	16935	0.997
SERTAD4	-5.3	8	-1.52	0.0643	1119	0.991	0.936	16934	0.997
GPR37L1	-5.3	8	-1.52	0.0643	1120	0.991	0.936	16933	0.997
PSMG4	-5.3	8	-1.52	0.0643	1121	0.991	0.936	16932	0.997
EXOSC10	-5.3	8	-1.52	0.0643	1122	0.991	0.936	16931	0.997
GPR97	-5.3	8	-1.52	0.0644	1123	0.991	0.936	16930	0.997
WBSCR17	-5.3	8	-1.52	0.0644	1124	0.991	0.936	16929	0.997
ELP5	-5.29	8	-1.52	0.0645	1125	0.991	0.936	16928	0.997
UNC5D	-5.29	8	-1.52	0.0645	1126	0.991	0.935	16927	0.997
MAP2K5	-5.29	8	-1.52	0.0646	1127	0.991	0.935	16926	0.997
MSS51	-5.29	8	-1.52	0.0647	1128	0.991	0.935	16925	0.997
MRPS31	-5.29	8	-1.52	0.0647	1129	0.991	0.935	16924	0.997
SEC61A1	-5.29	8	-1.52	0.0647	1130	0.991	0.935	16923	0.997
ELOVL1	-5.29	8	-1.52	0.0647	1131	0.991	0.935	16922	0.997
DNAH7	-5.29	8	-1.52	0.0648	1132	0.991	0.935	16921	0.997
FDX1L	-5.29	8	-1.52	0.0648	1133	0.991	0.935	16920	0.997
RABAC1	-5.29	8	-1.52	0.0648	1134	0.991	0.935	16919	0.997
ANKRD29	-5.28	8	-1.52	0.0648	1135	0.991	0.935	16918	0.997
SLC10A2	-5.28	8	-1.52	0.0648	1136	0.991	0.935	16917	0.997
PLK3	-5.28	8	-1.52	0.0648	1137	0.991	0.935	16916	0.997
CXXC11	-5.28	8	-1.52	0.0649	1138	0.991	0.935	16915	0.997
TCEAL5	-5.28	8	-1.51	0.0649	1139	0.991	0.935	16914	0.997
MYO5B	-5.28	8	-1.51	0.0651	1140	0.991	0.935	16913	0.997
SEPT12	-5.28	8	-1.51	0.0651	1141	0.991	0.935	16912	0.997
ZNF582	-4.94	7	-1.51	0.0651	1142	0.991	0.935	16911	0.997
TULP1	-5.27	8	-1.51	0.0652	1143	0.991	0.935	16910	0.997
HIGD2A	-5.27	8	-1.51	0.0652	1144	0.991	0.935	16909	0.997
FXN	-5.27	8	-1.51	0.0653	1145	0.991	0.935	16908	0.997
RGS22	-5.27	8	-1.51	0.0653	1146	0.991	0.935	16907	0.997
EME2	-5.27	8	-1.51	0.0653	1147	0.991	0.935	16906	0.997
DNMT3A	-5.27	8	-1.51	0.0654	1148	0.991	0.935	16905	0.997
PPIL1	-5.27	8	-1.51	0.0655	1149	0.991	0.935	16904	0.997
AMOT	-5.27	8	-1.51	0.0655	1150	0.991	0.935	16903	0.997
NDUFS1	-5.27	8	-1.51	0.0655	1151	0.991	0.934	16902	0.997
TSPYL6	-5.27	8	-1.51	0.0655	1152	0.991	0.934	16901	0.997
CYorf17	-5.26	8	-1.51	0.0657	1153	0.991	0.934	16900	0.997
SKIL	-5.26	8	-1.51	0.0658	1154	0.991	0.934	16899	0.997
KIF22	-5.26	8	-1.51	0.0658	1155	0.991	0.934	16898	0.997
KCMF1	-5.26	8	-1.51	0.0659	1156	0.991	0.934	16897	0.997
CSNK2A1	-4.55	6	-1.51	0.066	1157	0.991	0.934	16896	0.997
ASCL4	-5.25	8	-1.51	0.066	1158	0.991	0.934	16895	0.997
LAMA1	-5.25	8	-1.51	0.0661	1159	0.991	0.934	16894	0.997
DCAF8	-5.25	8	-1.51	0.0661	1160	0.991	0.934	16893	0.997
KIF24	-5.25	8	-1.5	0.0663	1161	0.991	0.934	16892	0.997
KLHL30	-5.25	8	-1.5	0.0663	1162	0.991	0.934	16891	0.997
ATG16L1	-5.25	8	-1.5	0.0663	1163	0.991	0.934	16890	0.997
PDXK	-5.25	8	-1.5	0.0664	1164	0.991	0.934	16889	0.997
PMM2	-5.24	8	-1.5	0.0665	1165	0.991	0.934	16888	0.997
PDXDC1	-5.24	8	-1.5	0.0665	1166	0.991	0.934	16887	0.997
C15orf62	-5.24	8	-1.5	0.0665	1167	0.991	0.933	16886	0.997
PATL2	-5.24	8	-1.5	0.0665	1168	0.991	0.933	16885	0.997
NUBPL	-5.24	8	-1.5	0.0665	1169	0.991	0.933	16884	0.997
LSM6	-4.54	6	-1.5	0.0665	1170	0.991	0.933	16883	0.997
LGALS8	-5.24	8	-1.5	0.0665	1171	0.991	0.933	16882	0.997
SLC28A2	-5.24	8	-1.5	0.0666	1172	0.991	0.933	16881	0.997
FUT7	-5.24	8	-1.5	0.0666	1173	0.991	0.933	16880	0.997
PKMYT1	-5.24	8	-1.5	0.0668	1174	0.991	0.933	16879	0.997
PTH2R	-5.23	8	-1.5	0.067	1175	0.991	0.933	16878	0.997
B3GNT1	-5.22	8	-1.5	0.0673	1176	0.991	0.933	16877	0.997
KTN1	-5.22	8	-1.5	0.0673	1177	0.991	0.933	16876	0.997
PLEKHO1	-5.22	8	-1.5	0.0673	1178	0.991	0.933	16875	0.997
FAM78A	-5.22	8	-1.5	0.0673	1179	0.991	0.933	16874	0.997
ZNF304	-5.22	8	-1.5	0.0674	1180	0.991	0.933	16873	0.997
C6orf226	-5.22	8	-1.5	0.0675	1181	0.991	0.933	16872	0.997
OR2C1	-5.22	8	-1.49	0.0675	1182	0.991	0.932	16871	0.997
MYO7B	-5.22	8	-1.49	0.0675	1183	0.991	0.932	16870	0.997
PARVB	-5.22	8	-1.49	0.0675	1184	0.991	0.932	16869	0.997
HDAC2	-5.21	8	-1.49	0.0676	1185	0.991	0.932	16868	0.997
DAPK3	-5.21	8	-1.49	0.0677	1186	0.991	0.932	16867	0.997
PAXBP1	-5.21	8	-1.49	0.0677	1187	0.991	0.932	16866	0.997
PLEKHA6	-5.21	8	-1.49	0.0678	1188	0.991	0.932	16865	0.997
NQO2	-5.21	8	-1.49	0.0679	1189	0.991	0.932	16864	0.997
UFD1L	-5.21	8	-1.49	0.068	1190	0.991	0.932	16863	0.997
RBP3	-5.2	8	-1.49	0.0681	1191	0.991	0.932	16862	0.997
HIST1H2AA	-5.2	8	-1.49	0.0682	1192	0.991	0.932	16861	0.997
UBL7	-5.2	8	-1.49	0.0683	1193	0.991	0.932	16860	0.997
C16orf72	-4.5	6	-1.49	0.0685	1194	0.991	0.931	16859	0.997
KDELR3	-5.19	8	-1.49	0.0686	1195	0.991	0.931	16858	0.997
STK11	-5.19	8	-1.49	0.0686	1196	0.991	0.931	16857	0.997
ITGB1BP2	-5.19	8	-1.48	0.0688	1197	0.991	0.931	16856	0.997
EXOC2	-5.19	8	-1.48	0.0688	1198	0.991	0.931	16855	0.997
OTUD3	-5.19	8	-1.48	0.0688	1199	0.991	0.931	16854	0.997
ZC3HAV1	-5.18	8	-1.48	0.0689	1200	0.991	0.931	16853	0.997
FCHSD2	-5.18	8	-1.48	0.0689	1201	0.991	0.931	16852	0.997
ICT1	-5.18	8	-1.48	0.069	1202	0.991	0.931	16851	0.997
PLA2G2D	-5.18	8	-1.48	0.0692	1203	0.991	0.931	16850	0.997
KCNC1	-5.18	8	-1.48	0.0693	1204	0.991	0.931	16849	0.997
AP3S1	-5.18	8	-1.48	0.0693	1205	0.991	0.931	16848	0.997
C19orf48	-5.18	8	-1.48	0.0693	1206	0.991	0.931	16847	0.997
BASP1	-5.17	8	-1.48	0.0694	1207	0.991	0.931	16846	0.997
PSMA3	-5.17	8	-1.48	0.0695	1208	0.991	0.931	16845	0.997
SERPINA9	-5.17	8	-1.48	0.0697	1209	0.991	0.93	16844	0.997
CHST12	-5.16	8	-1.48	0.0698	1210	0.991	0.93	16843	0.997
VAMP3	-5.16	8	-1.48	0.0698	1211	0.991	0.93	16842	0.997
CLIP3	-5.16	8	-1.48	0.0699	1212	0.991	0.93	16841	0.997
S100PBP	-5.16	8	-1.48	0.07	1213	0.991	0.93	16840	0.997
OR51B4	-5.15	8	-1.47	0.0704	1214	0.991	0.93	16839	0.997
MAP7D1	-5.15	8	-1.47	0.0705	1215	0.991	0.93	16838	0.997
NMRAL1	-5.15	8	-1.47	0.0705	1216	0.991	0.929	16837	0.997
APOL3	-5.14	8	-1.47	0.0707	1217	0.991	0.929	16836	0.996
GAD2	-5.14	8	-1.47	0.0708	1218	0.991	0.929	16835	0.996
HDHD2	-5.14	8	-1.47	0.0708	1219	0.991	0.929	16834	0.996
LAMA5	-5.14	8	-1.47	0.0708	1220	0.991	0.929	16833	0.996
TNN	-5.14	8	-1.47	0.0709	1221	0.991	0.929	16832	0.996
BTBD10	-5.13	8	-1.47	0.0711	1222	0.991	0.929	16831	0.996
EML2	-5.13	8	-1.47	0.0711	1223	0.991	0.929	16830	0.996
TMEM38B	-5.13	8	-1.47	0.0712	1224	0.991	0.929	16829	0.996
MDC1	-5.13	8	-1.47	0.0713	1225	0.991	0.929	16828	0.996
ST13	-2.56	2	-1.47	0.0713	1226	0.991	0.929	16827	0.996
OR6F1	-5.13	8	-1.47	0.0713	1227	0.991	0.929	16826	0.996
ARHGAP42	-4.44	6	-1.47	0.0715	1228	0.991	0.929	16825	0.996
HPRT1	-5.12	8	-1.46	0.0715	1229	0.991	0.929	16824	0.996
MLNR	-5.12	8	-1.46	0.0715	1230	0.991	0.928	16823	0.996
MTBP	-5.12	8	-1.46	0.0715	1231	0.991	0.928	16822	0.996
MAP4K5	-5.12	8	-1.46	0.0716	1232	0.991	0.928	16821	0.996
FBL	-5.12	8	-1.46	0.0716	1233	0.991	0.928	16820	0.996
GPR88	-5.12	8	-1.46	0.0716	1234	0.991	0.928	16819	0.996
NDNL2	-5.12	8	-1.46	0.0718	1235	0.991	0.928	16818	0.996
INTS3	-5.12	8	-1.46	0.0718	1236	0.991	0.928	16817	0.996
DAD1	-5.11	8	-1.46	0.0719	1237	0.991	0.928	16816	0.996
KRTAP6-3	-5.11	8	-1.46	0.0719	1238	0.991	0.928	16815	0.996
BIRC6	-5.11	8	-1.46	0.072	1239	0.991	0.928	16814	0.996
CDC37L1	-5.11	8	-1.46	0.072	1240	0.991	0.928	16813	0.996
TNFRSF1B	-5.11	8	-1.46	0.072	1241	0.991	0.928	16812	0.996
TMEM106B	-5.11	8	-1.46	0.072	1242	0.991	0.928	16811	0.996
NARS	-5.11	8	-1.46	0.072	1243	0.991	0.928	16810	0.996
RTP1	-5.11	8	-1.46	0.0722	1244	0.991	0.928	16809	0.996
FOXL1	-5.11	8	-1.46	0.0722	1245	0.991	0.928	16808	0.996
TOR2A	-5.11	8	-1.46	0.0722	1246	0.991	0.928	16807	0.996
DMPK	-5.11	8	-1.46	0.0722	1247	0.991	0.928	16806	0.996
ACOT9	-5.1	8	-1.46	0.0723	1248	0.991	0.928	16805	0.996
GLMN	-5.1	8	-1.46	0.0724	1249	0.991	0.928	16804	0.996
SRRM1	-5.1	8	-1.46	0.0724	1250	0.991	0.928	16803	0.996
SGK2	-5.1	8	-1.46	0.0725	1251	0.991	0.928	16802	0.996
NDST4	-5.1	8	-1.46	0.0725	1252	0.991	0.927	16801	0.996
CCDC121	-5.1	8	-1.46	0.0726	1253	0.991	0.927	16800	0.996
ZNF384	-5.1	8	-1.46	0.0726	1254	0.991	0.927	16799	0.996
ZNF44	-5.1	8	-1.46	0.0727	1255	0.991	0.927	16798	0.996
PIGQ	-5.09	8	-1.46	0.0727	1256	0.991	0.927	16797	0.996
AKAP5	-5.09	8	-1.46	0.0728	1257	0.991	0.927	16796	0.996
BRINP2	-5.09	8	-1.46	0.0728	1258	0.991	0.927	16795	0.996
GRIN2C	-5.09	8	-1.45	0.0729	1259	0.991	0.927	16794	0.996
ZNF322	-5.09	8	-1.45	0.0729	1260	0.991	0.927	16793	0.996
TUB	-5.09	8	-1.45	0.073	1261	0.991	0.927	16792	0.996
HSCB	-5.08	8	-1.45	0.0732	1262	0.991	0.927	16791	0.996
HPCAL1	-5.08	8	-1.45	0.0732	1263	0.991	0.927	16790	0.996
LZTR1	-5.08	8	-1.45	0.0732	1264	0.991	0.927	16789	0.996
TTR	-5.08	8	-1.45	0.0732	1265	0.991	0.927	16788	0.996
ZBTB44	-5.08	8	-1.45	0.0733	1266	0.991	0.927	16787	0.996
SLC25A22	-5.08	8	-1.45	0.0733	1267	0.991	0.927	16786	0.996
SOAT1	-5.08	8	-1.45	0.0733	1268	0.991	0.927	16785	0.996
EFR3B	-5.08	8	-1.45	0.0734	1269	0.991	0.927	16784	0.996
LCN10	-5.08	8	-1.45	0.0735	1270	0.991	0.927	16783	0.996
NPVF	-5.08	8	-1.45	0.0736	1271	0.991	0.926	16782	0.996
HAPLN2	-5.07	8	-1.45	0.0736	1272	0.991	0.926	16781	0.996
NR2F2	-5.07	8	-1.45	0.0736	1273	0.991	0.926	16780	0.996
TIMP3	-5.07	8	-1.45	0.0737	1274	0.991	0.926	16779	0.996
FRMPD4	-5.07	8	-1.45	0.0738	1275	0.991	0.926	16778	0.996
MFSD1	-5.07	8	-1.45	0.0739	1276	0.991	0.926	16777	0.996
TTC38	-5.07	8	-1.45	0.0739	1277	0.991	0.926	16776	0.996
THAP8	-5.06	8	-1.45	0.0742	1278	0.991	0.926	16775	0.996
ZNF285	-5.06	8	-1.45	0.0742	1279	0.991	0.926	16774	0.996
OR4K13	-5.06	8	-1.44	0.0743	1280	0.991	0.926	16773	0.996
SLC25A31	-5.06	8	-1.44	0.0743	1281	0.991	0.926	16772	0.996
OR10K1	-5.06	8	-1.44	0.0743	1282	0.991	0.926	16771	0.996
CCT2	-4.73	7	-1.44	0.0743	1283	0.991	0.926	16770	0.996
FUT9	-5.06	8	-1.44	0.0743	1284	0.991	0.926	16769	0.996
CASKIN1	-4.38	6	-1.44	0.0744	1285	0.991	0.926	16768	0.996
UCHL3	-5.05	8	-1.44	0.0745	1286	0.991	0.926	16767	0.996
PDIK1L	-5.05	8	-1.44	0.0748	1287	0.991	0.925	16766	0.996
USP14	-5.05	8	-1.44	0.0748	1288	0.991	0.925	16765	0.996
HYAL4	-5.05	8	-1.44	0.0748	1289	0.991	0.925	16764	0.996
APOA2	-5.04	8	-1.44	0.0749	1290	0.991	0.925	16763	0.996
FCGR1A	-5.04	8	-1.44	0.075	1291	0.991	0.925	16762	0.996
SQSTM1	-5.04	8	-1.44	0.075	1292	0.991	0.925	16761	0.996
FBLN1	-5.04	8	-1.44	0.075	1293	0.991	0.925	16760	0.996
DEXI	-5.04	8	-1.44	0.0751	1294	0.991	0.925	16759	0.996
P2RX4	-5.04	8	-1.44	0.0752	1295	0.991	0.925	16758	0.996
PLSCR4	-5.04	8	-1.44	0.0754	1296	0.991	0.925	16757	0.996
ANXA3	-5.03	8	-1.44	0.0754	1297	0.991	0.925	16756	0.996
NOP14	-5.03	8	-1.44	0.0755	1298	0.991	0.925	16755	0.996
CTF1	-5.03	8	-1.44	0.0755	1299	0.991	0.924	16754	0.996
ADA	-5.03	8	-1.44	0.0756	1300	0.991	0.924	16753	0.996
SRP14	-4.7	7	-1.44	0.0756	1301	0.991	0.924	16752	0.996
ZMAT5	-4.35	6	-1.43	0.0757	1302	0.991	0.924	16751	0.996
OSR1	-5.03	8	-1.43	0.0758	1303	0.991	0.924	16750	0.996
FAM228B	-5.03	8	-1.43	0.0758	1304	0.991	0.924	16749	0.996
ZC3H12A	-5.02	8	-1.43	0.0759	1305	0.991	0.924	16748	0.996
ACTR3B	-5.02	8	-1.43	0.0759	1306	0.991	0.924	16747	0.996
TBRG4	-5.02	8	-1.43	0.0759	1307	0.991	0.924	16746	0.996
TPD52L3	-5.02	8	-1.43	0.076	1308	0.991	0.924	16745	0.996
PDZD11	-5.02	8	-1.43	0.076	1309	0.991	0.924	16744	0.996
LYSMD3	-5.02	8	-1.43	0.0761	1310	0.991	0.924	16743	0.996
DACT3	-5.02	8	-1.43	0.0762	1311	0.991	0.924	16742	0.996
C9orf43	-5.02	8	-1.43	0.0763	1312	0.991	0.924	16741	0.996
KDM4D	-5.01	8	-1.43	0.0763	1313	0.991	0.924	16740	0.996
NDUFA6	-5.01	8	-1.43	0.0764	1314	0.991	0.924	16739	0.996
TRPM7	-5.01	8	-1.43	0.0764	1315	0.991	0.924	16738	0.996
HILPDA	-5.01	8	-1.43	0.0764	1316	0.991	0.924	16737	0.996
TPRG1L	-5.01	8	-1.43	0.0764	1317	0.991	0.924	16736	0.996
HERC2	-5.01	8	-1.43	0.0765	1318	0.991	0.924	16735	0.996
RAB6C	-5.01	8	-1.43	0.0766	1319	0.991	0.923	16734	0.996
POPDC3	-5.01	8	-1.43	0.0767	1320	0.991	0.923	16733	0.996
CSHL1	-4.33	6	-1.43	0.0768	1321	0.991	0.923	16732	0.996
FABP12	-5	8	-1.43	0.0768	1322	0.991	0.923	16731	0.996
RNFT2	-5	8	-1.43	0.0768	1323	0.991	0.923	16730	0.996
ABHD13	-5	8	-1.43	0.0769	1324	0.991	0.923	16729	0.996
CD248	-5	8	-1.43	0.077	1325	0.991	0.923	16728	0.996
CYP21A2	-5	8	-1.43	0.077	1326	0.991	0.923	16727	0.996
CHMP3	-2.5	2	-1.42	0.0771	1327	0.991	0.923	16726	0.996
KCTD15	-4.99	8	-1.42	0.0772	1328	0.991	0.923	16725	0.996
FAM46B	-4.99	8	-1.42	0.0772	1329	0.991	0.923	16724	0.996
TIFA	-4.99	8	-1.42	0.0772	1330	0.991	0.923	16723	0.996
ZCCHC14	-4.99	8	-1.42	0.0773	1331	0.991	0.923	16722	0.996
ACTL7A	-4.99	8	-1.42	0.0773	1332	0.991	0.923	16721	0.996
VAT1L	-4.99	8	-1.42	0.0773	1333	0.991	0.923	16720	0.996
DZIP1L	-4.99	8	-1.42	0.0773	1334	0.991	0.923	16719	0.996
PDCD1LG2	-4.99	8	-1.42	0.0773	1335	0.991	0.923	16718	0.996
PTBP1	-4.99	8	-1.42	0.0774	1336	0.991	0.923	16717	0.996
KRIT1	-4.99	8	-1.42	0.0774	1337	0.991	0.923	16716	0.996
ORC2	-4.99	8	-1.42	0.0774	1338	0.991	0.923	16715	0.996
TRPM2	-4.99	8	-1.42	0.0774	1339	0.991	0.923	16714	0.996
ZNF181	-4.32	6	-1.42	0.0775	1340	0.991	0.923	16713	0.996
HMG20B	-4.99	8	-1.42	0.0775	1341	0.991	0.922	16712	0.996
POLR3E	-4.99	8	-1.42	0.0776	1342	0.991	0.922	16711	0.996
VRTN	-4.99	8	-1.42	0.0776	1343	0.991	0.922	16710	0.996
SLC35B2	-4.99	8	-1.42	0.0776	1344	0.991	0.922	16709	0.996
TDRD3	-4.99	8	-1.42	0.0776	1345	0.991	0.922	16708	0.996
RRAGB	-4.98	8	-1.42	0.0777	1346	0.991	0.922	16707	0.996
PAX3	-4.98	8	-1.42	0.0778	1347	0.991	0.922	16706	0.996
CD2	-4.98	8	-1.42	0.0778	1348	0.991	0.922	16705	0.996
MGAT5	-4.98	8	-1.42	0.0778	1349	0.991	0.922	16704	0.996
PTBP2	-4.98	8	-1.42	0.0778	1350	0.991	0.922	16703	0.996
SQLE	-4.98	8	-1.42	0.0781	1351	0.991	0.922	16702	0.996
GPNMB	-4.98	8	-1.42	0.0781	1352	0.991	0.922	16701	0.996
TMEM144	-4.97	8	-1.42	0.0782	1353	0.991	0.922	16700	0.996
SH3D19	-4.97	8	-1.42	0.0783	1354	0.991	0.922	16699	0.996
FOXP3	-4.97	8	-1.42	0.0783	1355	0.991	0.922	16698	0.996
IFITM10	-4.97	8	-1.42	0.0784	1356	0.991	0.922	16697	0.996
PTPRU	-4.97	8	-1.42	0.0784	1357	0.991	0.922	16696	0.996
ITPK1	-4.97	8	-1.42	0.0785	1358	0.991	0.922	16695	0.996
NPM2	-4.96	8	-1.41	0.0786	1359	0.991	0.921	16694	0.996
ITGB1BP1	-4.96	8	-1.41	0.0788	1360	0.991	0.921	16693	0.996
SAPCD2	-4.96	8	-1.41	0.0789	1361	0.991	0.921	16692	0.996
GDF5	-4.96	8	-1.41	0.079	1362	0.991	0.921	16691	0.996
FH	-4.96	8	-1.41	0.079	1363	0.991	0.921	16690	0.996
WISP2	-4.96	8	-1.41	0.079	1364	0.991	0.921	16689	0.996
TCF25	-4.95	8	-1.41	0.0791	1365	0.991	0.921	16688	0.996
SRGAP1	-4.95	8	-1.41	0.0791	1366	0.991	0.921	16687	0.996
NDUFC1	-4.95	8	-1.41	0.0792	1367	0.991	0.921	16686	0.996
FAU	-4.95	8	-1.41	0.0793	1368	0.991	0.921	16685	0.996
MLC1	-4.95	8	-1.41	0.0793	1369	0.991	0.921	16684	0.996
PRRC2B	-4.94	8	-1.41	0.0796	1370	0.991	0.92	16683	0.996
EIF3K	-4.94	8	-1.41	0.0798	1371	0.991	0.92	16682	0.996
GTF2E2	-4.94	8	-1.41	0.0799	1372	0.991	0.92	16681	0.996
PARK7	-4.94	8	-1.41	0.0799	1373	0.991	0.92	16680	0.996
CGRRF1	-4.93	8	-1.4	0.0801	1374	0.991	0.92	16679	0.996
WNK2	-4.93	8	-1.4	0.0801	1375	0.991	0.92	16678	0.996
TFEB	-4.93	8	-1.4	0.0802	1376	0.991	0.92	16677	0.996
KIAA0895	-4.93	8	-1.4	0.0802	1377	0.991	0.92	16676	0.996
HYAL1	-4.93	8	-1.4	0.0802	1378	0.991	0.92	16675	0.996
F2RL3	-4.93	8	-1.4	0.0802	1379	0.991	0.92	16674	0.996
FAM103A1	-4.93	8	-1.4	0.0804	1380	0.991	0.92	16673	0.996
MED29	-4.92	8	-1.4	0.0806	1381	0.991	0.919	16672	0.996
MRPS11	-4.92	8	-1.4	0.0806	1382	0.991	0.919	16671	0.996
ZNF787	-4.92	8	-1.4	0.0807	1383	0.991	0.919	16670	0.996
THRA	-4.92	8	-1.4	0.0807	1384	0.991	0.919	16669	0.996
NOL10	-4.92	8	-1.4	0.0808	1385	0.991	0.919	16668	0.996
NSFL1C	-4.92	8	-1.4	0.0808	1386	0.991	0.919	16667	0.996
PLCD1	-4.92	8	-1.4	0.0808	1387	0.991	0.919	16666	0.996
CHEK2	-4.92	8	-1.4	0.0808	1388	0.991	0.919	16665	0.996
TNFRSF25	-4.92	8	-1.4	0.0808	1389	0.991	0.919	16664	0.996
PRSS1	-4.26	6	-1.4	0.0808	1390	0.991	0.919	16663	0.996
GJA1	-4.92	8	-1.4	0.0809	1391	0.991	0.919	16662	0.996
OSTN	-4.91	8	-1.4	0.081	1392	0.991	0.919	16661	0.996
TMPRSS15	-4.91	8	-1.4	0.0811	1393	0.991	0.919	16660	0.996
ZCWPW1	-4.91	8	-1.4	0.0811	1394	0.991	0.919	16659	0.996
AFP	-4.91	8	-1.4	0.0811	1395	0.991	0.919	16658	0.996
RWDD3	-4.91	8	-1.4	0.0812	1396	0.991	0.919	16657	0.996
SOX1	-4.91	8	-1.4	0.0813	1397	0.991	0.919	16656	0.996
TSPAN18	-4.91	8	-1.4	0.0813	1398	0.991	0.919	16655	0.996
RIIAD1	-4.91	8	-1.4	0.0814	1399	0.991	0.919	16654	0.996
FAM114A2	-4.9	8	-1.39	0.0815	1400	0.991	0.918	16653	0.996
TOMM22	-4.9	8	-1.39	0.0816	1401	0.991	0.918	16652	0.996
ARL6IP4	-4.9	8	-1.39	0.0817	1402	0.991	0.918	16651	0.996
TRMT10B	-4.9	8	-1.39	0.0817	1403	0.991	0.918	16650	0.996
PPIL6	-4.9	8	-1.39	0.0817	1404	0.991	0.918	16649	0.996
FUT4	-4.9	8	-1.39	0.0817	1405	0.991	0.918	16648	0.996
LTA	-4.89	8	-1.39	0.0819	1406	0.991	0.918	16647	0.996
ANKRD54	-4.89	8	-1.39	0.082	1407	0.991	0.918	16646	0.996
ACSF2	-4.89	8	-1.39	0.082	1408	0.991	0.918	16645	0.996
A4GALT	-4.89	8	-1.39	0.0821	1409	0.991	0.918	16644	0.996
GRAMD2	-4.89	8	-1.39	0.0822	1410	0.991	0.918	16643	0.996
ZNF487	-2.44	2	-1.39	0.0822	1411	0.991	0.918	16642	0.996
KIAA1586	-4.23	6	-1.39	0.0823	1412	0.991	0.918	16641	0.996
TUT1	-4.88	8	-1.39	0.0823	1413	0.991	0.918	16640	0.996
AMICA1	-4.88	8	-1.39	0.0825	1414	0.991	0.918	16639	0.995
VIPAS39	-4.88	8	-1.39	0.0826	1415	0.991	0.917	16638	0.995
SNRPB	-4.88	8	-1.39	0.0826	1416	0.991	0.917	16637	0.995
FBP1	-4.88	8	-1.39	0.0826	1417	0.991	0.917	16636	0.995
DHDH	-4.88	8	-1.39	0.0827	1418	0.991	0.917	16635	0.995
ADAM20	-4.88	8	-1.39	0.0828	1419	0.991	0.917	16634	0.995
KRCC1	-4.87	8	-1.39	0.0828	1420	0.991	0.917	16633	0.995
ZNF19	-4.87	8	-1.39	0.083	1421	0.991	0.917	16632	0.995
OR2T12	-2.43	2	-1.38	0.0831	1422	0.991	0.917	16631	0.995
ZNF800	-4.87	8	-1.38	0.0831	1423	0.991	0.917	16630	0.995
FIZ1	-4.87	8	-1.38	0.0832	1424	0.991	0.917	16629	0.995
CAPRIN2	-4.86	8	-1.38	0.0834	1425	0.991	0.917	16628	0.995
HLA-DRA	-4.86	8	-1.38	0.0834	1426	0.991	0.917	16627	0.995
SMARCA5	-4.86	8	-1.38	0.0835	1427	0.991	0.917	16626	0.995
IER5L	-4.86	8	-1.38	0.0835	1428	0.991	0.917	16625	0.995
NABP2	-4.86	8	-1.38	0.0835	1429	0.991	0.916	16624	0.995
ANP32B	-4.86	8	-1.38	0.0836	1430	0.991	0.916	16623	0.995
EDA	-4.86	8	-1.38	0.0836	1431	0.991	0.916	16622	0.995
MEGF9	-4.86	8	-1.38	0.0836	1432	0.991	0.916	16621	0.995
PIGO	-4.86	8	-1.38	0.0836	1433	0.991	0.916	16620	0.995
SLCO6A1	-4.86	8	-1.38	0.0837	1434	0.991	0.916	16619	0.995
FCGR2B	-4.86	8	-1.38	0.0837	1435	0.991	0.916	16618	0.995
SMAD9	-4.85	8	-1.38	0.084	1436	0.991	0.916	16617	0.995
GABRD	-4.85	8	-1.38	0.084	1437	0.991	0.916	16616	0.995
PELI2	-4.85	8	-1.38	0.0841	1438	0.991	0.916	16615	0.995
YIPF5	-4.85	8	-1.38	0.0842	1439	0.991	0.916	16614	0.995
DCAF8L2	-4.85	8	-1.38	0.0842	1440	0.991	0.916	16613	0.995
ZC3H8	-4.85	8	-1.38	0.0842	1441	0.991	0.916	16612	0.995
GSDMC	-4.85	8	-1.38	0.0842	1442	0.991	0.916	16611	0.995
RPA3	-4.85	8	-1.38	0.0842	1443	0.991	0.916	16610	0.995
SRPR	-4.84	8	-1.38	0.0843	1444	0.991	0.916	16609	0.995
AGER	-4.84	8	-1.38	0.0845	1445	0.991	0.916	16608	0.995
C20orf62	-4.84	8	-1.38	0.0845	1446	0.991	0.915	16607	0.995
NUDT1	-4.84	8	-1.37	0.0846	1447	0.991	0.915	16606	0.995
PSME2	-4.83	8	-1.37	0.0848	1448	0.991	0.915	16605	0.995
SEC16B	-4.83	8	-1.37	0.0848	1449	0.991	0.915	16604	0.995
GPRC6A	-4.83	8	-1.37	0.0849	1450	0.991	0.915	16603	0.995
RAB32	-4.83	8	-1.37	0.0849	1451	0.991	0.915	16602	0.995
FOLR2	-4.83	8	-1.37	0.0849	1452	0.991	0.915	16601	0.995
TRIP6	-4.83	8	-1.37	0.0849	1453	0.991	0.915	16600	0.995
AARS2	-4.83	8	-1.37	0.0849	1454	0.991	0.915	16599	0.995
TTBK1	-4.83	8	-1.37	0.0849	1455	0.991	0.915	16598	0.995
MTNR1B	-4.83	8	-1.37	0.0849	1456	0.991	0.915	16597	0.995
CELF2	-4.83	8	-1.37	0.085	1457	0.991	0.915	16596	0.995
APOL2	-4.83	8	-1.37	0.085	1458	0.991	0.915	16595	0.995
GOLM1	-4.83	8	-1.37	0.0851	1459	0.991	0.915	16594	0.995
BAX	-4.83	8	-1.37	0.0852	1460	0.991	0.915	16593	0.995
CALML3	-4.83	8	-1.37	0.0852	1461	0.991	0.915	16592	0.995
FAM98A	-4.82	8	-1.37	0.0853	1462	0.991	0.915	16591	0.995
PRRG2	-4.82	8	-1.37	0.0854	1463	0.991	0.915	16590	0.995
UHRF1BP1	-4.82	8	-1.37	0.0855	1464	0.991	0.915	16589	0.995
RAB26	-4.82	8	-1.37	0.0856	1465	0.991	0.914	16588	0.995
FAM218A	-4.82	8	-1.37	0.0857	1466	0.991	0.914	16587	0.995
IGFBP1	-4.81	8	-1.37	0.0858	1467	0.991	0.914	16586	0.995
NR5A1	-4.81	8	-1.37	0.0858	1468	0.991	0.914	16585	0.995
DNAJC25	-4.81	8	-1.37	0.0859	1469	0.991	0.914	16584	0.995
LPA	-4.81	8	-1.36	0.0861	1470	0.991	0.914	16583	0.995
MAPK8IP3	-4.81	8	-1.36	0.0862	1471	0.991	0.914	16582	0.995
PIK3C2B	-4.8	8	-1.36	0.0863	1472	0.991	0.914	16581	0.995
STAB1	-4.8	8	-1.36	0.0863	1473	0.991	0.914	16580	0.995
DDIT4L	-4.8	8	-1.36	0.0863	1474	0.991	0.914	16579	0.995
PCDH10	-4.8	8	-1.36	0.0863	1475	0.991	0.914	16578	0.995
ZNF646	-4.8	8	-1.36	0.0863	1476	0.991	0.914	16577	0.995
YWHAQ	-4.8	8	-1.36	0.0864	1477	0.991	0.914	16576	0.995
RPS15A	-3.4	4	-1.36	0.0864	1478	0.991	0.914	16575	0.995
PCDH17	-4.8	8	-1.36	0.0864	1479	0.991	0.914	16574	0.995
ROMO1	-4.8	8	-1.36	0.0865	1480	0.991	0.913	16573	0.995
C18orf63	-4.8	8	-1.36	0.0867	1481	0.991	0.913	16572	0.995
PSMB9	-4.79	8	-1.36	0.0867	1482	0.991	0.913	16571	0.995
VPS13D	-4.79	8	-1.36	0.0869	1483	0.991	0.913	16570	0.995
SKAP2	-4.79	8	-1.36	0.0869	1484	0.991	0.913	16569	0.995
C2orf82	-4.79	8	-1.36	0.0869	1485	0.991	0.913	16568	0.995
TMEM251	-4.79	8	-1.36	0.087	1486	0.991	0.913	16567	0.995
FADD	-4.79	8	-1.36	0.0872	1487	0.991	0.913	16566	0.995
PPIF	-4.78	8	-1.36	0.0872	1488	0.991	0.913	16565	0.995
NPHP3	-4.78	8	-1.36	0.0873	1489	0.991	0.913	16564	0.995
TMEM216	-4.78	8	-1.36	0.0873	1490	0.991	0.913	16563	0.995
CNTN6	-4.78	8	-1.36	0.0873	1491	0.991	0.913	16562	0.995
CARD10	-4.78	8	-1.36	0.0874	1492	0.991	0.913	16561	0.995
OSTF1	-4.78	8	-1.36	0.0874	1493	0.991	0.913	16560	0.995
TNXB	-4.78	8	-1.36	0.0874	1494	0.991	0.913	16559	0.995
RAB7A	-4.78	8	-1.36	0.0876	1495	0.991	0.912	16558	0.995
SCGB2A1	-4.13	6	-1.35	0.0877	1496	0.991	0.912	16557	0.995
TSR3	-4.13	6	-1.35	0.0878	1497	0.991	0.912	16556	0.995
PDSS1	-4.77	8	-1.35	0.0879	1498	0.991	0.912	16555	0.995
GAB2	-4.77	8	-1.35	0.0879	1499	0.991	0.912	16554	0.995
RXRG	-4.77	8	-1.35	0.088	1500	0.991	0.912	16553	0.995
DTHD1	-4.77	8	-1.35	0.088	1501	0.991	0.912	16552	0.995
SMCO2	-4.77	8	-1.35	0.0881	1502	0.991	0.912	16551	0.995
PSMB1	-4.77	8	-1.35	0.0881	1503	0.991	0.912	16550	0.995
PAFAH1B1	-4.76	8	-1.35	0.0882	1504	0.991	0.912	16549	0.995
CPT1B	-4.76	8	-1.35	0.0882	1505	0.991	0.912	16548	0.995
UBXN11	-4.76	8	-1.35	0.0883	1506	0.991	0.912	16547	0.995
ZNHIT2	-4.76	8	-1.35	0.0884	1507	0.991	0.912	16546	0.995
TMEM178B	-4.76	8	-1.35	0.0884	1508	0.991	0.912	16545	0.995
BCAN	-4.76	8	-1.35	0.0884	1509	0.991	0.912	16544	0.995
SLC22A31	-4.76	8	-1.35	0.0885	1510	0.991	0.912	16543	0.995
SETDB1	-4.76	8	-1.35	0.0885	1511	0.991	0.911	16542	0.995
ALAD	-4.76	8	-1.35	0.0886	1512	0.991	0.911	16541	0.995
NUP107	-4.76	8	-1.35	0.0886	1513	0.991	0.911	16540	0.995
MAP6	-4.76	8	-1.35	0.0886	1514	0.991	0.911	16539	0.995
FAM19A2	-4.76	8	-1.35	0.0887	1515	0.991	0.911	16538	0.995
ZNF575	-4.76	8	-1.35	0.0887	1516	0.991	0.911	16537	0.995
GUCY2F	-4.76	8	-1.35	0.0887	1517	0.991	0.911	16536	0.995
WBP4	-4.75	8	-1.35	0.0888	1518	0.991	0.911	16535	0.995
NKAIN3	-4.75	8	-1.35	0.0888	1519	0.991	0.911	16534	0.995
GNAT3	-4.75	8	-1.35	0.0889	1520	0.991	0.911	16533	0.995
CTXN3	-4.75	8	-1.35	0.0889	1521	0.991	0.911	16532	0.995
GRAP	-4.75	8	-1.35	0.0889	1522	0.991	0.911	16531	0.995
WDR55	-4.75	8	-1.35	0.0889	1523	0.991	0.911	16530	0.995
WEE1	-4.75	8	-1.35	0.0891	1524	0.991	0.911	16529	0.995
KIR2DL4	-4.75	8	-1.35	0.0891	1525	0.991	0.911	16528	0.995
PGP	-4.75	8	-1.35	0.0891	1526	0.991	0.911	16527	0.995
CRTC3	-4.75	8	-1.35	0.0891	1527	0.991	0.911	16526	0.995
TCEAL2	-4.75	8	-1.35	0.0892	1528	0.991	0.911	16525	0.995
SLC25A2	-4.74	8	-1.35	0.0893	1529	0.991	0.911	16524	0.995
RGAG1	-4.74	8	-1.35	0.0893	1530	0.991	0.911	16523	0.995
PKHD1	-4.74	8	-1.35	0.0893	1531	0.991	0.911	16522	0.995
MYD88	-4.74	8	-1.34	0.0894	1532	0.991	0.911	16521	0.995
TRAK2	-4.74	8	-1.34	0.0894	1533	0.991	0.911	16520	0.995
LPIN3	-4.74	8	-1.34	0.0894	1534	0.991	0.911	16519	0.995
DTX3L	-4.74	8	-1.34	0.0895	1535	0.991	0.91	16518	0.995
TSPYL1	-4.74	8	-1.34	0.0896	1536	0.991	0.91	16517	0.995
CYP4Z1	-4.74	8	-1.34	0.0897	1537	0.991	0.91	16516	0.995
SULT2B1	-4.73	8	-1.34	0.0897	1538	0.991	0.91	16515	0.995
RAB33A	-4.73	8	-1.34	0.0899	1539	0.991	0.91	16514	0.995
ZNF599	-4.73	8	-1.34	0.0899	1540	0.991	0.91	16513	0.995
RGS21	-4.73	8	-1.34	0.0901	1541	0.991	0.91	16512	0.995
MTO1	-4.73	8	-1.34	0.0901	1542	0.991	0.91	16511	0.995
ANKRD35	-4.73	8	-1.34	0.0902	1543	0.991	0.91	16510	0.995
CEBPG	-4.73	8	-1.34	0.0902	1544	0.991	0.91	16509	0.995
KLF12	-4.73	8	-1.34	0.0902	1545	0.991	0.91	16508	0.995
SLC7A2	-4.72	8	-1.34	0.0902	1546	0.991	0.91	16507	0.995
METTL13	-4.72	8	-1.34	0.0904	1547	0.991	0.91	16506	0.995
VPS8	-4.72	8	-1.34	0.0905	1548	0.991	0.909	16505	0.995
MPHOSPH6	-4.72	8	-1.34	0.0907	1549	0.991	0.909	16504	0.995
OXSM	-4.72	8	-1.34	0.0907	1550	0.991	0.909	16503	0.995
CLDN3	-4.71	8	-1.34	0.0908	1551	0.991	0.909	16502	0.995
RBBP7	-4.71	8	-1.34	0.0908	1552	0.991	0.909	16501	0.995
SLC26A1	-4.71	8	-1.34	0.0908	1553	0.991	0.909	16500	0.995
GANAB	-4.71	8	-1.34	0.0909	1554	0.991	0.909	16499	0.995
HSD17B10	-4.71	8	-1.34	0.0909	1555	0.991	0.909	16498	0.995
RUSC2	-4.71	8	-1.33	0.091	1556	0.991	0.909	16497	0.995
VSTM2A	-4.71	8	-1.33	0.0912	1557	0.991	0.909	16496	0.995
ZBTB5	-4.71	8	-1.33	0.0912	1558	0.991	0.909	16495	0.995
GLS	-4.71	8	-1.33	0.0912	1559	0.991	0.909	16494	0.995
OR6B2	-4.07	6	-1.33	0.0914	1560	0.991	0.909	16493	0.994
HIST1H3I	-4.7	8	-1.33	0.0915	1561	0.991	0.909	16492	0.994
SLC35B4	-4.7	8	-1.33	0.0915	1562	0.991	0.908	16491	0.994
IGSF9	-4.7	8	-1.33	0.0917	1563	0.991	0.908	16490	0.994
EPB41	-4.7	8	-1.33	0.0918	1564	0.991	0.908	16489	0.994
DMXL2	-4.7	8	-1.33	0.0918	1565	0.991	0.908	16488	0.994
FGFBP2	-4.7	8	-1.33	0.0918	1566	0.991	0.908	16487	0.994
ABHD8	-4.69	8	-1.33	0.0918	1567	0.991	0.908	16486	0.994
PSMB3	-4.39	7	-1.33	0.092	1568	0.991	0.908	16485	0.994
EPRS	-4.69	8	-1.33	0.092	1569	0.991	0.908	16484	0.994
QTRTD1	-4.69	8	-1.33	0.0921	1570	0.991	0.908	16483	0.994
IMMP2L	-4.69	8	-1.33	0.0922	1571	0.991	0.908	16482	0.994
BRCA2	-4.69	8	-1.33	0.0922	1572	0.991	0.908	16481	0.994
LRP10	-4.68	8	-1.33	0.0923	1573	0.991	0.908	16480	0.994
VCPIP1	-4.68	8	-1.33	0.0924	1574	0.991	0.908	16479	0.994
SLC2A1	-4.68	8	-1.33	0.0924	1575	0.991	0.908	16478	0.994
ANKRD32	-4.68	8	-1.33	0.0924	1576	0.991	0.908	16477	0.994
USF2	-4.68	8	-1.32	0.0926	1577	0.991	0.907	16476	0.994
LRRC20	-4.68	8	-1.32	0.0926	1578	0.991	0.907	16475	0.994
HTR2C	-4.68	8	-1.32	0.0927	1579	0.991	0.907	16474	0.994
TIGD2	-4.68	8	-1.32	0.0927	1580	0.991	0.907	16473	0.994
TOX	-4.68	8	-1.32	0.0928	1581	0.991	0.907	16472	0.994
UGT8	-4.67	8	-1.32	0.0928	1582	0.991	0.907	16471	0.994
RPS6KC1	-4.67	8	-1.32	0.0929	1583	0.991	0.907	16470	0.994
HAUS4	-4.67	8	-1.32	0.0929	1584	0.991	0.907	16469	0.994
OR51E2	-4.67	8	-1.32	0.0932	1585	0.991	0.907	16468	0.994
SGMS2	-4.67	8	-1.32	0.0933	1586	0.991	0.907	16467	0.994
PPP2R4	-4.67	8	-1.32	0.0933	1587	0.991	0.907	16466	0.994
SLC10A4	-4.66	8	-1.32	0.0935	1588	0.991	0.907	16465	0.994
TMOD1	-4.66	8	-1.32	0.0935	1589	0.991	0.906	16464	0.994
CYP4F12	-4.66	8	-1.32	0.0936	1590	0.991	0.906	16463	0.994
LIMD1	-4.66	8	-1.32	0.0936	1591	0.991	0.906	16462	0.994
E2F6	-4.03	6	-1.32	0.0937	1592	0.991	0.906	16461	0.994
ZNF208	-4.66	8	-1.32	0.0937	1593	0.991	0.906	16460	0.994
DHODH	-4.66	8	-1.32	0.0938	1594	0.991	0.906	16459	0.994
NECAB2	-4.65	8	-1.32	0.0939	1595	0.991	0.906	16458	0.994
FNIP2	-4.65	8	-1.32	0.0941	1596	0.991	0.906	16457	0.994
INTS8	-4.65	8	-1.32	0.0941	1597	0.991	0.906	16456	0.994
CKAP2	-4.65	8	-1.32	0.0942	1598	0.991	0.906	16455	0.994
MIER3	-4.65	8	-1.31	0.0943	1599	0.991	0.906	16454	0.994
ECEL1	-4.65	8	-1.31	0.0943	1600	0.991	0.906	16453	0.994
GPALPP1	-4.65	8	-1.31	0.0944	1601	0.991	0.906	16452	0.994
NFKB1	-4.65	8	-1.31	0.0944	1602	0.991	0.906	16451	0.994
NECAB1	-4.64	8	-1.31	0.0945	1603	0.991	0.906	16450	0.994
OR10A6	-4.02	6	-1.31	0.0946	1604	0.991	0.905	16449	0.994
ERO1LB	-4.64	8	-1.31	0.0946	1605	0.991	0.905	16448	0.994
COX18	-4.34	7	-1.31	0.0948	1606	0.991	0.905	16447	0.994
FLG2	-4.63	8	-1.31	0.0949	1607	0.991	0.905	16446	0.993
TMEM203	-4.63	8	-1.31	0.0952	1608	0.991	0.905	16445	0.993
SLC6A17	-4.63	8	-1.31	0.0953	1609	0.991	0.905	16444	0.993
ERAP1	-4.63	8	-1.31	0.0953	1610	0.991	0.905	16443	0.993
EFCAB10	-4.63	8	-1.31	0.0954	1611	0.991	0.905	16442	0.993
NCOA4	-4.62	8	-1.31	0.0955	1612	0.991	0.905	16441	0.993
PGAM2	-4.62	8	-1.31	0.0957	1613	0.991	0.904	16440	0.993
EEPD1	-4.62	8	-1.31	0.0957	1614	0.991	0.904	16439	0.993
NEIL1	-4.62	8	-1.31	0.0957	1615	0.991	0.904	16438	0.993
GTF3C1	-4.62	8	-1.31	0.0957	1616	0.991	0.904	16437	0.993
RAF1	-4.62	8	-1.31	0.0957	1617	0.991	0.904	16436	0.993
CCDC47	-4.62	8	-1.31	0.0958	1618	0.991	0.904	16435	0.993
CCDC73	-4.62	8	-1.31	0.0958	1619	0.991	0.904	16434	0.993
FAM126A	-4.62	8	-1.31	0.0959	1620	0.991	0.904	16433	0.993
FBXO48	-4.62	8	-1.3	0.096	1621	0.991	0.904	16432	0.993
SELRC1	-4.61	8	-1.3	0.096	1622	0.991	0.904	16431	0.993
SERPIND1	-4.61	8	-1.3	0.096	1623	0.991	0.904	16430	0.993
FRMPD2	-4.61	8	-1.3	0.096	1624	0.991	0.904	16429	0.993
LYRM1	-4.61	8	-1.3	0.0961	1625	0.991	0.904	16428	0.993
HIST1H3C	-4.61	8	-1.3	0.0962	1626	0.991	0.904	16427	0.993
FANCM	-4.61	8	-1.3	0.0963	1627	0.991	0.904	16426	0.993
CNTD2	-4.61	8	-1.3	0.0963	1628	0.991	0.904	16425	0.993
CACNA1I	-4.61	8	-1.3	0.0964	1629	0.991	0.904	16424	0.993
PET117	-4.61	8	-1.3	0.0964	1630	0.991	0.904	16423	0.993
MRPS5	-4.61	8	-1.3	0.0964	1631	0.991	0.904	16422	0.993
KIAA1279	-4.61	8	-1.3	0.0965	1632	0.991	0.904	16421	0.993
FUT8	-4.6	8	-1.3	0.0966	1633	0.991	0.903	16420	0.993
OR10C1	-4.6	8	-1.3	0.0968	1634	0.991	0.903	16419	0.993
KRTAP19-4	-3.25	4	-1.3	0.0969	1635	0.991	0.903	16418	0.993
DNAJC13	-4.6	8	-1.3	0.097	1636	0.991	0.903	16417	0.993
ZIC2	-4.6	8	-1.3	0.097	1637	0.991	0.903	16416	0.993
SLC35F2	-4.6	8	-1.3	0.0971	1638	0.991	0.903	16415	0.993
ELOVL4	-4.59	8	-1.3	0.0971	1639	0.991	0.903	16414	0.993
KIFAP3	-4.59	8	-1.3	0.0972	1640	0.991	0.903	16413	0.993
GYS1	-4.59	8	-1.3	0.0972	1641	0.991	0.903	16412	0.993
ARL1	-4.59	8	-1.3	0.0972	1642	0.991	0.903	16411	0.993
RAB2B	-4.59	8	-1.3	0.0973	1643	0.991	0.903	16410	0.993
ARAF	-4.59	8	-1.3	0.0973	1644	0.991	0.903	16409	0.993
HCST	-4.59	8	-1.3	0.0975	1645	0.991	0.902	16408	0.993
PTPLAD2	-4.59	8	-1.3	0.0975	1646	0.991	0.902	16407	0.993
COQ5	-4.59	8	-1.3	0.0975	1647	0.991	0.902	16406	0.993
DPYD	-4.59	8	-1.3	0.0975	1648	0.991	0.902	16405	0.993
C4orf36	-4.59	8	-1.3	0.0976	1649	0.991	0.902	16404	0.993
SVIL	-4.59	8	-1.3	0.0976	1650	0.991	0.902	16403	0.993
RAD21	-4.58	8	-1.29	0.0977	1651	0.991	0.902	16402	0.993
LARP6	-4.58	8	-1.29	0.0977	1652	0.991	0.902	16401	0.993
GNA11	-4.58	8	-1.29	0.0978	1653	0.991	0.902	16400	0.993
DNALI1	-4.58	8	-1.29	0.098	1654	0.991	0.902	16399	0.993
RPL37	-3.24	4	-1.29	0.0981	1655	0.991	0.902	16398	0.993
CTRC	-4.58	8	-1.29	0.0981	1656	0.991	0.902	16397	0.993
LIN54	-4.58	8	-1.29	0.0981	1657	0.991	0.902	16396	0.993
URAD	-4.58	8	-1.29	0.0982	1658	0.991	0.902	16395	0.993
TWIST1	-4.57	8	-1.29	0.0983	1659	0.991	0.902	16394	0.993
MACC1	-4.57	8	-1.29	0.0983	1660	0.991	0.902	16393	0.993
EFCAB6	-4.57	8	-1.29	0.0984	1661	0.991	0.902	16392	0.993
SLC7A13	-4.57	8	-1.29	0.0984	1662	0.991	0.902	16391	0.993
ORC3	-4.57	8	-1.29	0.0985	1663	0.991	0.902	16390	0.993
TEKT3	-4.57	8	-1.29	0.0985	1664	0.991	0.901	16389	0.993
PMF1	-4.57	8	-1.29	0.0986	1665	0.991	0.901	16388	0.993
HIPK1	-4.57	8	-1.29	0.0986	1666	0.991	0.901	16387	0.993
C14orf105	-4.57	8	-1.29	0.0987	1667	0.991	0.901	16386	0.993
LAT	-4.56	8	-1.29	0.0988	1668	0.991	0.901	16385	0.993
GPCPD1	-4.56	8	-1.29	0.0988	1669	0.991	0.901	16384	0.993
AGO2	-4.56	8	-1.29	0.0989	1670	0.991	0.901	16383	0.993
RBPJL	-4.56	8	-1.29	0.0989	1671	0.991	0.901	16382	0.993
SMCHD1	-4.56	8	-1.29	0.099	1672	0.991	0.901	16381	0.993
INTS12	-4.56	8	-1.29	0.099	1673	0.991	0.901	16380	0.993
SPDL1	-4.56	8	-1.29	0.099	1674	0.991	0.901	16379	0.993
MYLK3	-4.56	8	-1.29	0.099	1675	0.991	0.901	16378	0.993
SOCS4	-4.56	8	-1.29	0.0991	1676	0.991	0.901	16377	0.993
YIF1B	-4.56	8	-1.29	0.0991	1677	0.991	0.901	16376	0.993
OTX1	-4.56	8	-1.29	0.0992	1678	0.991	0.901	16375	0.993
TMPRSS6	-4.56	8	-1.29	0.0992	1679	0.991	0.901	16374	0.993
PTX4	-4.56	8	-1.29	0.0992	1680	0.991	0.901	16373	0.993
MAGI2	-4.55	8	-1.29	0.0993	1681	0.991	0.901	16372	0.993
CPZ	-4.55	8	-1.29	0.0994	1682	0.991	0.901	16371	0.993
SPINK9	-4.55	8	-1.29	0.0994	1683	0.991	0.901	16370	0.993
RCL1	-4.55	8	-1.28	0.0994	1684	0.991	0.901	16369	0.993
LAMB3	-4.55	8	-1.28	0.0994	1685	0.991	0.901	16368	0.993
SYTL1	-4.55	8	-1.28	0.0997	1686	0.991	0.9	16367	0.993
ZNF655	-4.55	8	-1.28	0.0997	1687	0.991	0.9	16366	0.993
KIF6	-4.54	8	-1.28	0.1	1688	0.991	0.9	16365	0.993
C11orf48	-4.54	8	-1.28	0.1	1689	0.991	0.9	16364	0.993
MS4A8	-4.54	8	-1.28	0.1	1690	0.991	0.9	16363	0.993
ANKRD65	-4.54	8	-1.28	0.1	1691	0.991	0.9	16362	0.993
C9orf169	-4.54	8	-1.28	0.1	1692	0.991	0.9	16361	0.993
RIMKLA	-4.53	8	-1.28	0.1	1693	0.991	0.9	16360	0.993
FAM221A	-4.53	8	-1.28	0.1	1694	0.991	0.9	16359	0.993
DOCK8	-4.53	8	-1.28	0.101	1695	0.991	0.899	16358	0.993
PCDH8	-4.53	8	-1.28	0.101	1696	0.991	0.899	16357	0.993
ZNF275	-4.53	8	-1.28	0.101	1697	0.991	0.899	16356	0.992
PRPF18	-4.52	8	-1.28	0.101	1698	0.991	0.899	16355	0.992
DHX32	-4.52	8	-1.28	0.101	1699	0.991	0.899	16354	0.992
ANKAR	-4.52	8	-1.27	0.101	1700	0.991	0.899	16353	0.992
PVRL1	-4.52	8	-1.27	0.101	1701	0.991	0.899	16352	0.992
ACP6	-4.52	8	-1.27	0.101	1702	0.991	0.899	16351	0.992
TLR6	-4.52	8	-1.27	0.101	1703	0.991	0.899	16350	0.992
C10orf40	-4.51	8	-1.27	0.102	1704	0.991	0.898	16349	0.992
PPP3CC	-4.51	8	-1.27	0.102	1705	0.991	0.898	16348	0.992
POLK	-4.51	8	-1.27	0.102	1706	0.991	0.898	16347	0.992
ALDH1A1	-4.51	8	-1.27	0.102	1707	0.991	0.898	16346	0.992
VCL	-4.51	8	-1.27	0.102	1708	0.991	0.898	16345	0.992
IL20	-4.51	8	-1.27	0.102	1709	0.991	0.898	16344	0.992
LDHB	-4.51	8	-1.27	0.102	1710	0.991	0.898	16343	0.992
C7orf63	-4.51	8	-1.27	0.102	1711	0.991	0.898	16342	0.992
ABTB2	-4.51	8	-1.27	0.102	1712	0.991	0.898	16341	0.992
MED19	-4.51	8	-1.27	0.102	1713	0.991	0.898	16340	0.992
SRRM4	-4.51	8	-1.27	0.102	1714	0.991	0.898	16339	0.992
HELLS	-4.51	8	-1.27	0.102	1715	0.991	0.898	16338	0.992
APOBEC3H	-4.51	8	-1.27	0.102	1716	0.991	0.898	16337	0.992
QTRT1	-4.5	8	-1.27	0.102	1717	0.991	0.898	16336	0.992
FASTKD5	-4.5	8	-1.27	0.102	1718	0.991	0.898	16335	0.992
ARFIP2	-4.5	8	-1.27	0.102	1719	0.991	0.898	16334	0.992
PMCH	-3.9	6	-1.27	0.102	1720	0.991	0.898	16333	0.992
COX7B	-2.25	2	-1.27	0.102	1721	0.991	0.898	16332	0.992
DDX18	-4.5	8	-1.27	0.102	1722	0.991	0.898	16331	0.992
METTL18	-4.5	8	-1.27	0.102	1723	0.991	0.898	16330	0.992
TRAPPC2L	-4.5	8	-1.27	0.102	1724	0.991	0.898	16329	0.992
ARHGAP1	-4.5	8	-1.27	0.102	1725	0.991	0.898	16328	0.992
ZNF496	-4.5	8	-1.27	0.102	1726	0.991	0.898	16327	0.992
FOSB	-4.49	8	-1.27	0.103	1727	0.991	0.897	16326	0.992
BSPH1	-4.49	8	-1.27	0.103	1728	0.991	0.897	16325	0.992
LRRC71	-4.49	8	-1.27	0.103	1729	0.991	0.897	16324	0.992
SERPINB7	-4.49	8	-1.27	0.103	1730	0.991	0.897	16323	0.992
SPIN1	-4.49	8	-1.27	0.103	1731	0.991	0.897	16322	0.992
GLA	-4.49	8	-1.27	0.103	1732	0.991	0.897	16321	0.992
BAAT	-4.49	8	-1.27	0.103	1733	0.991	0.897	16320	0.992
XPO6	-4.49	8	-1.27	0.103	1734	0.991	0.897	16319	0.992
MYL12B	-2.25	2	-1.27	0.103	1735	0.991	0.897	16318	0.992
XIAP	-4.49	8	-1.27	0.103	1736	0.991	0.897	16317	0.992
PLA2G12A	-4.49	8	-1.27	0.103	1737	0.991	0.897	16316	0.992
NUP133	-4.49	8	-1.27	0.103	1738	0.991	0.897	16315	0.992
SPC24	-3.89	6	-1.26	0.103	1739	0.991	0.897	16314	0.992
COX7B2	-4.49	8	-1.26	0.103	1740	0.991	0.897	16313	0.992
C1orf54	-4.49	8	-1.26	0.103	1741	0.991	0.897	16312	0.992
C11orf57	-4.49	8	-1.26	0.103	1742	0.991	0.897	16311	0.992
DNAJA3	-4.49	8	-1.26	0.103	1743	0.991	0.897	16310	0.992
POLI	-4.49	8	-1.26	0.103	1744	0.991	0.897	16309	0.992
PPP1R35	-4.49	8	-1.26	0.103	1745	0.991	0.897	16308	0.992
QSER1	-4.48	8	-1.26	0.103	1746	0.991	0.897	16307	0.992
C11orf63	-4.48	8	-1.26	0.103	1747	0.991	0.897	16306	0.992
ZNF550	-4.48	8	-1.26	0.103	1748	0.991	0.897	16305	0.992
FOS	-4.48	8	-1.26	0.104	1749	0.991	0.896	16304	0.992
IGSF1	-4.48	8	-1.26	0.104	1750	0.991	0.896	16303	0.992
ASXL2	-4.47	8	-1.26	0.104	1751	0.991	0.896	16302	0.992
RCSD1	-4.47	8	-1.26	0.104	1752	0.991	0.896	16301	0.992
ADAM32	-4.47	8	-1.26	0.104	1753	0.991	0.896	16300	0.992
TMC8	-4.47	8	-1.26	0.104	1754	0.991	0.896	16299	0.992
VGF	-4.47	8	-1.26	0.104	1755	0.991	0.896	16298	0.992
FBXL16	-4.47	8	-1.26	0.104	1756	0.991	0.896	16297	0.992
TSNAX	-4.47	8	-1.26	0.104	1757	0.991	0.896	16296	0.992
SPSB1	-4.47	8	-1.26	0.104	1758	0.991	0.896	16295	0.992
SULF1	-4.47	8	-1.26	0.104	1759	0.991	0.896	16294	0.992
TIMM44	-4.47	8	-1.26	0.104	1760	0.991	0.896	16293	0.992
CAPN2	-4.47	8	-1.26	0.104	1761	0.991	0.896	16292	0.992
OLFM3	-4.46	8	-1.26	0.104	1762	0.991	0.896	16291	0.992
AP5Z1	-4.46	8	-1.26	0.104	1763	0.991	0.896	16290	0.992
CYP2F1	-4.46	8	-1.26	0.104	1764	0.991	0.896	16289	0.992
PRAM1	-4.46	8	-1.26	0.105	1765	0.991	0.895	16288	0.992
PIK3AP1	-4.46	8	-1.26	0.105	1766	0.991	0.895	16287	0.992
PPIL2	-4.46	8	-1.25	0.105	1767	0.991	0.895	16286	0.992
GCNT2	-4.46	8	-1.25	0.105	1768	0.991	0.895	16285	0.992
ZNF219	-4.46	8	-1.25	0.105	1769	0.991	0.895	16284	0.992
NCAPD2	-4.45	8	-1.25	0.105	1770	0.991	0.895	16283	0.992
GHRH	-4.45	8	-1.25	0.105	1771	0.991	0.895	16282	0.992
PSMD5	-4.45	8	-1.25	0.105	1772	0.991	0.895	16281	0.992
C9orf129	-4.45	8	-1.25	0.105	1773	0.991	0.895	16280	0.992
HNRNPK	-4.45	8	-1.25	0.105	1774	0.991	0.895	16279	0.992
TGDS	-4.45	8	-1.25	0.105	1775	0.991	0.895	16278	0.992
OR10X1	-4.45	8	-1.25	0.105	1776	0.991	0.895	16277	0.992
RBM27	-4.45	8	-1.25	0.105	1777	0.991	0.895	16276	0.992
DYRK2	-4.45	8	-1.25	0.105	1778	0.991	0.895	16275	0.992
SMTN	-3.85	6	-1.25	0.105	1779	0.991	0.895	16274	0.992
RHBDL2	-4.45	8	-1.25	0.105	1780	0.991	0.895	16273	0.992
TPSD1	-4.45	8	-1.25	0.105	1781	0.991	0.895	16272	0.992
VN1R4	-4.45	8	-1.25	0.105	1782	0.991	0.895	16271	0.992
NEIL3	-4.44	8	-1.25	0.105	1783	0.991	0.895	16270	0.992
SYT12	-4.44	8	-1.25	0.106	1784	0.991	0.894	16269	0.992
IAH1	-4.44	8	-1.25	0.106	1785	0.991	0.894	16268	0.992
MRPL19	-4.44	8	-1.25	0.106	1786	0.991	0.894	16267	0.992
EML4	-4.44	8	-1.25	0.106	1787	0.991	0.894	16266	0.992
ALG13	-4.44	8	-1.25	0.106	1788	0.991	0.894	16265	0.992
NOL12	-4.44	8	-1.25	0.106	1789	0.991	0.894	16264	0.992
ZNF619	-4.43	8	-1.25	0.106	1790	0.991	0.894	16263	0.992
ESR2	-4.43	8	-1.25	0.106	1791	0.991	0.894	16262	0.992
TRAF5	-4.43	8	-1.25	0.106	1792	0.991	0.894	16261	0.992
SLC28A1	-4.43	8	-1.25	0.106	1793	0.991	0.894	16260	0.992
C12orf60	-4.43	8	-1.25	0.106	1794	0.991	0.894	16259	0.992
TRDN	-4.43	8	-1.25	0.106	1795	0.991	0.894	16258	0.992
LY6G6F	-4.43	8	-1.25	0.106	1796	0.991	0.894	16257	0.992
TLE6	-4.43	8	-1.25	0.106	1797	0.991	0.894	16256	0.992
TGFBRAP1	-4.43	8	-1.25	0.106	1798	0.991	0.894	16255	0.992
LGALS1	-4.43	8	-1.25	0.106	1799	0.991	0.894	16254	0.992
TMEM42	-4.43	8	-1.25	0.106	1800	0.991	0.894	16253	0.992
SNRPC	-4.43	8	-1.25	0.107	1801	0.991	0.893	16252	0.992
NOD1	-4.43	8	-1.25	0.107	1802	0.991	0.893	16251	0.992
BUD13	-4.43	8	-1.25	0.107	1803	0.991	0.893	16250	0.992
ACSM5	-4.43	8	-1.25	0.107	1804	0.991	0.893	16249	0.992
PCSK9	-4.43	8	-1.25	0.107	1805	0.991	0.893	16248	0.992
PATE2	-4.42	8	-1.24	0.107	1806	0.991	0.893	16247	0.992
NEMF	-4.42	8	-1.24	0.107	1807	0.991	0.893	16246	0.992
BSDC1	-4.42	8	-1.24	0.107	1808	0.991	0.893	16245	0.992
TUBG2	-4.42	8	-1.24	0.107	1809	0.991	0.893	16244	0.992
PAK4	-3.83	6	-1.24	0.107	1810	0.991	0.893	16243	0.992
IRF2BP2	-4.42	8	-1.24	0.107	1811	0.991	0.893	16242	0.992
FECH	-4.42	8	-1.24	0.107	1812	0.991	0.893	16241	0.992
ELF4	-4.42	8	-1.24	0.107	1813	0.991	0.893	16240	0.992
DUSP6	-4.42	8	-1.24	0.107	1814	0.991	0.893	16239	0.992
HLA-DPA1	-4.41	8	-1.24	0.107	1815	0.991	0.893	16238	0.992
HAGH	-4.41	8	-1.24	0.107	1816	0.991	0.893	16237	0.992
SLC2A5	-4.41	8	-1.24	0.107	1817	0.991	0.893	16236	0.992
PHF5A	-3.82	6	-1.24	0.107	1818	0.991	0.893	16235	0.992
PLA2G3	-4.41	8	-1.24	0.107	1819	0.991	0.893	16234	0.992
TMEM38A	-4.41	8	-1.24	0.108	1820	0.991	0.892	16233	0.992
C9orf170	-4.41	8	-1.24	0.108	1821	0.991	0.892	16232	0.992
BEST4	-4.41	8	-1.24	0.108	1822	0.991	0.892	16231	0.992
FCN1	-4.4	8	-1.24	0.108	1823	0.991	0.892	16230	0.992
ST6GALNAC2	-4.4	8	-1.24	0.108	1824	0.991	0.892	16229	0.992
TPSG1	-4.4	8	-1.24	0.108	1825	0.991	0.892	16228	0.992
IL36A	-4.4	8	-1.24	0.108	1826	0.991	0.892	16227	0.992
C1orf158	-4.4	8	-1.24	0.108	1827	0.991	0.892	16226	0.992
HPS6	-4.4	8	-1.24	0.108	1828	0.991	0.892	16225	0.992
L3MBTL1	-4.4	8	-1.24	0.108	1829	0.991	0.892	16224	0.992
FKBP3	-4.4	8	-1.24	0.108	1830	0.991	0.892	16223	0.992
NLRP6	-4.39	8	-1.24	0.108	1831	0.991	0.892	16222	0.992
POLD4	-4.39	8	-1.23	0.108	1832	0.991	0.892	16221	0.992
C9orf41	-4.39	8	-1.23	0.109	1833	0.991	0.891	16220	0.992
ETV1	-4.39	8	-1.23	0.109	1834	0.991	0.891	16219	0.992
C15orf38	-3.1	4	-1.23	0.109	1835	0.991	0.891	16218	0.992
CLDN6	-4.39	8	-1.23	0.109	1836	0.991	0.891	16217	0.992
NDUFB8	-4.39	8	-1.23	0.109	1837	0.991	0.891	16216	0.992
TNNC2	-4.39	8	-1.23	0.109	1838	0.991	0.891	16215	0.992
PTGR1	-4.39	8	-1.23	0.109	1839	0.991	0.891	16214	0.992
KCNC4	-4.39	8	-1.23	0.109	1840	0.991	0.891	16213	0.992
KCNH5	-4.38	8	-1.23	0.109	1841	0.991	0.891	16212	0.992
ANK1	-4.38	8	-1.23	0.109	1842	0.991	0.891	16211	0.992
SMC1B	-4.38	8	-1.23	0.109	1843	0.991	0.891	16210	0.992
ENTPD5	-4.38	8	-1.23	0.109	1844	0.991	0.891	16209	0.992
MAPK8IP1	-4.38	8	-1.23	0.109	1845	0.991	0.891	16208	0.992
MORC2	-3.79	6	-1.23	0.109	1846	0.991	0.891	16207	0.992
CYP2C19	-3.79	6	-1.23	0.109	1847	0.991	0.891	16206	0.992
OR52B4	-4.38	8	-1.23	0.109	1848	0.991	0.891	16205	0.992
IPO5	-4.38	8	-1.23	0.109	1849	0.991	0.891	16204	0.992
HLA-G	-4.37	8	-1.23	0.11	1850	0.991	0.89	16203	0.992
PHF23	-4.37	8	-1.23	0.11	1851	0.991	0.89	16202	0.992
TMEM186	-4.37	8	-1.23	0.11	1852	0.991	0.89	16201	0.992
PTGIS	-4.37	8	-1.23	0.11	1853	0.991	0.89	16200	0.992
GTPBP8	-4.37	8	-1.23	0.11	1854	0.991	0.89	16199	0.992
C5orf54	-4.37	8	-1.23	0.11	1855	0.991	0.89	16198	0.992
OR6V1	-4.37	8	-1.23	0.11	1856	0.991	0.89	16197	0.992
OAZ3	-4.37	8	-1.23	0.11	1857	0.991	0.89	16196	0.992
HMGCS1	-4.37	8	-1.23	0.11	1858	0.991	0.89	16195	0.992
AMPH	-4.37	8	-1.23	0.11	1859	0.991	0.89	16194	0.992
UBQLNL	-4.37	8	-1.23	0.11	1860	0.991	0.89	16193	0.992
TMEM64	-4.37	8	-1.23	0.11	1861	0.991	0.89	16192	0.992
CSNK2A2	-4.37	8	-1.23	0.11	1862	0.991	0.89	16191	0.992
DUS2	-4.37	8	-1.23	0.11	1863	0.991	0.89	16190	0.992
GALR3	-4.37	8	-1.23	0.11	1864	0.991	0.89	16189	0.992
MYO5C	-4.37	8	-1.23	0.11	1865	0.991	0.89	16188	0.992
HHLA2	-4.37	8	-1.23	0.11	1866	0.991	0.89	16187	0.992
BTNL3	-4.36	8	-1.23	0.11	1867	0.991	0.89	16186	0.992
FANCG	-4.36	8	-1.23	0.11	1868	0.991	0.89	16185	0.992
AGT	-4.36	8	-1.23	0.11	1869	0.991	0.89	16184	0.992
CD320	-4.36	8	-1.22	0.111	1870	0.991	0.889	16183	0.992
C19orf18	-4.36	8	-1.22	0.111	1871	0.991	0.889	16182	0.992
QKI	-4.35	8	-1.22	0.111	1872	0.991	0.889	16181	0.992
PIK3C2G	-4.35	8	-1.22	0.111	1873	0.991	0.889	16180	0.992
PMVK	-4.35	8	-1.22	0.111	1874	0.991	0.889	16179	0.992
NMT2	-4.35	8	-1.22	0.111	1875	0.991	0.889	16178	0.992
ROBO1	-4.35	8	-1.22	0.111	1876	0.991	0.889	16177	0.992
ZNF738	-2.18	2	-1.22	0.111	1877	0.991	0.889	16176	0.992
SLC41A1	-4.35	8	-1.22	0.111	1878	0.991	0.889	16175	0.992
INHBC	-4.35	8	-1.22	0.111	1879	0.991	0.889	16174	0.992
HSPB1	-4.35	8	-1.22	0.111	1880	0.991	0.889	16173	0.992
MYOM2	-4.35	8	-1.22	0.111	1881	0.991	0.889	16172	0.992
SERTAD1	-4.34	8	-1.22	0.111	1882	0.991	0.889	16171	0.992
SPAG9	-4.34	8	-1.22	0.111	1883	0.991	0.889	16170	0.992
DPP7	-4.34	8	-1.22	0.111	1884	0.991	0.889	16169	0.992
CDH8	-4.34	8	-1.22	0.112	1885	0.991	0.888	16168	0.992
FAM182B	-4.34	8	-1.22	0.112	1886	0.991	0.888	16167	0.992
CHST9	-4.34	8	-1.22	0.112	1887	0.991	0.888	16166	0.992
CHERP	-4.34	8	-1.22	0.112	1888	0.991	0.888	16165	0.992
RNF183	-4.34	8	-1.22	0.112	1889	0.991	0.888	16164	0.992
KCNU1	-4.33	8	-1.22	0.112	1890	0.991	0.888	16163	0.992
NLRX1	-4.33	8	-1.22	0.112	1891	0.991	0.888	16162	0.992
GATA3	-4.33	8	-1.22	0.112	1892	0.991	0.888	16161	0.992
RNASE9	-4.33	8	-1.22	0.112	1893	0.991	0.888	16160	0.992
HEXA	-4.33	8	-1.22	0.112	1894	0.991	0.888	16159	0.992
GFPT2	-4.33	8	-1.22	0.112	1895	0.991	0.888	16158	0.992
MESDC2	-4.33	8	-1.22	0.112	1896	0.991	0.888	16157	0.992
SLC39A6	-4.33	8	-1.21	0.112	1897	0.991	0.888	16156	0.992
KIDINS220	-4.33	8	-1.21	0.112	1898	0.991	0.888	16155	0.992
IMPA1	-4.33	8	-1.21	0.112	1899	0.991	0.888	16154	0.992
NAT1	-4.33	8	-1.21	0.112	1900	0.991	0.888	16153	0.992
CHI3L1	-4.33	8	-1.21	0.112	1901	0.991	0.888	16152	0.992
PPARGC1A	-4.32	8	-1.21	0.113	1902	0.991	0.887	16151	0.992
TAS1R3	-4.32	8	-1.21	0.113	1903	0.991	0.887	16150	0.992
ITGB5	-4.32	8	-1.21	0.113	1904	0.991	0.887	16149	0.992
KCNAB1	-4.32	8	-1.21	0.113	1905	0.991	0.887	16148	0.992
MCMBP	-4.32	8	-1.21	0.113	1906	0.991	0.887	16147	0.992
MAPRE2	-4.32	8	-1.21	0.113	1907	0.991	0.887	16146	0.992
FAM171B	-4.32	8	-1.21	0.113	1908	0.991	0.887	16145	0.992
TSPAN12	-4.32	8	-1.21	0.113	1909	0.991	0.887	16144	0.992
C9orf62	-4.32	8	-1.21	0.113	1910	0.991	0.887	16143	0.992
RELL2	-4.32	8	-1.21	0.113	1911	0.991	0.887	16142	0.992
TTBK2	-4.32	8	-1.21	0.113	1912	0.991	0.887	16141	0.992
ZNF382	-4.32	8	-1.21	0.113	1913	0.991	0.887	16140	0.992
ENDOD1	-4.32	8	-1.21	0.113	1914	0.991	0.887	16139	0.992
CD46	-4.32	8	-1.21	0.113	1915	0.991	0.887	16138	0.992
SERTAD3	-4.32	8	-1.21	0.113	1916	0.991	0.887	16137	0.992
PHF20L1	-4.32	8	-1.21	0.113	1917	0.991	0.887	16136	0.992
TATDN1	-4.31	8	-1.21	0.113	1918	0.991	0.887	16135	0.992
ACE	-4.31	8	-1.21	0.113	1919	0.991	0.887	16134	0.992
USP46	-4.31	8	-1.21	0.113	1920	0.991	0.887	16133	0.992
CLEC1B	-4.31	8	-1.21	0.113	1921	0.991	0.887	16132	0.992
GSTZ1	-4.31	8	-1.21	0.113	1922	0.991	0.887	16131	0.992
N4BP3	-4.31	8	-1.21	0.113	1923	0.991	0.887	16130	0.992
TNNT3	-4.31	8	-1.21	0.113	1924	0.991	0.887	16129	0.992
NKPD1	-4.31	8	-1.21	0.114	1925	0.991	0.886	16128	0.992
LGMN	-4.31	8	-1.21	0.114	1926	0.991	0.886	16127	0.992
FAM149B1	-4.31	8	-1.21	0.114	1927	0.991	0.886	16126	0.992
SH2B1	-4.31	8	-1.21	0.114	1928	0.991	0.886	16125	0.992
ARHGAP30	-4.31	8	-1.21	0.114	1929	0.991	0.886	16124	0.992
IL24	-4.3	8	-1.21	0.114	1930	0.991	0.886	16123	0.992
H2BFWT	-4.3	8	-1.21	0.114	1931	0.991	0.886	16122	0.992
UHRF2	-4.3	8	-1.21	0.114	1932	0.991	0.886	16121	0.992
PAK3	-4.3	8	-1.21	0.114	1933	0.991	0.886	16120	0.992
PDLIM2	-4.3	8	-1.21	0.114	1934	0.991	0.886	16119	0.992
DFFB	-4.3	8	-1.21	0.114	1935	0.991	0.886	16118	0.992
PCDH11Y	-3.04	4	-1.21	0.114	1936	0.991	0.886	16117	0.992
HP1BP3	-4.3	8	-1.21	0.114	1937	0.991	0.886	16116	0.992
BPIFB2	-4.3	8	-1.21	0.114	1938	0.991	0.886	16115	0.992
SCN1A	-4.3	8	-1.21	0.114	1939	0.991	0.886	16114	0.992
TRIM10	-4.3	8	-1.21	0.114	1940	0.991	0.886	16113	0.992
STARD8	-4.3	8	-1.2	0.114	1941	0.991	0.886	16112	0.992
SEPW1	-4.3	8	-1.2	0.114	1942	0.991	0.886	16111	0.992
MRPL35	-4.29	8	-1.2	0.114	1943	0.991	0.886	16110	0.992
TPO	-4.29	8	-1.2	0.115	1944	0.991	0.885	16109	0.992
KSR2	-4.29	8	-1.2	0.115	1945	0.991	0.885	16108	0.992
ELAC1	-4.29	8	-1.2	0.115	1946	0.991	0.885	16107	0.992
FGF23	-4.28	8	-1.2	0.115	1947	0.991	0.885	16106	0.992
C1QA	-4.01	7	-1.2	0.115	1948	0.991	0.885	16105	0.992
POLR3H	-4.01	7	-1.2	0.115	1949	0.991	0.885	16104	0.992
STK17B	-4.28	8	-1.2	0.115	1950	0.991	0.885	16103	0.992
LTB	-4.28	8	-1.2	0.115	1951	0.991	0.885	16102	0.992
SYTL4	-4.28	8	-1.2	0.115	1952	0.991	0.885	16101	0.992
TCL1A	-4.28	8	-1.2	0.115	1953	0.991	0.885	16100	0.992
SLC16A10	-4.28	8	-1.2	0.115	1954	0.991	0.885	16099	0.992
SLC12A8	-4.27	8	-1.2	0.116	1955	0.991	0.884	16098	0.992
SNRNP40	-4.27	8	-1.2	0.116	1956	0.991	0.884	16097	0.992
ZCCHC2	-4.27	8	-1.2	0.116	1957	0.991	0.884	16096	0.992
FSD1	-4.27	8	-1.2	0.116	1958	0.991	0.884	16095	0.992
C18orf8	-4.27	8	-1.2	0.116	1959	0.991	0.884	16094	0.992
SYCP2L	-4.27	8	-1.2	0.116	1960	0.991	0.884	16093	0.992
PTPRG	-4.26	8	-1.19	0.116	1961	0.991	0.884	16092	0.991
PCDHB13	-4.26	8	-1.19	0.116	1962	0.991	0.884	16091	0.991
SMEK2	-4.26	8	-1.19	0.116	1963	0.991	0.884	16090	0.991
TEX261	-4.26	8	-1.19	0.116	1964	0.991	0.884	16089	0.991
TRMT61A	-4.26	8	-1.19	0.116	1965	0.991	0.884	16088	0.991
DEPDC7	-4.26	8	-1.19	0.116	1966	0.991	0.884	16087	0.991
PDHX	-4.26	8	-1.19	0.116	1967	0.991	0.884	16086	0.991
POLN	-4.26	8	-1.19	0.117	1968	0.991	0.883	16085	0.991
PACSIN1	-4.26	8	-1.19	0.117	1969	0.991	0.883	16084	0.991
TMEM8B	-4.26	8	-1.19	0.117	1970	0.991	0.883	16083	0.991
FBRS	-4.26	8	-1.19	0.117	1971	0.991	0.883	16082	0.991
MAP7	-4.26	8	-1.19	0.117	1972	0.991	0.883	16081	0.991
RIPK1	-4.26	8	-1.19	0.117	1973	0.991	0.883	16080	0.991
OR2T4	-4.26	8	-1.19	0.117	1974	0.991	0.883	16079	0.991
AGFG1	-4.25	8	-1.19	0.117	1975	0.991	0.883	16078	0.991
HERC5	-4.25	8	-1.19	0.117	1976	0.991	0.883	16077	0.991
FLG	-4.25	8	-1.19	0.117	1977	0.991	0.883	16076	0.991
MN1	-4.25	8	-1.19	0.117	1978	0.991	0.883	16075	0.991
TCTN3	-4.25	8	-1.19	0.117	1979	0.991	0.883	16074	0.991
ARID3A	-4.25	8	-1.19	0.117	1980	0.991	0.883	16073	0.991
ARG2	-4.25	8	-1.19	0.117	1981	0.991	0.883	16072	0.991
NDUFB7	-4.25	8	-1.19	0.117	1982	0.991	0.883	16071	0.991
THOC5	-4.25	8	-1.19	0.117	1983	0.991	0.883	16070	0.991
ZSCAN29	-4.25	8	-1.19	0.117	1984	0.991	0.883	16069	0.991
CD101	-4.25	8	-1.19	0.117	1985	0.991	0.883	16068	0.991
POLE	-4.25	8	-1.19	0.117	1986	0.991	0.883	16067	0.991
NDUFB11	-4.25	8	-1.19	0.117	1987	0.991	0.883	16066	0.991
KIAA1549L	-4.25	8	-1.19	0.117	1988	0.991	0.883	16065	0.991
FAM183B	-4.24	8	-1.19	0.117	1989	0.991	0.883	16064	0.991
DSTN	-3.68	6	-1.19	0.117	1990	0.991	0.883	16063	0.991
TMEM140	-4.24	8	-1.19	0.118	1991	0.991	0.882	16062	0.991
CCNE1	-4.24	8	-1.19	0.118	1992	0.991	0.882	16061	0.991
SPATS2L	-4.24	8	-1.19	0.118	1993	0.991	0.882	16060	0.991
GABRB1	-4.24	8	-1.19	0.118	1994	0.991	0.882	16059	0.991
TPST1	-4.24	8	-1.19	0.118	1995	0.991	0.882	16058	0.991
C12orf75	-4.24	8	-1.19	0.118	1996	0.991	0.882	16057	0.991
CLDN9	-4.24	8	-1.19	0.118	1997	0.991	0.882	16056	0.991
BCL10	-4.24	8	-1.19	0.118	1998	0.991	0.882	16055	0.991
FGGY	-4.24	8	-1.19	0.118	1999	0.991	0.882	16054	0.991
[truncated: 16,053 more rows]

## Sheet: Supplementary Table 2
GENE	sumZ	numObs	normZ	pval_synth	rank_synth	fdr_synth	pval_supp	rank_supp	fdr_supp
NFATC2IP	-62.98	12	-15.66	1.39e-55	1	2.51e-51	1	18054	1
CSNK1A1	-26.5	12	-6.56	2.67e-11	2	2.41e-07	1	18053	1
EP300	-23.04	12	-5.7	6e-09	3	3.61e-05	1	18052	1
CCNC	-21.43	12	-5.3	5.91e-08	4	0.000267	1	18051	1
INTS10	-21.11	12	-5.22	9.05e-08	5	0.000327	1	18050	1
RMI2	-20.55	12	-5.08	1.91e-07	6	0.000576	1	18049	1
ABCG2	-19.46	12	-4.81	7.73e-07	7	0.00199	1	18048	1
AMBRA1	-19.37	12	-4.78	8.61e-07	8	0.00194	1	18047	1
TCF7L2	-19.3	12	-4.77	9.4e-07	9	0.00189	1	18046	1
RALGAPB	-19.28	12	-4.76	9.67e-07	10	0.00175	1	18045	1
CLEC16A	-19.28	12	-4.76	9.67e-07	11	0.00159	1	18044	1
UBA3	-18.48	12	-4.56	2.55e-06	12	0.00384	1	18043	1
FKBP8	-18.2	12	-4.49	3.56e-06	13	0.00494	1	18042	1
TRAIP	-17.96	12	-4.43	4.68e-06	14	0.00604	1	18041	1
TRAPPC1	-15.74	10	-4.25	1.06e-05	15	0.0128	1	18040	1
SMOX	-17.12	12	-4.22	1.22e-05	16	0.0137	1	18039	1
AXIN1	-16.76	12	-4.13	1.79e-05	17	0.019	1	18038	1
RMI1	-16.53	12	-4.08	2.3e-05	18	0.023	1	18037	1
CRAMP1L	-16.23	12	-4	3.17e-05	19	0.0301	1	18036	1
SP110	-15.95	12	-3.93	4.25e-05	20	0.0383	1	18035	1
MAP2K7	-15.82	12	-3.9	4.86e-05	21	0.0418	1	18034	1
FKBPL	-15.81	12	-3.9	4.9e-05	22	0.0402	1	18033	1
SAMD1	-15.53	12	-3.82	6.55e-05	23	0.0514	1	18032	1
PTPRA	-15.35	12	-3.78	7.79e-05	24	0.0586	1	18031	1
CCL17	-15.3	12	-3.77	8.22e-05	25	0.0594	1	18030	1
GLMN	-15.15	12	-3.73	9.57e-05	26	0.0664	1	18029	1
NUFIP2	-14.79	12	-3.64	0.000136	27	0.0907	1	18028	1
TULP4	-14.76	12	-3.63	0.00014	28	0.0903	1	18027	1
ANKRD49	-14.7	12	-3.62	0.000148	29	0.0922	1	18026	1
PHF23	-14.54	12	-3.58	0.000173	30	0.104	1	18025	1
PAN2	-13.92	12	-3.42	0.000309	31	0.18	1	18024	1
SAE1	-13.78	12	-3.39	0.000352	32	0.198	1	18023	1
FTH1	-6.75	3	-3.32	0.00045	33	0.246	1	18022	1
DNTTIP1	-13.48	12	-3.31	0.000459	34	0.244	1	18021	1
ELMSAN1	-13.46	12	-3.31	0.000469	35	0.242	1	18020	1
EGLN1	-13.01	12	-3.2	0.000694	36	0.348	0.999	18019	1
DDX42	-12.98	12	-3.19	0.000714	37	0.349	0.999	18018	1
DSTYK	-12.91	12	-3.17	0.000754	38	0.358	0.999	18017	1
KIAA1109	-12.91	12	-3.17	0.000755	39	0.349	0.999	18016	1
FUNDC2	-12.69	12	-3.12	0.000915	40	0.413	0.999	18015	1
FAM160B1	-12.69	12	-3.12	0.000917	41	0.404	0.999	18014	1
DNAJC8	-12.66	12	-3.11	0.000938	42	0.403	0.999	18013	1
SMG6	-12.65	12	-3.11	0.000944	43	0.396	0.999	18012	1
MYO5B	-12.59	12	-3.09	0.000993	44	0.407	0.999	18011	1
PHLPP1	-12.58	12	-3.09	0.000999	45	0.401	0.999	18010	1
TMCO4	-12.58	12	-3.09	0.001	46	0.393	0.999	18009	1
ABAT	-12.58	12	-3.09	0.00101	47	0.387	0.999	18008	1
CPVL	-12.53	12	-3.08	0.00104	48	0.392	0.999	18007	1
CYGB	-12.53	12	-3.08	0.00104	49	0.385	0.999	18006	1
USP6	-10.85	9	-3.08	0.00105	50	0.378	0.999	18005	1
OTX1	-12.52	12	-3.08	0.00105	51	0.373	0.999	18004	1
C16orf92	-12.22	12	-3	0.00135	52	0.469	0.999	18003	1
DTX4	-12.21	12	-3	0.00136	53	0.464	0.999	18002	1
ZBTB1	-12.05	12	-2.96	0.00156	54	0.52	0.998	18001	1
SUN1	-12.03	12	-2.95	0.00158	55	0.518	0.998	18000	1
CBFB	-11.95	12	-2.93	0.00168	56	0.541	0.998	17999	1
GDPD2	-11.93	12	-2.93	0.00171	57	0.541	0.998	17998	1
CD2BP2	-10.32	9	-2.92	0.00172	58	0.536	0.998	17997	1
RHEBL1	-11.86	12	-2.91	0.0018	59	0.551	0.998	17996	1
FTO	-11.86	12	-2.91	0.00181	60	0.544	0.998	17995	1
LSM11	-11.74	12	-2.88	0.002	61	0.591	0.998	17994	1
TMEM177	-11.73	12	-2.88	0.002	62	0.582	0.998	17993	1
ASB6	-11.71	12	-2.87	0.00203	63	0.581	0.998	17992	1
FAM193A	-11.68	12	-2.86	0.00209	64	0.589	0.998	17991	1
OR10K1	-11.63	12	-2.85	0.00217	65	0.602	0.998	17990	1
HTRA1	-11.62	12	-2.85	0.00219	66	0.6	0.998	17989	1
NKX6-1	-11.58	12	-2.84	0.00225	67	0.606	0.998	17988	1
STIP1	-11.58	12	-2.84	0.00225	68	0.598	0.998	17987	1
RIPPLY2	-11.54	12	-2.83	0.00233	69	0.61	0.998	17986	1
SHH	-11.52	12	-2.82	0.00236	70	0.61	0.998	17985	1
SLC10A7	-11.45	12	-2.81	0.00249	71	0.633	0.998	17984	1
DNAJC9	-11.44	12	-2.81	0.0025	72	0.628	0.997	17983	1
TMEM127	-11.39	12	-2.79	0.00261	73	0.646	0.997	17982	1
CMPK2	-11.35	12	-2.78	0.00269	74	0.655	0.997	17981	1
OR12D3	-11.31	12	-2.77	0.00278	75	0.67	0.997	17980	1
CPQ	-11.28	12	-2.77	0.00284	76	0.675	0.997	17979	1
CREBBP	-11.26	12	-2.76	0.00289	77	0.678	0.997	17978	1
AAAS	-11.25	12	-2.76	0.0029	78	0.672	0.997	17977	1
MZT1	-7.95	6	-2.76	0.00292	79	0.668	0.997	17976	1
NKTR	-11.23	12	-2.75	0.00295	80	0.665	0.997	17975	1
AMDHD2	-11.22	12	-2.75	0.00297	81	0.663	0.997	17974	1
PPP3CA	-11.22	12	-2.75	0.00298	82	0.656	0.997	17973	1
RASGRF2	-11.19	12	-2.74	0.00304	83	0.66	0.997	17972	1
RUNX2	-11.17	12	-2.74	0.0031	84	0.666	0.997	17971	1
ACSM1	-11.16	12	-2.74	0.00311	85	0.66	0.997	17970	1
TRIM43	-11.16	12	-2.73	0.00312	86	0.656	0.997	17969	1
C9orf41	-11.13	12	-2.73	0.00318	87	0.66	0.997	17968	1
ADCY4	-11.12	12	-2.73	0.00321	88	0.658	0.997	17967	1
C5orf30	-11.11	12	-2.72	0.00324	89	0.658	0.997	17966	1
TSPAN3	-11.08	12	-2.72	0.00331	90	0.664	0.997	17965	1
GLIS1	-11.07	12	-2.71	0.00333	91	0.661	0.997	17964	1
FBXW11	-11.03	12	-2.7	0.00343	92	0.674	0.997	17963	1
C12orf55	-11.02	12	-2.7	0.00346	93	0.671	0.997	17962	1
NHSL1	-11.02	12	-2.7	0.00346	94	0.665	0.997	17961	1
RANBP3	-11.01	12	-2.7	0.00349	95	0.664	0.997	17960	1
ATP5A1	-11	12	-2.69	0.00353	96	0.663	0.996	17959	1
WNT7B	-10.96	12	-2.68	0.00363	97	0.676	0.996	17958	1
OLIG3	-10.93	12	-2.68	0.0037	98	0.681	0.996	17957	1
RBMS1	-10.92	12	-2.68	0.00373	99	0.68	0.996	17956	1
SERPINB13	-10.9	12	-2.67	0.00379	100	0.685	0.996	17955	1
MCCD1	-10.85	12	-2.66	0.00393	101	0.703	0.996	17954	1
SPATA18	-10.79	12	-2.64	0.00412	102	0.729	0.996	17953	1
RBM15	-10.75	12	-2.63	0.00422	103	0.739	0.996	17952	1
GAD1	-10.75	12	-2.63	0.00423	104	0.734	0.996	17951	1
ANKS3	-10.68	12	-2.61	0.00446	105	0.767	0.996	17950	1
ZC3HC1	-10.6	12	-2.6	0.00471	106	0.802	0.995	17949	1
KCNA3	-10.59	12	-2.59	0.00474	107	0.8	0.995	17948	1
VPS35	-9.16	9	-2.59	0.00481	108	0.805	0.995	17947	1
WDR26	-9.15	9	-2.59	0.00486	109	0.805	0.995	17946	1
BLM	-10.53	12	-2.58	0.00496	110	0.814	0.995	17945	1
LRRC10	-10.52	12	-2.58	0.00499	111	0.812	0.995	17944	1
SOX18	-10.52	12	-2.58	0.00501	112	0.807	0.995	17943	1
ENTHD1	-10.49	12	-2.57	0.00511	113	0.817	0.995	17942	1
LOXHD1	-10.48	12	-2.57	0.00513	114	0.813	0.995	17941	1
FOXM1	-10.46	12	-2.56	0.00523	115	0.821	0.995	17940	1
PPIL2	-10.45	12	-2.56	0.00525	116	0.817	0.995	17939	1
NUP54	-10.44	12	-2.56	0.00531	117	0.819	0.995	17938	1
ZNF207	-9.99	11	-2.56	0.00531	118	0.812	0.995	17937	1
SCARB2	-10.43	12	-2.55	0.00532	119	0.807	0.995	17936	1
API5	-10.42	12	-2.55	0.00538	120	0.809	0.995	17935	1
ATP5O	-10.42	12	-2.55	0.00539	121	0.805	0.995	17934	1
LRR1	-10.42	12	-2.55	0.00539	122	0.798	0.995	17933	1
KCND3	-10.41	12	-2.55	0.00542	123	0.796	0.995	17932	1
FUS	-10.4	12	-2.55	0.00544	124	0.792	0.995	17931	1
RFC3	-10.38	12	-2.54	0.00555	125	0.801	0.994	17930	1
NDFIP2	-10.37	12	-2.54	0.00556	126	0.797	0.994	17929	1
ATP5B	-10.32	12	-2.53	0.00577	127	0.821	0.994	17928	1
PRELID1	-10.32	12	-2.53	0.00578	128	0.815	0.994	17927	1
ATP6AP2	-10.3	12	-2.52	0.00584	129	0.818	0.994	17926	1
PRM2	-10.3	12	-2.52	0.00585	130	0.813	0.994	17925	1
RSU1	-10.3	12	-2.52	0.00587	131	0.809	0.994	17924	1
CCDC25	-10.29	12	-2.52	0.0059	132	0.807	0.994	17923	1
CPA4	-10.27	12	-2.51	0.00596	133	0.809	0.994	17922	1
B3GAT2	-10.25	12	-2.51	0.00605	134	0.815	0.994	17921	1
LIPN	-10.25	12	-2.51	0.00606	135	0.811	0.994	17920	1
GCSAM	-10.24	12	-2.51	0.00609	136	0.809	0.994	17919	1
TPRXL	-9.78	11	-2.5	0.0062	137	0.817	0.994	17918	1
EIF1	-7.22	6	-2.5	0.00623	138	0.815	0.994	17917	1
REN	-10.2	12	-2.5	0.00626	139	0.813	0.994	17916	1
ZBED6	-10.19	12	-2.49	0.00634	140	0.818	0.994	17915	1
ACAD10	-10.16	12	-2.49	0.00644	141	0.825	0.994	17914	1
PRMT10	-10.16	12	-2.49	0.00644	142	0.819	0.994	17913	1
ACTG1	-10.16	12	-2.49	0.00647	143	0.817	0.994	17912	1
HIST4H4	-10.15	12	-2.48	0.00652	144	0.817	0.993	17911	1
MCPH1	-10.14	12	-2.48	0.00656	145	0.817	0.993	17910	1
FAM120C	-10.13	12	-2.48	0.00662	146	0.818	0.993	17909	1
RAD54L2	-10.1	12	-2.47	0.00674	147	0.827	0.993	17908	1
CASC3	-10.08	12	-2.46	0.00685	148	0.836	0.993	17907	1
DDR2	-10.06	12	-2.46	0.00694	149	0.841	0.993	17906	1
ZNF467	-10.03	12	-2.45	0.00705	150	0.849	0.993	17905	1
PPFIA4	-10.03	12	-2.45	0.00707	151	0.846	0.993	17904	1
SP6	-8.66	9	-2.45	0.00722	152	0.858	0.993	17903	1
VHL	-9.98	12	-2.44	0.00731	153	0.862	0.993	17902	1
TEAD3	-9.97	12	-2.44	0.00738	154	0.865	0.993	17901	1
GIGYF2	-9.96	12	-2.44	0.0074	155	0.862	0.993	17900	1
TMEM54	-9.96	12	-2.44	0.00743	156	0.86	0.993	17899	1
GPR162	-9.92	12	-2.43	0.00762	157	0.876	0.992	17898	1
C1orf115	-9.91	12	-2.42	0.00767	158	0.876	0.992	17897	1
SERPINF2	-9.9	12	-2.42	0.00775	159	0.88	0.992	17896	1
CTSC	-9.87	12	-2.41	0.00788	160	0.89	0.992	17895	1
PRPS2	-9.83	12	-2.4	0.00813	161	0.911	0.992	17894	1
FAM168B	-9.81	12	-2.4	0.00825	162	0.919	0.992	17893	1
SNCAIP	-9.81	12	-2.4	0.00825	163	0.913	0.992	17892	1
KANSL1	-9.81	12	-2.4	0.00825	164	0.908	0.992	17891	1
ASXL3	-9.77	12	-2.39	0.00845	165	0.925	0.992	17890	1
NDUFS4	-9.77	12	-2.39	0.00847	166	0.922	0.992	17889	1
UQCRFS1	-9.75	12	-2.38	0.00859	167	0.929	0.991	17888	1
MAPK8	-9.74	12	-2.38	0.00861	168	0.925	0.991	17887	1
PSME3	-9.72	12	-2.38	0.00872	169	0.931	0.991	17886	1
METTL9	-9.71	12	-2.37	0.00879	170	0.933	0.991	17885	1
HIST1H1C	-9.69	12	-2.37	0.00891	171	0.941	0.991	17884	1
RTEL1	-9.68	12	-2.37	0.00901	172	0.946	0.991	17883	1
ANKLE1	-9.68	12	-2.37	0.00901	173	0.941	0.991	17882	1
MRGPRE	-9.67	12	-2.36	0.00906	174	0.94	0.991	17881	1
EMD	-9.67	12	-2.36	0.00907	175	0.936	0.991	17880	1
CTNNBIP1	-9.66	12	-2.36	0.00913	176	0.937	0.991	17879	1
CORO6	-9.64	12	-2.36	0.00921	177	0.94	0.991	17878	1
TUBGCP4	-9.63	12	-2.35	0.00931	178	0.944	0.991	17877	1
UGDH	-9.62	12	-2.35	0.00933	179	0.941	0.991	17876	1
MCTP2	-9.58	12	-2.34	0.00962	180	0.965	0.99	17875	1
LAMTOR1	-9.56	12	-2.34	0.00971	181	0.969	0.99	17874	1
FAM178A	-9.56	12	-2.34	0.00973	182	0.965	0.99	17873	1
TPRA1	-9.55	12	-2.33	0.00979	183	0.966	0.99	17872	1
NIPAL4	-9.53	12	-2.33	0.00992	184	0.973	0.99	17871	1
CCM2L	-9.53	12	-2.33	0.00994	185	0.97	0.99	17870	1
KMT2D	-9.51	12	-2.32	0.01	186	0.975	0.99	17869	1
SPOP	-9.51	12	-2.32	0.0101	187	0.973	0.99	17868	1
CDC37L1	-9.5	12	-2.32	0.0101	188	0.971	0.99	17867	1
CELSR1	-9.49	12	-2.32	0.0102	189	0.974	0.99	17866	1
GZF1	-9.49	12	-2.32	0.0102	190	0.972	0.99	17865	1
B4GALT7	-9.46	12	-2.31	0.0104	191	0.982	0.99	17864	1
PSIP1	-9.46	12	-2.31	0.0104	192	0.979	0.99	17863	1
SKOR2	-9.46	12	-2.31	0.0104	193	0.975	0.99	17862	1
KIF22	-9.45	12	-2.31	0.0104	194	0.972	0.99	17861	1
ATXN2L	-9.43	12	-2.3	0.0106	195	0.981	0.989	17860	1
SLC18B1	-9.41	12	-2.3	0.0108	196	0.991	0.989	17859	1
MORN1	-9.41	12	-2.3	0.0108	197	0.987	0.989	17858	1
NCOR1	-9.41	12	-2.3	0.0108	198	0.982	0.989	17857	1
TBC1D8	-9.4	12	-2.3	0.0109	199	0.984	0.989	17856	1
ASNSD1	-9.39	12	-2.3	0.0109	200	0.981	0.989	17855	1
KIAA1211L	-9.39	12	-2.29	0.0109	201	0.98	0.989	17854	1
SLC22A23	-9.39	12	-2.29	0.0109	202	0.977	0.989	17853	1
MED13	-9.38	12	-2.29	0.011	203	0.975	0.989	17852	1
ITGB4	-9.37	12	-2.29	0.011	204	0.977	0.989	17851	1
NDC1	-9.36	12	-2.29	0.0111	205	0.98	0.989	17850	1
NPAS2	-9.35	12	-2.28	0.0112	206	0.98	0.989	17849	1
ARHGAP36	-9.34	12	-2.28	0.0113	207	0.983	0.989	17848	1
SHD	-9.33	12	-2.28	0.0113	208	0.981	0.989	17847	1
DSC3	-9.32	12	-2.28	0.0114	209	0.984	0.989	17846	1
RNF113A	-9.32	12	-2.28	0.0114	210	0.983	0.989	17845	1
TBC1D24	-9.31	12	-2.27	0.0115	211	0.982	0.989	17844	1
KLRC1	-9.31	12	-2.27	0.0115	212	0.981	0.988	17843	1
ZNF292	-9.28	12	-2.27	0.0117	213	0.991	0.988	17842	1
CELF5	-9.28	12	-2.27	0.0117	214	0.986	0.988	17841	1
TTL	-9.27	12	-2.26	0.0118	215	0.99	0.988	17840	1
CCL19	-8.02	9	-2.26	0.0119	216	0.993	0.988	17839	1
SYNE2	-9.25	12	-2.26	0.0119	217	0.994	0.988	17838	1
RPA3-AS1	-9.24	12	-2.26	0.012	218	0.995	0.988	17837	1
THOC6	-9.24	12	-2.26	0.0121	219	0.993	0.988	17836	1
LFNG	-9.22	12	-2.25	0.0121	220	0.996	0.988	17835	1
NUB1	-9.22	12	-2.25	0.0121	221	0.993	0.988	17834	1
DNM2	-9.22	12	-2.25	0.0122	222	0.991	0.988	17833	1
DNAJC14	-9.2	12	-2.25	0.0123	223	0.997	0.988	17832	1
ITGA6	-9.18	12	-2.24	0.0125	224	1.01	0.988	17831	1
H1F0	-9.18	12	-2.24	0.0125	225	1.01	0.987	17830	1
SYT12	-9.17	12	-2.24	0.0126	226	1.01	0.987	17829	1
ITGA4	-9.15	12	-2.23	0.0127	227	1.01	0.987	17828	1
FBXL18	-9.14	12	-2.23	0.0128	228	1.01	0.987	17827	1
HDAC7	-9.13	12	-2.23	0.0129	229	1.02	0.987	17826	1
HCFC1R1	-9.1	12	-2.22	0.0132	230	1.03	0.987	17825	1
SLC26A5	-9.1	12	-2.22	0.0132	231	1.03	0.987	17824	1
ACTB	-7.88	9	-2.22	0.0132	232	1.03	0.987	17823	1
IRGQ	-9.08	12	-2.22	0.0133	233	1.03	0.987	17822	1
MARCKS	-9.08	12	-2.22	0.0133	234	1.03	0.987	17821	1
ARHGAP26	-9.07	12	-2.21	0.0134	235	1.03	0.987	17820	1
L3MBTL3	-9.07	12	-2.21	0.0135	236	1.03	0.987	17819	1
GPD1L	-9.06	12	-2.21	0.0135	237	1.03	0.987	17818	1
DIRC3	-9.06	12	-2.21	0.0135	238	1.02	0.986	17817	1
HDAC4	-9.05	12	-2.21	0.0136	239	1.02	0.986	17816	1
KCNJ6	-9.01	12	-2.2	0.014	240	1.05	0.986	17815	0.999
PIK3CD	-9	12	-2.2	0.014	241	1.05	0.986	17814	0.999
SORL1	-9	12	-2.2	0.014	242	1.05	0.986	17813	0.999
GALNT1	-8.99	12	-2.19	0.0141	243	1.05	0.986	17812	0.999
HGFAC	-8.98	12	-2.19	0.0142	244	1.05	0.986	17811	0.999
UTP18	-8.98	12	-2.19	0.0142	245	1.05	0.986	17810	0.999
ECI1	-8.98	12	-2.19	0.0142	246	1.04	0.986	17809	0.999
PDCL2	-8.97	12	-2.19	0.0143	247	1.04	0.986	17808	0.999
TMCO1	-8.96	12	-2.19	0.0143	248	1.04	0.986	17807	0.999
TPCN2	-8.96	12	-2.19	0.0144	249	1.04	0.986	17806	0.999
ZNF48	-8.95	12	-2.18	0.0145	250	1.04	0.986	17805	0.999
PPM1J	-8.95	12	-2.18	0.0145	251	1.04	0.986	17804	0.999
ATPIF1	-8.95	12	-2.18	0.0145	252	1.04	0.985	17803	0.999
B3GNT7	-8.94	12	-2.18	0.0146	253	1.04	0.985	17802	0.999
DPP3	-8.94	12	-2.18	0.0146	254	1.04	0.985	17801	0.999
TMEM151A	-8.93	12	-2.18	0.0147	255	1.04	0.985	17800	0.999
ZBTB7C	-8.9	12	-2.17	0.0149	256	1.05	0.985	17799	0.999
PNOC	-8.9	12	-2.17	0.015	257	1.05	0.985	17798	0.999
TRPC3	-8.52	11	-2.17	0.015	258	1.05	0.985	17797	0.999
NME3	-8.89	12	-2.17	0.015	259	1.05	0.985	17796	0.999
C1orf192	-8.88	12	-2.17	0.0151	260	1.05	0.985	17795	0.999
HEXDC	-8.87	12	-2.16	0.0152	261	1.05	0.985	17794	0.999
GMEB1	-8.87	12	-2.16	0.0153	262	1.05	0.985	17793	0.999
MASP1	-8.86	12	-2.16	0.0153	263	1.05	0.985	17792	0.999
S1PR1	-8.84	12	-2.16	0.0155	264	1.06	0.985	17791	0.999
FBXO6	-8.84	12	-2.16	0.0155	265	1.05	0.985	17790	0.999
CASP16	-8.84	12	-2.16	0.0155	266	1.05	0.985	17789	0.999
ATP11B	-8.83	12	-2.15	0.0156	267	1.06	0.984	17788	0.999
FGF3	-8.83	12	-2.15	0.0156	268	1.05	0.984	17787	0.999
KHDRBS1	-8.82	12	-2.15	0.0157	269	1.05	0.984	17786	0.999
RC3H2	-8.82	12	-2.15	0.0157	270	1.05	0.984	17785	0.999
SETX	-8.82	12	-2.15	0.0157	271	1.05	0.984	17784	0.999
SRGN	-8.82	12	-2.15	0.0157	272	1.04	0.984	17783	0.999
BUD13	-8.81	12	-2.15	0.0158	273	1.04	0.984	17782	0.999
PJA1	-8.81	12	-2.15	0.0158	274	1.04	0.984	17781	0.999
ITGA9	-8.8	12	-2.15	0.0159	275	1.05	0.984	17780	0.999
PPP2R5D	-8.8	12	-2.15	0.0159	276	1.04	0.984	17779	0.999
LITAF	-8.79	12	-2.14	0.016	277	1.04	0.984	17778	0.999
HAO1	-8.79	12	-2.14	0.016	278	1.04	0.984	17777	0.999
TSHZ3	-8.78	12	-2.14	0.0161	279	1.04	0.984	17776	0.999
LAMB3	-8.78	12	-2.14	0.0161	280	1.04	0.984	17775	0.999
CBX2	-8.76	12	-2.14	0.0163	281	1.05	0.984	17774	0.999
FANCG	-8.76	12	-2.14	0.0163	282	1.05	0.984	17773	0.999
REEP6	-8.75	12	-2.13	0.0164	283	1.05	0.984	17772	0.999
RARA	-8.75	12	-2.13	0.0164	284	1.04	0.984	17771	0.999
RABEP1	-8.75	12	-2.13	0.0164	285	1.04	0.984	17770	0.999
NEGR1	-8.75	12	-2.13	0.0164	286	1.04	0.984	17769	0.999
FZD7	-8.74	12	-2.13	0.0165	287	1.04	0.983	17768	0.999
DNMT1	-8.73	12	-2.13	0.0166	288	1.04	0.983	17767	0.999
TREX2	-8.73	12	-2.13	0.0166	289	1.04	0.983	17766	0.999
DDX20	-8.73	12	-2.13	0.0166	290	1.04	0.983	17765	0.999
TXLNA	-8.72	12	-2.13	0.0167	291	1.04	0.983	17764	0.999
VPS39	-8.7	12	-2.12	0.0169	292	1.04	0.983	17763	0.999
KRT18	-7.54	9	-2.12	0.0169	293	1.04	0.983	17762	0.999
IRF2BPL	-8.69	12	-2.12	0.0171	294	1.05	0.983	17761	0.999
TOP3A	-8.68	12	-2.12	0.0171	295	1.05	0.983	17760	0.999
TCEB2	-8.67	12	-2.11	0.0172	296	1.05	0.983	17759	0.999
NAAA	-8.67	12	-2.11	0.0172	297	1.05	0.983	17758	0.999
MAP2K4	-8.66	12	-2.11	0.0173	298	1.05	0.983	17757	0.999
HSPA4L	-8.66	12	-2.11	0.0173	299	1.05	0.983	17756	0.999
CYP3A7	-8.66	12	-2.11	0.0174	300	1.05	0.983	17755	0.999
TNFRSF17	-8.66	12	-2.11	0.0174	301	1.04	0.983	17754	0.999
EPPK1	-8.66	12	-2.11	0.0174	302	1.04	0.983	17753	0.999
FBXO5	-8.64	12	-2.11	0.0175	303	1.05	0.982	17752	0.999
POMGNT2	-8.62	12	-2.1	0.0178	304	1.06	0.982	17751	0.999
RRBP1	-8.61	12	-2.1	0.0179	305	1.06	0.982	17750	0.999
TAF15	-7.45	9	-2.1	0.018	306	1.06	0.982	17749	0.999
RASSF2	-8.6	12	-2.1	0.018	307	1.06	0.982	17748	0.999
AOC3	-8.6	12	-2.1	0.018	308	1.05	0.982	17747	0.999
HNRNPU	-8.59	12	-2.09	0.0181	309	1.06	0.982	17746	0.999
FAM166B	-8.55	12	-2.09	0.0185	310	1.08	0.981	17745	0.999
VPS13A	-8.55	12	-2.08	0.0186	311	1.08	0.981	17744	0.999
CAPN3	-8.54	12	-2.08	0.0187	312	1.08	0.981	17743	0.999
TONSL	-8.53	12	-2.08	0.0188	313	1.08	0.981	17742	0.998
ISM1	-8.52	12	-2.08	0.0189	314	1.09	0.981	17741	0.998
SND1	-8.52	12	-2.08	0.0189	315	1.09	0.981	17740	0.998
MRO	-8.52	12	-2.08	0.019	316	1.08	0.981	17739	0.998
KRTAP20-3	-6.02	6	-2.07	0.019	317	1.08	0.981	17738	0.998
QRICH2	-8.51	12	-2.07	0.019	318	1.08	0.981	17737	0.999
OTOP2	-8.5	12	-2.07	0.0191	319	1.08	0.981	17736	0.998
SASH3	-8.5	12	-2.07	0.0191	320	1.08	0.981	17735	0.999
APEX1	-8.5	12	-2.07	0.0191	321	1.08	0.981	17734	0.999
EPRS	-8.5	12	-2.07	0.0191	322	1.07	0.981	17733	0.999
CCDC121	-8.5	12	-2.07	0.0192	323	1.07	0.981	17732	0.999
RLF	-8.49	12	-2.07	0.0192	324	1.07	0.981	17731	0.999
C21orf91	-8.48	12	-2.07	0.0193	325	1.07	0.981	17730	0.999
FBXO42	-8.48	12	-2.07	0.0193	326	1.07	0.981	17729	0.999
NOSTRIN	-8.47	12	-2.07	0.0194	327	1.07	0.981	17728	0.999
HOXA3	-8.47	12	-2.07	0.0194	328	1.07	0.981	17727	0.999
GUCA2A	-8.46	12	-2.06	0.0196	329	1.08	0.98	17726	0.999
VIT	-8.45	12	-2.06	0.0197	330	1.08	0.98	17725	0.999
DHCR7	-8.45	12	-2.06	0.0197	331	1.08	0.98	17724	0.999
SUCO	-8.44	12	-2.06	0.0198	332	1.08	0.98	17723	0.999
GPR64	-8.44	12	-2.06	0.0199	333	1.08	0.98	17722	0.998
OR9A2	-8.44	12	-2.06	0.0199	334	1.08	0.98	17721	0.999
RSPH1	-8.43	12	-2.05	0.02	335	1.08	0.98	17720	0.998
ARRDC3	-8.43	12	-2.05	0.02	336	1.07	0.98	17719	0.999
CNBD1	-8.42	12	-2.05	0.0201	337	1.08	0.98	17718	0.998
BBS9	-8.41	12	-2.05	0.0202	338	1.08	0.98	17717	0.998
MICALL1	-8.41	12	-2.05	0.0202	339	1.08	0.98	17716	0.998
C6orf118	-8.4	12	-2.05	0.0203	340	1.08	0.98	17715	0.998
KLF4	-8.4	12	-2.05	0.0203	341	1.08	0.98	17714	0.998
DNTT	-8.4	12	-2.05	0.0203	342	1.07	0.98	17713	0.999
EYA3	-8.4	12	-2.05	0.0203	343	1.07	0.98	17712	0.999
TRIM4	-8.38	12	-2.04	0.0206	344	1.08	0.979	17711	0.998
PIGT	-8.38	12	-2.04	0.0206	345	1.08	0.979	17710	0.998
MSL1	-8.37	12	-2.04	0.0206	346	1.08	0.979	17709	0.998
C13orf35	-8.35	12	-2.03	0.021	347	1.09	0.979	17708	0.998
SYN3	-8.33	12	-2.03	0.0212	348	1.1	0.979	17707	0.998
MC4R	-8.33	12	-2.03	0.0212	349	1.1	0.979	17706	0.998
PROX2	-8.33	12	-2.03	0.0212	350	1.1	0.979	17705	0.998
MAP3K4	-8.32	12	-2.03	0.0213	351	1.1	0.979	17704	0.998
PEF1	-8.31	12	-2.02	0.0214	352	1.1	0.979	17703	0.998
BTG4	-8.3	12	-2.02	0.0216	353	1.1	0.978	17702	0.998
SMARCD3	-8.3	12	-2.02	0.0216	354	1.1	0.978	17701	0.998
EREG	-8.3	12	-2.02	0.0216	355	1.1	0.978	17700	0.998
SBNO1	-8.3	12	-2.02	0.0216	356	1.1	0.978	17699	0.998
DEFB127	-7.19	9	-2.02	0.0216	357	1.09	0.978	17698	0.998
DMRTA2	-8.29	12	-2.02	0.0217	358	1.09	0.978	17697	0.998
GRIA1	-8.28	12	-2.02	0.0218	359	1.1	0.978	17696	0.998
RNF169	-8.28	12	-2.02	0.0218	360	1.09	0.978	17695	0.998
PGAM5	-8.28	12	-2.02	0.0219	361	1.09	0.978	17694	0.998
DFFB	-8.27	12	-2.02	0.0219	362	1.09	0.978	17693	0.998
HIST2H2AC	-4.13	3	-2.01	0.022	363	1.09	0.978	17692	0.998
MS4A6A	-8.25	12	-2.01	0.0222	364	1.1	0.978	17691	0.998
CIRBP	-8.25	12	-2.01	0.0222	365	1.1	0.978	17690	0.998
ADA	-8.25	12	-2.01	0.0223	366	1.1	0.978	17689	0.998
HS6ST1	-8.24	12	-2.01	0.0223	367	1.1	0.978	17688	0.998
TBX2	-7.52	10	-2.01	0.0224	368	1.1	0.978	17687	0.998
TPRX2P	-8.23	12	-2.01	0.0225	369	1.1	0.978	17686	0.998
ATP13A5	-8.23	12	-2	0.0225	370	1.1	0.978	17685	0.998
RNASEK	-8.23	12	-2	0.0226	371	1.1	0.977	17684	0.998
HOXC11	-8.22	12	-2	0.0226	372	1.1	0.977	17683	0.998
SLC44A3	-8.22	12	-2	0.0226	373	1.1	0.977	17682	0.998
BRD3	-8.22	12	-2	0.0227	374	1.09	0.977	17681	0.998
FAM135B	-8.22	12	-2	0.0227	375	1.09	0.977	17680	0.998
MAGEB4	-8.21	12	-2	0.0228	376	1.09	0.977	17679	0.998
GRN	-8.21	12	-2	0.0228	377	1.09	0.977	17678	0.998
SPARCL1	-8.21	12	-2	0.0228	378	1.09	0.977	17677	0.998
SAMD11	-8.21	12	-2	0.0228	379	1.09	0.977	17676	0.998
UNC5D	-8.2	12	-2	0.0229	380	1.09	0.977	17675	0.998
TNFRSF9	-8.19	12	-1.99	0.023	381	1.09	0.977	17674	0.998
KLHL38	-8.19	12	-1.99	0.0231	382	1.09	0.977	17673	0.998
ZNF77	-8.18	12	-1.99	0.0231	383	1.09	0.977	17672	0.998
IL12B	-8.18	12	-1.99	0.0231	384	1.09	0.977	17671	0.998
PRSS55	-8.18	12	-1.99	0.0232	385	1.09	0.977	17670	0.998
ARX	-8.18	12	-1.99	0.0232	386	1.09	0.977	17669	0.998
KCNG2	-8.17	12	-1.99	0.0233	387	1.09	0.977	17668	0.998
TTLL10	-8.17	12	-1.99	0.0233	388	1.08	0.977	17667	0.998
RAB22A	-8.16	12	-1.99	0.0235	389	1.09	0.977	17666	0.998
LEKR1	-8.16	12	-1.99	0.0235	390	1.09	0.977	17665	0.998
CLASP1	-8.15	12	-1.98	0.0237	391	1.09	0.976	17664	0.998
INTS12	-8.14	12	-1.98	0.0238	392	1.1	0.976	17663	0.998
LMO3	-8.13	12	-1.98	0.0239	393	1.1	0.976	17662	0.998
MEIS1	-8.12	12	-1.98	0.024	394	1.1	0.976	17661	0.998
MYO1G	-8.1	12	-1.97	0.0244	395	1.11	0.976	17660	0.997
PLAC8L1	-8.09	12	-1.97	0.0244	396	1.11	0.976	17659	0.997
HIST1H2BO	-5.71	6	-1.97	0.0246	397	1.12	0.975	17658	0.997
HDAC2	-8.07	12	-1.97	0.0247	398	1.12	0.975	17657	0.997
CXCR6	-8.06	12	-1.96	0.0248	399	1.12	0.975	17656	0.997
ANKRD7	-8.06	12	-1.96	0.0249	400	1.12	0.975	17655	0.997
IFT46	-8.06	12	-1.96	0.0249	401	1.12	0.975	17654	0.997
UNC13D	-8.06	12	-1.96	0.0249	402	1.12	0.975	17653	0.997
AP1S2	-8.05	12	-1.96	0.025	403	1.12	0.975	17652	0.997
TRIP12	-8.05	12	-1.96	0.025	404	1.12	0.975	17651	0.997
PNLDC1	-8.04	12	-1.96	0.0251	405	1.12	0.975	17650	0.997
CACNG5	-8.04	12	-1.96	0.0252	406	1.12	0.975	17649	0.997
WDR48	-8.04	12	-1.96	0.0252	407	1.12	0.975	17648	0.997
PLEKHA5	-8.04	12	-1.96	0.0252	408	1.12	0.975	17647	0.997
PRNP	-8.03	12	-1.96	0.0252	409	1.11	0.975	17646	0.997
FAM159A	-8.03	12	-1.96	0.0253	410	1.11	0.975	17645	0.997
ARAP2	-8.03	12	-1.96	0.0253	411	1.11	0.975	17644	0.997
EYS	-8.03	12	-1.95	0.0253	412	1.11	0.975	17643	0.997
CD300LG	-8.01	12	-1.95	0.0256	413	1.12	0.974	17642	0.997
AKT2	-7.99	12	-1.95	0.0258	414	1.13	0.974	17641	0.997
HS3ST1	-7.99	12	-1.94	0.0259	415	1.13	0.974	17640	0.997
GTF2H1	-7.98	12	-1.94	0.0261	416	1.13	0.974	17639	0.997
AGPS	-7.98	12	-1.94	0.0261	417	1.13	0.974	17638	0.997
SKP1	-6.9	9	-1.94	0.0262	418	1.13	0.974	17637	0.997
OR6X1	-7.97	12	-1.94	0.0262	419	1.13	0.974	17636	0.997
BPIFB2	-7.97	12	-1.94	0.0263	420	1.13	0.974	17635	0.997
VANGL1	-7.96	12	-1.94	0.0264	421	1.13	0.974	17634	0.997
HNRNPH1	-7.96	12	-1.94	0.0264	422	1.13	0.974	17633	0.997
MOXD1	-7.96	12	-1.94	0.0264	423	1.13	0.974	17632	0.997
C6orf222	-7.96	12	-1.94	0.0264	424	1.13	0.974	17631	0.997
HMGXB4	-7.96	12	-1.94	0.0264	425	1.12	0.974	17630	0.997
ASUN	-7.95	12	-1.93	0.0265	426	1.12	0.973	17629	0.997
CDK5RAP2	-7.95	12	-1.93	0.0265	427	1.12	0.973	17628	0.997
UBXN7	-7.94	12	-1.93	0.0266	428	1.12	0.973	17627	0.997
GJC2	-7.94	12	-1.93	0.0267	429	1.12	0.973	17626	0.997
BTNL8	-7.94	12	-1.93	0.0267	430	1.12	0.973	17625	0.997
ZRANB1	-7.93	12	-1.93	0.0269	431	1.12	0.973	17624	0.997
GZMB	-7.92	12	-1.93	0.0269	432	1.13	0.973	17623	0.997
ABCC1	-7.91	12	-1.93	0.0271	433	1.13	0.973	17622	0.997
SLC10A6	-7.91	12	-1.92	0.0271	434	1.13	0.973	17621	0.997
DUSP19	-7.91	12	-1.92	0.0272	435	1.13	0.973	17620	0.997
CPSF6	-6.85	9	-1.92	0.0272	436	1.13	0.973	17619	0.997
RHBDF2	-7.89	12	-1.92	0.0274	437	1.13	0.973	17618	0.997
NANOS3	-7.89	12	-1.92	0.0275	438	1.13	0.973	17617	0.997
SRSF2	-7.88	12	-1.92	0.0275	439	1.13	0.972	17616	0.997
DYNC1H1	-7.88	12	-1.92	0.0276	440	1.13	0.972	17615	0.997
ETV6	-7.87	12	-1.92	0.0277	441	1.13	0.972	17614	0.997
FAM222B	-7.87	12	-1.92	0.0277	442	1.13	0.972	17613	0.997
C2CD4D	-7.87	12	-1.91	0.0278	443	1.13	0.972	17612	0.997
CLUL1	-7.87	12	-1.91	0.0278	444	1.13	0.972	17611	0.997
KIAA2018	-7.86	12	-1.91	0.0279	445	1.13	0.972	17610	0.997
PPARGC1B	-7.85	12	-1.91	0.0281	446	1.14	0.972	17609	0.996
ZNF469	-7.85	12	-1.91	0.0281	447	1.14	0.972	17608	0.996
C10orf76	-7.84	12	-1.91	0.0282	448	1.14	0.972	17607	0.996
PPIL4	-7.83	12	-1.91	0.0284	449	1.14	0.972	17606	0.996
ZNF616	-7.82	12	-1.9	0.0285	450	1.14	0.971	17605	0.996
NKX2-2	-7.82	12	-1.9	0.0286	451	1.15	0.971	17604	0.996
CD7	-7.82	12	-1.9	0.0286	452	1.14	0.971	17603	0.996
ABCC10	-7.81	12	-1.9	0.0287	453	1.14	0.971	17602	0.996
MGME1	-7.81	12	-1.9	0.0287	454	1.14	0.971	17601	0.996
C1orf159	-7.81	12	-1.9	0.0288	455	1.14	0.971	17600	0.996
RNASE2	-7.81	12	-1.9	0.0288	456	1.14	0.971	17599	0.996
C7orf55-LUC7L2	-7.8	12	-1.9	0.0289	457	1.14	0.971	17598	0.996
SLC6A5	-7.8	12	-1.9	0.0289	458	1.14	0.971	17597	0.996
OR4B1	-7.8	12	-1.9	0.0289	459	1.14	0.971	17596	0.996
TMEM74	-7.8	12	-1.9	0.0289	460	1.13	0.971	17595	0.996
FOXP4	-7.79	12	-1.9	0.029	461	1.14	0.971	17594	0.996
CCDC64	-7.79	12	-1.9	0.029	462	1.13	0.971	17593	0.996
PDZD9	-7.78	12	-1.89	0.0292	463	1.14	0.971	17592	0.996
L3MBTL4	-7.78	12	-1.89	0.0292	464	1.14	0.971	17591	0.996
ENPP7	-7.78	12	-1.89	0.0293	465	1.14	0.971	17590	0.996
TASP1	-7.77	12	-1.89	0.0293	466	1.14	0.971	17589	0.996
ZC3H11A	-7.77	12	-1.89	0.0293	467	1.13	0.971	17588	0.996
SUGT1	-7.77	12	-1.89	0.0294	468	1.13	0.971	17587	0.996
VASN	-7.77	12	-1.89	0.0294	469	1.13	0.971	17586	0.996
PTPRT	-7.77	12	-1.89	0.0294	470	1.13	0.971	17585	0.996
PPEF1	-7.76	12	-1.89	0.0295	471	1.13	0.971	17584	0.996
AGA	-7.76	12	-1.89	0.0295	472	1.13	0.97	17583	0.996
NEFH	-7.76	12	-1.89	0.0296	473	1.13	0.97	17582	0.996
ZNF584	-7.76	12	-1.89	0.0296	474	1.13	0.97	17581	0.997
C3orf38	-7.76	12	-1.89	0.0296	475	1.13	0.97	17580	0.997
ZBTB21	-7.76	12	-1.89	0.0296	476	1.12	0.97	17579	0.997
SIRT2	-7.76	12	-1.89	0.0296	477	1.12	0.97	17578	0.997
SPINK2	-7.75	12	-1.89	0.0296	478	1.12	0.97	17577	0.997
PPIE	-7.75	12	-1.89	0.0297	479	1.12	0.97	17576	0.997
MUC19	-7.75	12	-1.89	0.0297	480	1.12	0.97	17575	0.997
OR6C70	-7.75	12	-1.88	0.0297	481	1.12	0.97	17574	0.997
CSTB	-7.75	12	-1.88	0.0298	482	1.12	0.97	17573	0.997
C22orf29	-7.74	12	-1.88	0.0299	483	1.12	0.97	17572	0.997
SOX3	-7.74	12	-1.88	0.0299	484	1.12	0.97	17571	0.997
NKX2-5	-7.74	12	-1.88	0.0299	485	1.11	0.97	17570	0.997
AIMP1	-7.73	12	-1.88	0.03	486	1.12	0.97	17569	0.997
ARHGEF16	-7.73	12	-1.88	0.0301	487	1.12	0.97	17568	0.997
LRP1	-7.73	12	-1.88	0.0301	488	1.11	0.97	17567	0.997
C17orf53	-7.71	12	-1.87	0.0304	489	1.12	0.97	17566	0.997
POU3F3	-7.71	12	-1.87	0.0304	490	1.12	0.97	17565	0.997
ZSCAN32	-7.71	12	-1.87	0.0305	491	1.12	0.97	17564	0.997
HTATIP2	-7.71	12	-1.87	0.0305	492	1.12	0.97	17563	0.997
TMEM184B	-7.7	12	-1.87	0.0306	493	1.12	0.969	17562	0.997
IER5L	-7.7	12	-1.87	0.0307	494	1.12	0.969	17561	0.997
COL5A2	-7.69	12	-1.87	0.0307	495	1.12	0.969	17560	0.997
TAB2	-7.68	12	-1.87	0.0309	496	1.12	0.969	17559	0.996
FKBP6	-7.68	12	-1.87	0.0309	497	1.12	0.969	17558	0.996
GFAP	-7.68	12	-1.87	0.031	498	1.12	0.969	17557	0.996
EZR	-7.67	12	-1.87	0.031	499	1.12	0.969	17556	0.996
LRRC32	-7.66	12	-1.86	0.0312	500	1.13	0.969	17555	0.996
MRPS22	-7.66	12	-1.86	0.0313	501	1.13	0.969	17554	0.996
TESK1	-7.66	12	-1.86	0.0313	502	1.13	0.969	17553	0.996
PSMD1	-7.63	12	-1.86	0.0318	503	1.14	0.968	17552	0.996
RTDR1	-7.63	12	-1.86	0.0318	504	1.14	0.968	17551	0.996
NKIRAS1	-7.63	12	-1.85	0.0318	505	1.14	0.968	17550	0.996
CCBE1	-7.63	12	-1.85	0.0319	506	1.14	0.968	17549	0.996
CCNE2	-7.62	12	-1.85	0.0319	507	1.14	0.968	17548	0.996
ZMYM2	-7.62	12	-1.85	0.032	508	1.14	0.968	17547	0.996
CEACAM6	-7.62	12	-1.85	0.032	509	1.13	0.968	17546	0.996
CTBS	-7.61	12	-1.85	0.0321	510	1.14	0.968	17545	0.996
FOXO4	-7.61	12	-1.85	0.0322	511	1.14	0.968	17544	0.996
HOXA1	-7.6	12	-1.85	0.0323	512	1.14	0.968	17543	0.996
PDHB	-7.6	12	-1.85	0.0323	513	1.14	0.968	17542	0.996
RIMS3	-7.6	12	-1.85	0.0324	514	1.14	0.968	17541	0.996
RC3H1	-7.6	12	-1.85	0.0324	515	1.14	0.968	17540	0.996
SLC22A12	-7.6	12	-1.85	0.0324	516	1.13	0.968	17539	0.996
OR5F1	-7.6	12	-1.85	0.0324	517	1.13	0.968	17538	0.996
USP5	-7.59	12	-1.85	0.0324	518	1.13	0.968	17537	0.996
KIFAP3	-7.59	12	-1.85	0.0325	519	1.13	0.968	17536	0.996
PDK4	-7.59	12	-1.84	0.0326	520	1.13	0.967	17535	0.996
C10orf85	-7.58	12	-1.84	0.0327	521	1.13	0.967	17534	0.996
SGCE	-7.58	12	-1.84	0.0327	522	1.13	0.967	17533	0.996
GLP2R	-7.58	12	-1.84	0.0328	523	1.13	0.967	17532	0.996
SYP	-7.57	12	-1.84	0.0329	524	1.14	0.967	17531	0.996
MAGEA10	-7.56	12	-1.84	0.033	525	1.14	0.967	17530	0.996
CCDC179	-3.78	3	-1.84	0.033	526	1.13	0.967	17529	0.996
KIF17	-7.56	12	-1.84	0.0331	527	1.13	0.967	17528	0.996
HOXC8	-7.55	12	-1.84	0.0332	528	1.13	0.967	17527	0.996
SELM	-7.55	12	-1.83	0.0333	529	1.14	0.967	17526	0.996
NDUFB4	-7.55	12	-1.83	0.0333	530	1.13	0.967	17525	0.996
ZNF428	-7.54	12	-1.83	0.0334	531	1.13	0.967	17524	0.996
DCAF7	-3.77	3	-1.83	0.0334	532	1.13	0.967	17523	0.996
GTF2H3	-7.54	12	-1.83	0.0334	533	1.13	0.967	17522	0.996
SEC31A	-7.53	12	-1.83	0.0336	534	1.14	0.966	17521	0.996
FUNDC1	-7.53	12	-1.83	0.0337	535	1.14	0.966	17520	0.996
ADAMTS13	-7.53	12	-1.83	0.0337	536	1.14	0.966	17519	0.996
FAM83C	-6.86	10	-1.83	0.0339	537	1.14	0.966	17518	0.996
AFF4	-7.52	12	-1.83	0.0339	538	1.14	0.966	17517	0.996
TNRC6B	-7.52	12	-1.83	0.0339	539	1.13	0.966	17516	0.996
PRR15	-7.52	12	-1.83	0.0339	540	1.13	0.966	17515	0.996
FANCE	-7.51	12	-1.83	0.0339	541	1.13	0.966	17514	0.996
MEN1	-7.51	12	-1.83	0.0339	542	1.13	0.966	17513	0.996
FERD3L	-7.51	12	-1.82	0.0341	543	1.13	0.966	17512	0.996
DDX3X	-7.18	11	-1.82	0.0341	544	1.13	0.966	17511	0.996
CPO	-7.5	12	-1.82	0.0342	545	1.13	0.966	17510	0.996
KRCC1	-7.5	12	-1.82	0.0343	546	1.13	0.966	17509	0.996
BPGM	-7.5	12	-1.82	0.0343	547	1.13	0.966	17508	0.996
HOXD12	-7.49	12	-1.82	0.0343	548	1.13	0.966	17507	0.996
C6orf62	-7.49	12	-1.82	0.0343	549	1.13	0.966	17506	0.996
TMEM200B	-7.49	12	-1.82	0.0344	550	1.13	0.966	17505	0.996
ADAMTS20	-7.49	12	-1.82	0.0344	551	1.13	0.966	17504	0.996
BRCC3	-7.48	12	-1.82	0.0346	552	1.13	0.965	17503	0.996
HNF1B	-7.48	12	-1.82	0.0346	553	1.13	0.965	17502	0.996
CRYBA2	-7.47	12	-1.82	0.0347	554	1.13	0.965	17501	0.996
OAZ1	-7.47	12	-1.81	0.0348	555	1.13	0.965	17500	0.996
NDUFA7	-7.46	12	-1.81	0.0349	556	1.13	0.965	17499	0.996
RBM46	-7.45	12	-1.81	0.0351	557	1.14	0.965	17498	0.996
FAM184A	-7.45	12	-1.81	0.0351	558	1.13	0.965	17497	0.996
MTA2	-7.45	12	-1.81	0.0351	559	1.13	0.965	17496	0.996
LGALS4	-7.45	12	-1.81	0.0352	560	1.14	0.965	17495	0.996
ZNF337	-7.44	12	-1.81	0.0353	561	1.13	0.965	17494	0.996
CAND1	-7.44	12	-1.81	0.0354	562	1.14	0.965	17493	0.996
TTC31	-7.44	12	-1.81	0.0354	563	1.14	0.965	17492	0.996
EMC6	-7.43	12	-1.8	0.0356	564	1.14	0.964	17491	0.995
CPSF1	-7.43	12	-1.8	0.0356	565	1.14	0.964	17490	0.995
ATP1A2	-7.42	12	-1.8	0.0357	566	1.14	0.964	17489	0.995
MAP1LC3B	-3.71	3	-1.8	0.0359	567	1.14	0.964	17488	0.995
LRRC57	-7.41	12	-1.8	0.0359	568	1.14	0.964	17487	0.995
FAT4	-7.4	12	-1.8	0.036	569	1.14	0.964	17486	0.995
RABGGTA	-7.09	11	-1.8	0.0361	570	1.14	0.964	17485	0.995
FAM117B	-7.4	12	-1.8	0.0361	571	1.14	0.964	17484	0.995
PLXNB3	-7.39	12	-1.8	0.0362	572	1.14	0.964	17483	0.995
ZNF474	-7.39	12	-1.8	0.0362	573	1.14	0.964	17482	0.995
ATP6V1H	-7.39	12	-1.8	0.0363	574	1.14	0.964	17481	0.995
PRIMPOL	-7.39	12	-1.8	0.0363	575	1.14	0.964	17480	0.995
ALPK3	-7.39	12	-1.8	0.0363	576	1.14	0.964	17479	0.995
MSL3	-7.39	12	-1.8	0.0363	577	1.14	0.964	17478	0.995
DPYSL2	-7.39	12	-1.79	0.0363	578	1.14	0.964	17477	0.995
SIRPA	-7.38	12	-1.79	0.0366	579	1.14	0.963	17476	0.995
CCDC71	-7.37	12	-1.79	0.0366	580	1.14	0.963	17475	0.995
ABCB10	-7.37	12	-1.79	0.0367	581	1.14	0.963	17474	0.995
STX5	-7.37	12	-1.79	0.0367	582	1.14	0.963	17473	0.995
CCDC104	-7.37	12	-1.79	0.0368	583	1.14	0.963	17472	0.995
KCNK16	-7.37	12	-1.79	0.0368	584	1.14	0.963	17471	0.995
FAM129B	-7.36	12	-1.79	0.0369	585	1.14	0.963	17470	0.995
DCAF12L2	-7.36	12	-1.79	0.037	586	1.14	0.963	17469	0.995
TTR	-7.36	12	-1.79	0.037	587	1.14	0.963	17468	0.995
S100A6	-7.35	12	-1.79	0.0371	588	1.14	0.963	17467	0.995
C2orf66	-7.35	12	-1.79	0.0371	589	1.14	0.963	17466	0.995
FURIN	-7.35	12	-1.79	0.0371	590	1.14	0.963	17465	0.995
PANX2	-7.35	12	-1.78	0.0372	591	1.14	0.963	17464	0.995
TNP2	-7.35	12	-1.78	0.0372	592	1.13	0.963	17463	0.995
RFPL2	-7.35	12	-1.78	0.0372	593	1.13	0.963	17462	0.995
ANKRD18B	-3.67	3	-1.78	0.0373	594	1.13	0.963	17461	0.995
CRNKL1	-7.34	12	-1.78	0.0374	595	1.13	0.963	17460	0.995
PDCD5	-7.33	12	-1.78	0.0375	596	1.13	0.963	17459	0.995
POLDIP3	-7.33	12	-1.78	0.0376	597	1.14	0.962	17458	0.995
ASB1	-7.32	12	-1.78	0.0376	598	1.14	0.962	17457	0.995
TRIM9	-7.32	12	-1.78	0.0377	599	1.14	0.962	17456	0.995
ANKRD13D	-7.31	12	-1.78	0.0379	600	1.14	0.962	17455	0.995
ZDHHC22	-7.31	12	-1.78	0.0379	601	1.14	0.962	17454	0.995
PCIF1	-7.3	12	-1.77	0.0381	602	1.14	0.962	17453	0.995
LCP2	-7.3	12	-1.77	0.0381	603	1.14	0.962	17452	0.995
PPP1R1A	-7.3	12	-1.77	0.0382	604	1.14	0.962	17451	0.995
ADAMTS7	-7.3	12	-1.77	0.0382	605	1.14	0.962	17450	0.995
DCTD	-7.29	12	-1.77	0.0383	606	1.14	0.962	17449	0.995
TBL1Y	-7.29	12	-1.77	0.0383	607	1.14	0.962	17448	0.995
ZFP69	-7.29	12	-1.77	0.0384	608	1.14	0.962	17447	0.995
KCNH7	-7.28	12	-1.77	0.0385	609	1.14	0.962	17446	0.995
DLGAP3	-7.28	12	-1.77	0.0386	610	1.14	0.961	17445	0.995
NKX6-2	-7.28	12	-1.77	0.0386	611	1.14	0.961	17444	0.995
RTKN	-7.28	12	-1.77	0.0386	612	1.14	0.961	17443	0.995
PRKX	-7.27	12	-1.77	0.0387	613	1.14	0.961	17442	0.995
C9orf139	-7.27	12	-1.77	0.0387	614	1.14	0.961	17441	0.995
GTF2F1	-7.27	12	-1.76	0.0388	615	1.14	0.961	17440	0.995
PGAP1	-7.27	12	-1.76	0.0389	616	1.14	0.961	17439	0.995
P2RY11	-3.63	3	-1.76	0.0389	617	1.14	0.961	17438	0.995
GLTSCR1	-7.27	12	-1.76	0.0389	618	1.14	0.961	17437	0.995
CDIP1	-7.26	12	-1.76	0.0389	619	1.14	0.961	17436	0.995
SRSF11	-7.26	12	-1.76	0.0389	620	1.13	0.961	17435	0.995
IRX1	-7.25	12	-1.76	0.0391	621	1.14	0.961	17434	0.995
NFIL3	-7.25	12	-1.76	0.0392	622	1.14	0.961	17433	0.995
GNPTG	-7.24	12	-1.76	0.0394	623	1.14	0.961	17432	0.995
JMJD6	-7.24	12	-1.76	0.0395	624	1.14	0.961	17431	0.995
ZCCHC17	-7.24	12	-1.76	0.0395	625	1.14	0.96	17430	0.995
C2orf71	-7.23	12	-1.76	0.0395	626	1.14	0.96	17429	0.995
DYNAP	-7.23	12	-1.76	0.0396	627	1.14	0.96	17428	0.995
REPIN1	-7.23	12	-1.75	0.0397	628	1.14	0.96	17427	0.995
ZBTB33	-7.22	12	-1.75	0.0398	629	1.14	0.96	17426	0.995
DHRS9	-7.22	12	-1.75	0.0399	630	1.14	0.96	17425	0.995
GPR139	-7.22	12	-1.75	0.0399	631	1.14	0.96	17424	0.995
PCDHA7	-7.22	12	-1.75	0.0399	632	1.14	0.96	17423	0.995
LRIF1	-7.21	12	-1.75	0.04	633	1.14	0.96	17422	0.995
LRP8	-7.21	12	-1.75	0.0401	634	1.14	0.96	17421	0.995
DENND6B	-7.2	12	-1.75	0.0402	635	1.14	0.96	17420	0.995
ARHGAP19	-7.2	12	-1.75	0.0402	636	1.14	0.96	17419	0.995
KLHL11	-7.2	12	-1.75	0.0402	637	1.14	0.96	17418	0.995
ARHGEF4	-7.2	12	-1.75	0.0404	638	1.14	0.96	17417	0.995
GSK3A	-7.2	12	-1.75	0.0404	639	1.14	0.96	17416	0.995
RPL3	-7.19	12	-1.75	0.0404	640	1.14	0.96	17415	0.995
CACNG3	-7.19	12	-1.74	0.0406	641	1.14	0.959	17414	0.995
P2RX2	-7.19	12	-1.74	0.0406	642	1.14	0.959	17413	0.995
HIGD2B	-7.18	12	-1.74	0.0408	643	1.15	0.959	17412	0.995
SYT10	-7.16	12	-1.74	0.0411	644	1.15	0.959	17411	0.994
MCOLN1	-7.16	12	-1.74	0.0412	645	1.15	0.959	17410	0.994
CD96	-7.16	12	-1.74	0.0412	646	1.15	0.959	17409	0.994
SYT9	-7.15	12	-1.74	0.0413	647	1.15	0.959	17408	0.994
LYRM1	-7.15	12	-1.74	0.0413	648	1.15	0.959	17407	0.994
DOC2B	-7.15	12	-1.74	0.0414	649	1.15	0.959	17406	0.994
PHGDH	-7.15	12	-1.73	0.0414	650	1.15	0.959	17405	0.994
STK4	-7.15	12	-1.73	0.0414	651	1.15	0.959	17404	0.994
WDR37	-7.14	12	-1.73	0.0415	652	1.15	0.959	17403	0.994
AK5	-7.14	12	-1.73	0.0416	653	1.15	0.958	17402	0.994
HNRNPA2B1	-7.13	12	-1.73	0.0417	654	1.15	0.958	17401	0.994
CNOT2	-7.13	12	-1.73	0.0417	655	1.15	0.958	17400	0.994
FZD10	-7.13	12	-1.73	0.0418	656	1.15	0.958	17399	0.994
AIRE	-7.13	12	-1.73	0.0419	657	1.15	0.958	17398	0.994
LPGAT1	-7.13	12	-1.73	0.0419	658	1.15	0.958	17397	0.994
RBFOX2	-7.13	12	-1.73	0.0419	659	1.15	0.958	17396	0.994
LHPP	-7.12	12	-1.73	0.042	660	1.15	0.958	17395	0.994
VDAC3	-7.12	12	-1.73	0.0421	661	1.15	0.958	17394	0.994
PLSCR2	-7.12	12	-1.73	0.0421	662	1.15	0.958	17393	0.994
C10orf35	-7.11	12	-1.73	0.0421	663	1.15	0.958	17392	0.994
SYT15	-7.11	12	-1.73	0.0422	664	1.15	0.958	17391	0.994
SOCS6	-7.11	12	-1.73	0.0423	665	1.15	0.958	17390	0.994
NSF	-7.11	12	-1.72	0.0423	666	1.15	0.958	17389	0.994
SERTAD2	-7.11	12	-1.72	0.0423	667	1.15	0.958	17388	0.994
ST6GALNAC2	-7.11	12	-1.72	0.0423	668	1.14	0.958	17387	0.994
GLUL	-7.1	12	-1.72	0.0424	669	1.14	0.958	17386	0.994
FIP1L1	-7.1	12	-1.72	0.0424	670	1.14	0.958	17385	0.994
C21orf2	-7.1	12	-1.72	0.0425	671	1.14	0.957	17384	0.994
MGAT4C	-7.09	12	-1.72	0.0426	672	1.14	0.957	17383	0.994
PIANP	-7.09	12	-1.72	0.0426	673	1.14	0.957	17382	0.994
RTN4R	-7.08	12	-1.72	0.0429	674	1.15	0.957	17381	0.994
FOLR1	-7.07	12	-1.72	0.0431	675	1.15	0.957	17380	0.994
C18orf25	-7.07	12	-1.72	0.0431	676	1.15	0.957	17379	0.994
PTGDR2	-7.07	12	-1.72	0.0431	677	1.15	0.957	17378	0.994
GTF2E1	-7.07	12	-1.71	0.0432	678	1.15	0.957	17377	0.994
AMIGO2	-7.07	12	-1.71	0.0432	679	1.15	0.957	17376	0.994
STXBP5L	-7.06	12	-1.71	0.0433	680	1.15	0.957	17375	0.994
MRPS33	-7.06	12	-1.71	0.0433	681	1.15	0.957	17374	0.994
SNX15	-7.06	12	-1.71	0.0434	682	1.15	0.957	17373	0.994
SMG8	-6.44	10	-1.71	0.0435	683	1.15	0.957	17372	0.994
AC007431.1	-7.05	12	-1.71	0.0435	684	1.15	0.956	17371	0.994
PAPSS2	-7.05	12	-1.71	0.0436	685	1.15	0.956	17370	0.994
WDR17	-7.05	12	-1.71	0.0436	686	1.15	0.956	17369	0.994
RETSAT	-7.05	12	-1.71	0.0437	687	1.15	0.956	17368	0.994
HDDC2	-7.05	12	-1.71	0.0437	688	1.15	0.956	17367	0.994
TLR7	-7.04	12	-1.71	0.0437	689	1.15	0.956	17366	0.994
CENPH	-7.04	12	-1.71	0.0438	690	1.15	0.956	17365	0.994
KIRREL3	-7.04	12	-1.71	0.0438	691	1.14	0.956	17364	0.994
ZMYM3	-7.03	12	-1.71	0.044	692	1.15	0.956	17363	0.994
CYP2U1	-7.03	12	-1.71	0.044	693	1.15	0.956	17362	0.994
STX8	-7.03	12	-1.71	0.044	694	1.14	0.956	17361	0.994
BLOC1S4	-7.03	12	-1.7	0.0441	695	1.15	0.956	17360	0.994
GPR143	-7.02	12	-1.7	0.0442	696	1.15	0.956	17359	0.994
FAM160A1	-7.02	12	-1.7	0.0443	697	1.15	0.956	17358	0.994
NPY1R	-7.02	12	-1.7	0.0443	698	1.15	0.956	17357	0.994
JUP	-7.01	12	-1.7	0.0444	699	1.15	0.956	17356	0.994
NRF1	-7.01	12	-1.7	0.0445	700	1.15	0.955	17355	0.994
FAM134B	-7.01	12	-1.7	0.0445	701	1.15	0.955	17354	0.994
BSPRY	-7.01	12	-1.7	0.0445	702	1.15	0.955	17353	0.994
USP7	-7.01	12	-1.7	0.0446	703	1.15	0.955	17352	0.994
NANS	-7.01	12	-1.7	0.0446	704	1.15	0.955	17351	0.994
DCP1B	-7	12	-1.7	0.0447	705	1.14	0.955	17350	0.994
CCL27	-7	12	-1.7	0.0447	706	1.14	0.955	17349	0.994
CYP2S1	-7	12	-1.7	0.0449	707	1.15	0.955	17348	0.994
C12orf68	-6.99	12	-1.7	0.045	708	1.15	0.955	17347	0.994
C16orf45	-6.99	12	-1.69	0.0451	709	1.15	0.955	17346	0.994
CLDN19	-6.98	12	-1.69	0.0452	710	1.15	0.955	17345	0.994
CUEDC2	-6.97	12	-1.69	0.0454	711	1.15	0.955	17344	0.994
ZNF500	-6.97	12	-1.69	0.0454	712	1.15	0.955	17343	0.994
PRX	-6.97	12	-1.69	0.0454	713	1.15	0.955	17342	0.994
CTSV	-6.97	12	-1.69	0.0454	714	1.15	0.955	17341	0.994
FBXL6	-6.97	12	-1.69	0.0456	715	1.15	0.954	17340	0.994
LRP12	-6.36	10	-1.69	0.0456	716	1.15	0.954	17339	0.994
OSGIN2	-6.96	12	-1.69	0.0456	717	1.15	0.954	17338	0.994
TRAPPC3	-6.96	12	-1.69	0.0457	718	1.15	0.954	17337	0.994
KCNQ3	-6.96	12	-1.69	0.0457	719	1.15	0.954	17336	0.994
HSPA12B	-6.95	12	-1.69	0.0459	720	1.15	0.954	17335	0.994
RPS6KB1	-6.95	12	-1.69	0.0459	721	1.15	0.954	17334	0.994
PWWP2B	-6.95	12	-1.69	0.0459	722	1.15	0.954	17333	0.994
LRRFIP1	-6.94	12	-1.68	0.0462	723	1.15	0.954	17332	0.994
AP5Z1	-6.94	12	-1.68	0.0462	724	1.15	0.954	17331	0.994
ISX	-6.94	12	-1.68	0.0463	725	1.15	0.954	17330	0.994
LMBR1L	-6.94	12	-1.68	0.0463	726	1.15	0.954	17329	0.994
YJEFN3	-6.93	12	-1.68	0.0463	727	1.15	0.954	17328	0.994
C11orf82	-6.92	12	-1.68	0.0466	728	1.16	0.953	17327	0.993
NLRP13	-6.92	12	-1.68	0.0466	729	1.15	0.953	17326	0.993
KAT2B	-6.92	12	-1.68	0.0468	730	1.16	0.953	17325	0.993
CLC	-6.91	12	-1.68	0.0469	731	1.16	0.953	17324	0.993
ASCL2	-6.91	12	-1.68	0.047	732	1.16	0.953	17323	0.993
SLC7A11	-6.9	12	-1.67	0.0471	733	1.16	0.953	17322	0.993
STX4	-6.9	12	-1.67	0.0472	734	1.16	0.953	17321	0.993
ATG16L2	-6.9	12	-1.67	0.0473	735	1.16	0.953	17320	0.993
POP1	-6.29	10	-1.67	0.0473	736	1.16	0.953	17319	0.993
ETF1	-6.89	12	-1.67	0.0474	737	1.16	0.953	17318	0.993
ARHGAP31	-6.89	12	-1.67	0.0475	738	1.16	0.953	17317	0.993
ZNF880	-6.88	12	-1.67	0.0476	739	1.16	0.952	17316	0.993
LCE3C	-6.88	12	-1.67	0.0477	740	1.16	0.952	17315	0.993
NMU	-6.88	12	-1.67	0.0477	741	1.16	0.952	17314	0.993
GPR22	-6.88	12	-1.67	0.0477	742	1.16	0.952	17313	0.993
OR5I1	-6.88	12	-1.67	0.0477	743	1.16	0.952	17312	0.993
CABP4	-6.88	12	-1.67	0.0478	744	1.16	0.952	17311	0.993
PRUNE	-6.87	12	-1.67	0.0478	745	1.16	0.952	17310	0.993
TMEM106B	-6.87	12	-1.66	0.048	746	1.16	0.952	17309	0.993
NCKIPSD	-6.86	12	-1.66	0.0481	747	1.16	0.952	17308	0.993
NAA15	-6.86	12	-1.66	0.0482	748	1.16	0.952	17307	0.993
NBPF6	-3.43	3	-1.66	0.0483	749	1.16	0.952	17306	0.993
TFF2	-6.85	12	-1.66	0.0484	750	1.16	0.952	17305	0.993
STMN3	-6.85	12	-1.66	0.0484	751	1.16	0.952	17304	0.993
PMAIP1	-6.85	12	-1.66	0.0485	752	1.16	0.952	17303	0.993
CD86	-6.84	12	-1.66	0.0485	753	1.16	0.951	17302	0.993
SLC2A7	-6.84	12	-1.66	0.0486	754	1.16	0.951	17301	0.993
FUT3	-6.84	12	-1.66	0.0486	755	1.16	0.951	17300	0.993
FBRSL1	-6.84	12	-1.66	0.0487	756	1.16	0.951	17299	0.993
PPP1R17	-6.84	12	-1.66	0.0487	757	1.16	0.951	17298	0.993
BRAP	-6.84	12	-1.66	0.0487	758	1.16	0.951	17297	0.993
NR1I2	-6.83	12	-1.66	0.0488	759	1.16	0.951	17296	0.993
MTFR2	-6.83	12	-1.66	0.0489	760	1.16	0.951	17295	0.993
ARHGEF25	-6.83	12	-1.66	0.0489	761	1.16	0.951	17294	0.993
KATNAL2	-6.83	12	-1.65	0.049	762	1.16	0.951	17293	0.993
APOOL	-6.82	12	-1.65	0.0491	763	1.16	0.951	17292	0.993
PTGR1	-6.82	12	-1.65	0.0492	764	1.16	0.951	17291	0.993
AIMP2	-6.82	12	-1.65	0.0493	765	1.16	0.951	17290	0.993
DLX5	-6.82	12	-1.65	0.0493	766	1.16	0.951	17289	0.993
TMEM105	-6.81	12	-1.65	0.0493	767	1.16	0.951	17288	0.993
MAP2K3	-6.81	12	-1.65	0.0494	768	1.16	0.951	17287	0.993
PTP4A2	-6.81	12	-1.65	0.0494	769	1.16	0.951	17286	0.993
STAB2	-6.81	12	-1.65	0.0494	770	1.16	0.951	17285	0.993
CCDC135	-6.81	12	-1.65	0.0495	771	1.16	0.95	17284	0.993
ATXN7L3B	-5.89	9	-1.65	0.0496	772	1.16	0.95	17283	0.993
FAM20A	-6.8	12	-1.65	0.0496	773	1.16	0.95	17282	0.993
C20orf195	-6.79	12	-1.65	0.0499	774	1.16	0.95	17281	0.993
ZNF511	-6.79	12	-1.64	0.05	775	1.16	0.95	17280	0.993
FAM196B	-6.79	12	-1.64	0.05	776	1.16	0.95	17279	0.993
GJA8	-6.78	12	-1.64	0.0501	777	1.16	0.95	17278	0.993
VPS33B	-6.78	12	-1.64	0.0501	778	1.16	0.95	17277	0.993
CITED1	-6.78	12	-1.64	0.0501	779	1.16	0.95	17276	0.993
IL20	-6.78	12	-1.64	0.0502	780	1.16	0.95	17275	0.993
WISP3	-6.78	12	-1.64	0.0502	781	1.16	0.95	17274	0.993
ZNF90	-6.78	12	-1.64	0.0503	782	1.16	0.95	17273	0.993
LGALS1	-6.78	12	-1.64	0.0503	783	1.16	0.95	17272	0.993
BBIP1	-6.77	12	-1.64	0.0505	784	1.16	0.95	17271	0.993
TAS2R38	-6.77	12	-1.64	0.0505	785	1.16	0.95	17270	0.993
URGCP	-6.77	12	-1.64	0.0505	786	1.16	0.95	17269	0.993
UNCX	-6.77	12	-1.64	0.0505	787	1.16	0.949	17268	0.993
TRIM33	-6.77	12	-1.64	0.0505	788	1.16	0.949	17267	0.993
SCN1B	-6.76	12	-1.64	0.0508	789	1.16	0.949	17266	0.993
PRDM4	-6.76	12	-1.64	0.0508	790	1.16	0.949	17265	0.993
MSRB1	-6.75	12	-1.64	0.0509	791	1.16	0.949	17264	0.993
DNMT3B	-6.75	12	-1.64	0.0509	792	1.16	0.949	17263	0.993
PKIA	-5.84	9	-1.63	0.0512	793	1.16	0.949	17262	0.992
YPEL5	-6.74	12	-1.63	0.0512	794	1.16	0.949	17261	0.992
CXorf38	-6.74	12	-1.63	0.0513	795	1.16	0.949	17260	0.992
SLC35C1	-6.73	12	-1.63	0.0514	796	1.17	0.949	17259	0.992
NKAIN4	-6.73	12	-1.63	0.0515	797	1.17	0.948	17258	0.992
SLC25A18	-6.73	12	-1.63	0.0515	798	1.17	0.948	17257	0.992
YDJC	-6.72	12	-1.63	0.0517	799	1.17	0.948	17256	0.992
INTS8	-6.72	12	-1.63	0.0517	800	1.17	0.948	17255	0.992
ANGPT4	-6.72	12	-1.63	0.0517	801	1.16	0.948	17254	0.992
SPATS2L	-6.72	12	-1.63	0.0517	802	1.16	0.948	17253	0.992
RAB3IP	-6.72	12	-1.63	0.0518	803	1.16	0.948	17252	0.992
CDK8	-6.72	12	-1.63	0.0518	804	1.16	0.948	17251	0.992
KIAA0226	-6.72	12	-1.63	0.0519	805	1.16	0.948	17250	0.992
CPLX4	-6.71	12	-1.63	0.0521	806	1.17	0.948	17249	0.992
MANSC4	-6.71	12	-1.62	0.0521	807	1.17	0.948	17248	0.992
IPP	-6.71	12	-1.62	0.0521	808	1.16	0.948	17247	0.992
OR56A4	-6.7	12	-1.62	0.0522	809	1.17	0.948	17246	0.992
LAMTOR5	-6.7	12	-1.62	0.0523	810	1.17	0.948	17245	0.992
AP4S1	-6.7	12	-1.62	0.0524	811	1.17	0.948	17244	0.992
FOXJ1	-6.7	12	-1.62	0.0524	812	1.16	0.948	17243	0.992
HES6	-6.69	12	-1.62	0.0525	813	1.17	0.947	17242	0.992
GSK3B	-6.69	12	-1.62	0.0525	814	1.17	0.947	17241	0.992
POLR2J	-4.73	6	-1.62	0.0525	815	1.16	0.947	17240	0.992
ARSG	-6.68	12	-1.62	0.0529	816	1.17	0.947	17239	0.992
THAP5	-6.68	12	-1.62	0.0529	817	1.17	0.947	17238	0.992
C16orf72	-6.68	12	-1.62	0.0529	818	1.17	0.947	17237	0.992
TSPAN19	-6.68	12	-1.62	0.0529	819	1.17	0.947	17236	0.992
HPGDS	-6.68	12	-1.62	0.053	820	1.17	0.947	17235	0.992
PKP2	-6.67	12	-1.62	0.053	821	1.16	0.947	17234	0.992
ABCA10	-6.39	11	-1.62	0.053	822	1.16	0.947	17233	0.992
NXPH4	-6.67	12	-1.62	0.0531	823	1.16	0.947	17232	0.992
ZNF700	-6.67	12	-1.62	0.0531	824	1.16	0.947	17231	0.992
C15orf62	-6.66	12	-1.61	0.0533	825	1.17	0.947	17230	0.992
SON	-6.66	12	-1.61	0.0534	826	1.17	0.947	17229	0.992
ATG3	-6.65	12	-1.61	0.0536	827	1.17	0.946	17228	0.992
ARMCX1	-6.65	12	-1.61	0.0536	828	1.17	0.946	17227	0.992
CCDC85B	-6.65	12	-1.61	0.0537	829	1.17	0.946	17226	0.992
SERPINA1	-6.65	12	-1.61	0.0537	830	1.17	0.946	17225	0.992
H1FNT	-6.65	12	-1.61	0.0538	831	1.17	0.946	17224	0.992
MAGEA4	-6.64	12	-1.61	0.054	832	1.17	0.946	17223	0.992
TRAF4	-6.64	12	-1.61	0.054	833	1.17	0.946	17222	0.992
RCOR3	-6.64	12	-1.61	0.0541	834	1.17	0.946	17221	0.992
NOL4	-6.63	12	-1.61	0.0541	835	1.17	0.946	17220	0.992
GPR97	-6.63	12	-1.61	0.0541	836	1.17	0.946	17219	0.992
NRCAM	-6.63	12	-1.61	0.0542	837	1.17	0.946	17218	0.992
ITM2A	-6.63	12	-1.61	0.0542	838	1.17	0.946	17217	0.992
DISC1	-6.63	12	-1.6	0.0543	839	1.17	0.946	17216	0.992
KIF2B	-5.74	9	-1.6	0.0543	840	1.17	0.946	17215	0.992
MXRA7	-6.63	12	-1.6	0.0543	841	1.17	0.946	17214	0.992
TMX1	-6.62	12	-1.6	0.0543	842	1.17	0.946	17213	0.992
NFKBIZ	-6.62	12	-1.6	0.0544	843	1.16	0.946	17212	0.992
OR11L1	-6.62	12	-1.6	0.0544	844	1.16	0.946	17211	0.992
ACSM2B	-6.62	12	-1.6	0.0544	845	1.16	0.946	17210	0.992
FECH	-6.62	12	-1.6	0.0545	846	1.16	0.946	17209	0.992
SHCBP1L	-6.62	12	-1.6	0.0545	847	1.16	0.945	17208	0.992
CSN1S1	-6.61	12	-1.6	0.0547	848	1.16	0.945	17207	0.992
LRRN4	-6.61	12	-1.6	0.0548	849	1.16	0.945	17206	0.992
TSEN2	-6.61	12	-1.6	0.0548	850	1.16	0.945	17205	0.992
LHX9	-6.61	12	-1.6	0.0549	851	1.16	0.945	17204	0.992
NFAM1	-6.6	12	-1.6	0.0549	852	1.16	0.945	17203	0.992
DNAJB7	-6.6	12	-1.6	0.0549	853	1.16	0.945	17202	0.992
GOLGA4	-6.6	12	-1.6	0.055	854	1.16	0.945	17201	0.992
CD151	-6.6	12	-1.6	0.055	855	1.16	0.945	17200	0.992
AHSA1	-6.59	12	-1.6	0.0552	856	1.16	0.945	17199	0.992
SPSB4	-6.59	12	-1.6	0.0552	857	1.16	0.945	17198	0.992
ZFAND6	-6.59	12	-1.6	0.0552	858	1.16	0.945	17197	0.992
TMEM184C	-6.59	12	-1.59	0.0554	859	1.16	0.945	17196	0.992
MAD2L2	-6.58	12	-1.59	0.0556	860	1.17	0.944	17195	0.992
ZDHHC11	-6.58	12	-1.59	0.0556	861	1.17	0.944	17194	0.992
JUN	-6.57	12	-1.59	0.0557	862	1.17	0.944	17193	0.992
DENND3	-6.57	12	-1.59	0.0558	863	1.17	0.944	17192	0.992
HACL1	-6.57	12	-1.59	0.0558	864	1.17	0.944	17191	0.992
MLK4	-6.56	12	-1.59	0.056	865	1.17	0.944	17190	0.991
GNAT2	-6.56	12	-1.59	0.0561	866	1.17	0.944	17189	0.991
SLC35E4	-6.56	12	-1.59	0.0561	867	1.17	0.944	17188	0.991
HGD	-6.28	11	-1.59	0.0561	868	1.17	0.944	17187	0.991
PVALB	-6.56	12	-1.59	0.0562	869	1.17	0.944	17186	0.991
PCBP2	-6.56	12	-1.59	0.0563	870	1.17	0.944	17185	0.991
ASIC3	-6.55	12	-1.59	0.0563	871	1.17	0.944	17184	0.991
GGA1	-6.55	12	-1.59	0.0564	872	1.17	0.944	17183	0.991
S100A10	-6.55	12	-1.59	0.0564	873	1.17	0.944	17182	0.991
ARHGAP4	-6.55	12	-1.59	0.0564	874	1.17	0.944	17181	0.991
KCNIP3	-6.55	12	-1.59	0.0565	875	1.16	0.944	17180	0.992
E2F4	-6.55	12	-1.59	0.0565	876	1.16	0.944	17179	0.992
TACO1	-6.55	12	-1.58	0.0565	877	1.16	0.943	17178	0.992
CALCOCO2	-6.54	12	-1.58	0.0566	878	1.16	0.943	17177	0.992
ITGAX	-6.54	12	-1.58	0.0567	879	1.17	0.943	17176	0.991
C12orf75	-6.54	12	-1.58	0.0568	880	1.17	0.943	17175	0.991
LEMD3	-6.53	12	-1.58	0.0569	881	1.17	0.943	17174	0.991
GGT6	-6.53	12	-1.58	0.0569	882	1.17	0.943	17173	0.991
RASD1	-6.53	12	-1.58	0.0571	883	1.17	0.943	17172	0.991
CDH7	-6.53	12	-1.58	0.0571	884	1.17	0.943	17171	0.991
ARHGAP1	-6.53	12	-1.58	0.0571	885	1.17	0.943	17170	0.991
CNTFR	-6.52	12	-1.58	0.0571	886	1.16	0.943	17169	0.991
DAB2IP	-6.52	12	-1.58	0.0572	887	1.16	0.943	17168	0.991
FGF14	-6.52	12	-1.58	0.0572	888	1.16	0.943	17167	0.992
ARFGEF2	-6.52	12	-1.58	0.0572	889	1.16	0.943	17166	0.992
MAN2B2	-6.52	12	-1.58	0.0572	890	1.16	0.943	17165	0.992
IL21R	-6.52	12	-1.58	0.0573	891	1.16	0.943	17164	0.992
ARFGAP3	-6.52	12	-1.58	0.0573	892	1.16	0.943	17163	0.992
ABCA7	-6.52	12	-1.58	0.0574	893	1.16	0.943	17162	0.992
PAEP	-6.52	12	-1.58	0.0574	894	1.16	0.943	17161	0.992
PRSS8	-6.51	12	-1.58	0.0574	895	1.16	0.943	17160	0.992
AP2S1	-6.51	12	-1.58	0.0575	896	1.16	0.943	17159	0.992
MICU3	-6.51	12	-1.58	0.0576	897	1.16	0.942	17158	0.992
GAR1	-6.51	12	-1.58	0.0576	898	1.16	0.942	17157	0.992
FAM163B	-6.51	12	-1.57	0.0576	899	1.16	0.942	17156	0.992
TPK1	-6.5	12	-1.57	0.0578	900	1.16	0.942	17155	0.992
CHUK	-6.5	12	-1.57	0.0579	901	1.16	0.942	17154	0.991
FAM150B	-6.5	12	-1.57	0.0579	902	1.16	0.942	17153	0.992
TMPRSS9	-6.5	12	-1.57	0.058	903	1.16	0.942	17152	0.992
SYT17	-6.49	12	-1.57	0.0581	904	1.16	0.942	17151	0.992
ATP6V1C1	-6.49	12	-1.57	0.0582	905	1.16	0.942	17150	0.991
XYLT1	-6.49	12	-1.57	0.0582	906	1.16	0.942	17149	0.992
MRGPRX2	-6.49	12	-1.57	0.0582	907	1.16	0.942	17148	0.992
BMP10	-6.48	12	-1.57	0.0584	908	1.16	0.942	17147	0.991
TMEM255B	-6.48	12	-1.57	0.0585	909	1.16	0.942	17146	0.991
CASKIN1	-5.61	9	-1.57	0.0585	910	1.16	0.941	17145	0.991
VN1R4	-6.48	12	-1.57	0.0585	911	1.16	0.941	17144	0.991
FBXO48	-6.48	12	-1.57	0.0585	912	1.16	0.941	17143	0.991
ST8SIA3	-6.48	12	-1.57	0.0586	913	1.16	0.941	17142	0.992
STAT6	-6.47	12	-1.57	0.0586	914	1.16	0.941	17141	0.992
KALRN	-6.47	12	-1.57	0.0586	915	1.16	0.941	17140	0.992
ARTN	-6.47	12	-1.57	0.0586	916	1.16	0.941	17139	0.992
ATP5J2	-3.24	3	-1.57	0.0587	917	1.16	0.941	17138	0.992
CDK6	-6.47	12	-1.57	0.0587	918	1.16	0.941	17137	0.992
TMEM232	-6.46	12	-1.56	0.0589	919	1.16	0.941	17136	0.991
EXO1	-6.46	12	-1.56	0.059	920	1.16	0.941	17135	0.991
PARVA	-6.46	12	-1.56	0.059	921	1.16	0.941	17134	0.991
TOB1	-6.46	12	-1.56	0.0591	922	1.16	0.941	17133	0.991
NKX2-3	-6.46	12	-1.56	0.0591	923	1.16	0.941	17132	0.992
PROM1	-6.45	12	-1.56	0.0592	924	1.16	0.941	17131	0.991
CCDC174	-6.45	12	-1.56	0.0593	925	1.16	0.941	17130	0.991
MZF1	-6.45	12	-1.56	0.0594	926	1.16	0.941	17129	0.991
PYGL	-6.45	12	-1.56	0.0594	927	1.16	0.941	17128	0.991
ASL	-6.44	12	-1.56	0.0595	928	1.16	0.941	17127	0.991
KRTAP5-11	-3.22	3	-1.56	0.0595	929	1.16	0.94	17126	0.991
TPPP2	-6.44	12	-1.56	0.0596	930	1.16	0.94	17125	0.991
QTRTD1	-6.44	12	-1.56	0.0598	931	1.16	0.94	17124	0.991
FAM9B	-6.43	12	-1.56	0.0598	932	1.16	0.94	17123	0.991
MIB1	-6.43	12	-1.56	0.0599	933	1.16	0.94	17122	0.991
SPATA9	-6.43	12	-1.56	0.0599	934	1.16	0.94	17121	0.991
ENPP2	-6.43	12	-1.56	0.0599	935	1.16	0.94	17120	0.991
IKZF1	-6.43	12	-1.56	0.06	936	1.16	0.94	17119	0.991
TYRP1	-6.43	12	-1.55	0.06	937	1.16	0.94	17118	0.991
IRAK4	-6.42	12	-1.55	0.0602	938	1.16	0.94	17117	0.991
MSH2	-6.41	12	-1.55	0.0604	939	1.16	0.94	17116	0.991
FBXO18	-6.41	12	-1.55	0.0604	940	1.16	0.94	17115	0.991
TRANK1	-6.41	12	-1.55	0.0604	941	1.16	0.94	17114	0.991
TTC34	-6.41	12	-1.55	0.0605	942	1.16	0.94	17113	0.991
CSNK2A1	-5.55	9	-1.55	0.0606	943	1.16	0.939	17112	0.991
PLS3	-6.41	12	-1.55	0.0606	944	1.16	0.939	17111	0.991
P4HA3	-6.41	12	-1.55	0.0606	945	1.16	0.939	17110	0.991
TMEM194A	-6.41	12	-1.55	0.0606	946	1.16	0.939	17109	0.991
KIF5B	-6.4	12	-1.55	0.0608	947	1.16	0.939	17108	0.991
HDAC11	-6.39	12	-1.55	0.0609	948	1.16	0.939	17107	0.991
SLC35B3	-6.39	12	-1.55	0.061	949	1.16	0.939	17106	0.991
PAPPA2	-6.39	12	-1.55	0.061	950	1.16	0.939	17105	0.991
KIAA1522	-6.39	12	-1.55	0.061	951	1.16	0.939	17104	0.991
HCAR1	-6.39	12	-1.55	0.061	952	1.16	0.939	17103	0.991
CIC	-6.39	12	-1.55	0.0611	953	1.16	0.939	17102	0.991
SRCIN1	-6.39	12	-1.55	0.0611	954	1.16	0.939	17101	0.991
DDX19B	-6.39	12	-1.55	0.0612	955	1.16	0.939	17100	0.991
RCC1	-6.39	12	-1.54	0.0612	956	1.16	0.939	17099	0.991
GPAM	-6.39	12	-1.54	0.0612	957	1.15	0.939	17098	0.991
P2RY6	-6.38	12	-1.54	0.0612	958	1.15	0.939	17097	0.991
POU4F3	-6.38	12	-1.54	0.0613	959	1.15	0.939	17096	0.991
GPC5	-6.38	12	-1.54	0.0613	960	1.15	0.939	17095	0.991
FIGNL1	-6.38	12	-1.54	0.0614	961	1.15	0.939	17094	0.991
PCGF3	-6.38	12	-1.54	0.0615	962	1.15	0.939	17093	0.991
UTF1	-5.52	9	-1.54	0.0615	963	1.15	0.938	17092	0.991
HDX	-6.37	12	-1.54	0.0616	964	1.15	0.938	17091	0.991
EYA4	-6.37	12	-1.54	0.0617	965	1.15	0.938	17090	0.991
ASPA	-6.37	12	-1.54	0.0617	966	1.15	0.938	17089	0.991
ADH6	-6.37	12	-1.54	0.0618	967	1.15	0.938	17088	0.991
SLC6A3	-6.36	12	-1.54	0.0619	968	1.15	0.938	17087	0.991
SDK2	-6.36	12	-1.54	0.062	969	1.16	0.938	17086	0.991
ZNF668	-6.36	12	-1.54	0.0621	970	1.16	0.938	17085	0.991
SMC6	-6.35	12	-1.54	0.0622	971	1.16	0.938	17084	0.991
RP11-766F14.2	-6.35	12	-1.54	0.0622	972	1.16	0.938	17083	0.991
PIP5K1B	-6.35	12	-1.54	0.0622	973	1.15	0.938	17082	0.991
WDR7	-6.35	12	-1.54	0.0623	974	1.16	0.938	17081	0.991
MUT	-6.35	12	-1.53	0.0624	975	1.16	0.938	17080	0.991
INTS9	-6.08	11	-1.53	0.0624	976	1.15	0.938	17079	0.991
PEX26	-6.35	12	-1.53	0.0625	977	1.15	0.938	17078	0.991
SFTPB	-6.34	12	-1.53	0.0625	978	1.15	0.938	17077	0.991
STAG1	-6.34	12	-1.53	0.0626	979	1.15	0.937	17076	0.991
DKKL1	-6.34	12	-1.53	0.0626	980	1.15	0.937	17075	0.991
KIF3A	-6.34	12	-1.53	0.0628	981	1.15	0.937	17074	0.991
CDC34	-6.33	12	-1.53	0.0628	982	1.15	0.937	17073	0.991
NUDT18	-3.17	3	-1.53	0.0628	983	1.15	0.937	17072	0.991
RBMS3	-6.33	12	-1.53	0.0629	984	1.15	0.937	17071	0.991
TMEM33	-6.33	12	-1.53	0.0629	985	1.15	0.937	17070	0.991
CHST10	-6.33	12	-1.53	0.0629	986	1.15	0.937	17069	0.991
PLXNC1	-6.33	12	-1.53	0.0629	987	1.15	0.937	17068	0.991
NR0B2	-6.33	12	-1.53	0.063	988	1.15	0.937	17067	0.991
HKR1	-6.33	12	-1.53	0.0631	989	1.15	0.937	17066	0.991
TUBB4A	-6.33	12	-1.53	0.0631	990	1.15	0.937	17065	0.991
COLEC12	-6.32	12	-1.53	0.0632	991	1.15	0.937	17064	0.991
AC093802.1	-6.32	12	-1.53	0.0632	992	1.15	0.937	17063	0.991
ZNF462	-6.32	12	-1.53	0.0633	993	1.15	0.937	17062	0.991
ETHE1	-6.32	12	-1.53	0.0634	994	1.15	0.937	17061	0.991
ZSCAN23	-6.32	12	-1.53	0.0634	995	1.15	0.937	17060	0.991
COL18A1	-6.32	12	-1.53	0.0634	996	1.15	0.937	17059	0.991
CHRDL2	-6.31	12	-1.53	0.0635	997	1.15	0.937	17058	0.991
UBLCP1	-6.31	12	-1.53	0.0636	998	1.15	0.936	17057	0.991
LPA	-6.31	12	-1.53	0.0636	999	1.15	0.936	17056	0.991
C14orf183	-6.3	12	-1.52	0.0638	1000	1.15	0.936	17055	0.991
PPP1R14C	-6.3	12	-1.52	0.0638	1001	1.15	0.936	17054	0.991
CHCHD2	-6.3	12	-1.52	0.0639	1002	1.15	0.936	17053	0.991
POLR3B	-5.45	9	-1.52	0.0639	1003	1.15	0.936	17052	0.991
MACROD2	-6.3	12	-1.52	0.064	1004	1.15	0.936	17051	0.991
CDT1	-6.3	12	-1.52	0.064	1005	1.15	0.936	17050	0.991
SSRP1	-6.29	12	-1.52	0.064	1006	1.15	0.936	17049	0.991
C11orf57	-6.29	12	-1.52	0.0641	1007	1.15	0.936	17048	0.991
CXCR2	-6.29	12	-1.52	0.0641	1008	1.15	0.936	17047	0.991
SP2	-6.28	12	-1.52	0.0645	1009	1.15	0.936	17046	0.991
EMID1	-6.28	12	-1.52	0.0645	1010	1.15	0.936	17045	0.991
BLNK	-6.28	12	-1.52	0.0645	1011	1.15	0.936	17044	0.991
NAT16	-6.28	12	-1.52	0.0646	1012	1.15	0.935	17043	0.991
TTLL12	-6.27	12	-1.52	0.0648	1013	1.15	0.935	17042	0.991
CAMKV	-6.27	12	-1.52	0.0648	1014	1.15	0.935	17041	0.991
ZNF581	-6.27	12	-1.51	0.0649	1015	1.15	0.935	17040	0.991
MARCH2	-6.27	12	-1.51	0.0649	1016	1.15	0.935	17039	0.991
PGM1	-6.27	12	-1.51	0.0649	1017	1.15	0.935	17038	0.991
STATH	-5.42	9	-1.51	0.065	1018	1.15	0.935	17037	0.991
FAM182B	-4.43	6	-1.51	0.0651	1019	1.15	0.935	17036	0.991
SMIM3	-6.26	12	-1.51	0.0651	1020	1.15	0.935	17035	0.991
OR2G6	-6.26	12	-1.51	0.0652	1021	1.15	0.935	17034	0.991
PACS1	-6.25	12	-1.51	0.0654	1022	1.16	0.935	17033	0.991
C9orf129	-6.25	12	-1.51	0.0654	1023	1.15	0.935	17032	0.991
LRRC16A	-6.25	12	-1.51	0.0655	1024	1.15	0.935	17031	0.991
LYN	-6.24	12	-1.51	0.0657	1025	1.16	0.934	17030	0.99
OR51E1	-6.24	12	-1.51	0.0658	1026	1.16	0.934	17029	0.99
ZP3	-6.24	12	-1.51	0.0659	1027	1.16	0.934	17028	0.99
PDK2	-6.23	12	-1.51	0.0659	1028	1.16	0.934	17027	0.99
ZCCHC16	-6.23	12	-1.51	0.0661	1029	1.16	0.934	17026	0.99
PRODH2	-6.23	12	-1.51	0.0661	1030	1.16	0.934	17025	0.99
DMGDH	-6.23	12	-1.51	0.0661	1031	1.16	0.934	17024	0.99
IL5RA	-6.23	12	-1.51	0.0661	1032	1.16	0.934	17023	0.99
FAM126B	-6.23	12	-1.51	0.0662	1033	1.16	0.934	17022	0.99
DRG2	-6.23	12	-1.5	0.0662	1034	1.16	0.934	17021	0.99
USP30	-6.23	12	-1.5	0.0662	1035	1.15	0.934	17020	0.991
TAB3	-6.23	12	-1.5	0.0662	1036	1.15	0.934	17019	0.991
NDUFA10	-6.22	12	-1.5	0.0662	1037	1.15	0.934	17018	0.991
NUDT16L1	-6.22	12	-1.5	0.0663	1038	1.15	0.934	17017	0.991
TM9SF2	-6.22	12	-1.5	0.0663	1039	1.15	0.934	17016	0.991
PHYHIPL	-6.22	12	-1.5	0.0665	1040	1.15	0.934	17015	0.991
LRRC8D	-6.22	12	-1.5	0.0665	1041	1.15	0.933	17014	0.991
PAX3	-6.21	12	-1.5	0.0666	1042	1.15	0.933	17013	0.991
SLC30A2	-6.21	12	-1.5	0.0667	1043	1.15	0.933	17012	0.99
TGM3	-6.21	12	-1.5	0.0668	1044	1.15	0.933	17011	0.99
GPR114	-6.21	12	-1.5	0.0668	1045	1.15	0.933	17010	0.991
PTGES3L-AARSD1	-3.1	3	-1.5	0.0668	1046	1.15	0.933	17009	0.991
ISOC1	-6.2	12	-1.5	0.067	1047	1.15	0.933	17008	0.99
KIAA1737	-6.2	12	-1.5	0.067	1048	1.15	0.933	17007	0.99
TACSTD2	-6.2	12	-1.5	0.067	1049	1.15	0.933	17006	0.991
INHBC	-5.37	9	-1.5	0.067	1050	1.15	0.933	17005	0.991
NPAT	-6.2	12	-1.5	0.067	1051	1.15	0.933	17004	0.991
ZNF41	-6.2	12	-1.5	0.067	1052	1.15	0.933	17003	0.991
CLDN17	-6.2	12	-1.5	0.0671	1053	1.15	0.933	17002	0.991
C1QL2	-6.19	12	-1.5	0.0673	1054	1.15	0.933	17001	0.99
MAP3K5	-6.19	12	-1.5	0.0674	1055	1.15	0.933	17000	0.99
SKIL	-6.19	12	-1.5	0.0674	1056	1.15	0.933	16999	0.99
EGR4	-6.19	12	-1.5	0.0674	1057	1.15	0.933	16998	0.991
TAPBPL	-6.18	12	-1.49	0.0676	1058	1.15	0.932	16997	0.99
TMEM209	-6.18	12	-1.49	0.0676	1059	1.15	0.932	16996	0.99
MC1R	-6.18	12	-1.49	0.0676	1060	1.15	0.932	16995	0.99
ABCA4	-6.18	12	-1.49	0.0677	1061	1.15	0.932	16994	0.99
NUP205	-6.18	12	-1.49	0.0677	1062	1.15	0.932	16993	0.99
FAM57B	-6.18	12	-1.49	0.0678	1063	1.15	0.932	16992	0.99
DTX3	-6.17	12	-1.49	0.0679	1064	1.15	0.932	16991	0.99
A4GALT	-6.17	12	-1.49	0.0679	1065	1.15	0.932	16990	0.99
QPRT	-6.17	12	-1.49	0.0679	1066	1.15	0.932	16989	0.991
PLCG2	-6.17	12	-1.49	0.0679	1067	1.15	0.932	16988	0.991
ANKDD1A	-6.17	12	-1.49	0.0679	1068	1.15	0.932	16987	0.991
STARD6	-6.17	12	-1.49	0.0681	1069	1.15	0.932	16986	0.99
GAS2L2	-6.17	12	-1.49	0.0681	1070	1.15	0.932	16985	0.991
SNX9	-6.17	12	-1.49	0.0681	1071	1.15	0.932	16984	0.991
YY1	-6.16	12	-1.49	0.0682	1072	1.15	0.932	16983	0.991
ATG4A	-6.16	12	-1.49	0.0682	1073	1.15	0.932	16982	0.991
DAO	-6.16	12	-1.49	0.0683	1074	1.15	0.932	16981	0.991
GLUD2	-6.16	12	-1.49	0.0683	1075	1.15	0.932	16980	0.991
AP3S2	-5.34	9	-1.49	0.0683	1076	1.15	0.932	16979	0.991
C7orf26	-6.16	12	-1.49	0.0683	1077	1.15	0.932	16978	0.991
IGSF5	-6.16	12	-1.49	0.0685	1078	1.15	0.932	16977	0.991
HIRIP3	-6.16	12	-1.49	0.0685	1079	1.15	0.932	16976	0.991
PACS2	-6.15	12	-1.49	0.0686	1080	1.15	0.931	16975	0.991
CSTL1	-6.15	12	-1.49	0.0686	1081	1.15	0.931	16974	0.991
AXIN2	-6.15	12	-1.49	0.0686	1082	1.15	0.931	16973	0.991
PRDM8	-6.15	12	-1.49	0.0686	1083	1.14	0.931	16972	0.991
TRIM25	-6.15	12	-1.49	0.0686	1084	1.14	0.931	16971	0.991
MAP4K1	-6.15	12	-1.49	0.0687	1085	1.14	0.931	16970	0.991
LRRC4	-6.15	12	-1.48	0.0688	1086	1.14	0.931	16969	0.991
TMEM196	-6.15	12	-1.48	0.0688	1087	1.14	0.931	16968	0.991
TRIP11	-6.14	12	-1.48	0.069	1088	1.15	0.931	16967	0.991
CCR4	-6.14	12	-1.48	0.0691	1089	1.14	0.931	16966	0.991
KRT75	-6.14	12	-1.48	0.0691	1090	1.14	0.931	16965	0.991
KIF19	-6.13	12	-1.48	0.0693	1091	1.15	0.931	16964	0.991
LGI4	-6.13	12	-1.48	0.0693	1092	1.15	0.931	16963	0.991
PFDN4	-6.13	12	-1.48	0.0693	1093	1.14	0.931	16962	0.991
KLHL9	-6.12	12	-1.48	0.0695	1094	1.15	0.93	16961	0.99
POU3F2	-6.12	12	-1.48	0.0695	1095	1.15	0.93	16960	0.99
FAM167A	-6.12	12	-1.48	0.0697	1096	1.15	0.93	16959	0.99
GMPR2	-6.12	12	-1.48	0.0697	1097	1.15	0.93	16958	0.99
TOP2B	-6.12	12	-1.48	0.0698	1098	1.15	0.93	16957	0.99
CKLF	-6.11	12	-1.48	0.0699	1099	1.15	0.93	16956	0.99
SPRTN	-6.11	12	-1.48	0.0701	1100	1.15	0.93	16955	0.99
SLC52A3	-6.11	12	-1.48	0.0701	1101	1.15	0.93	16954	0.99
SELL	-6.11	12	-1.47	0.0701	1102	1.15	0.93	16953	0.99
LENG9	-6.11	12	-1.47	0.0701	1103	1.15	0.93	16952	0.99
ZNF132	-6.1	12	-1.47	0.0702	1104	1.15	0.93	16951	0.99
CCNJL	-6.1	12	-1.47	0.0702	1105	1.15	0.93	16950	0.99
LGALS3BP	-6.1	12	-1.47	0.0704	1106	1.15	0.93	16949	0.99
KIAA0247	-6.1	12	-1.47	0.0704	1107	1.15	0.93	16948	0.99
PPFIA2	-6.1	12	-1.47	0.0704	1108	1.15	0.93	16947	0.99
CST11	-6.1	12	-1.47	0.0704	1109	1.15	0.93	16946	0.99
CABS1	-6.09	12	-1.47	0.0706	1110	1.15	0.929	16945	0.99
GNLY	-6.09	12	-1.47	0.0707	1111	1.15	0.929	16944	0.99
FAP	-6.08	12	-1.47	0.0709	1112	1.15	0.929	16943	0.99
CYBRD1	-6.08	12	-1.47	0.0709	1113	1.15	0.929	16942	0.99
JMY	-6.08	12	-1.47	0.0709	1114	1.15	0.929	16941	0.99
SLC25A23	-6.08	12	-1.47	0.071	1115	1.15	0.929	16940	0.99
CBFA2T2	-6.08	12	-1.47	0.071	1116	1.15	0.929	16939	0.99
ACIN1	-6.08	12	-1.47	0.0711	1117	1.15	0.929	16938	0.99
RAB10	-6.08	12	-1.47	0.0711	1118	1.15	0.929	16937	0.99
PTGFR	-6.08	12	-1.47	0.0711	1119	1.15	0.929	16936	0.99
BDH2	-6.07	12	-1.47	0.0712	1120	1.15	0.929	16935	0.99
ATP13A4	-6.07	12	-1.47	0.0712	1121	1.15	0.929	16934	0.99
CXorf56	-6.07	12	-1.47	0.0712	1122	1.15	0.929	16933	0.99
COL6A2	-6.07	12	-1.47	0.0713	1123	1.15	0.929	16932	0.99
TRPS1	-6.07	12	-1.47	0.0713	1124	1.14	0.929	16931	0.99
RAB17	-6.07	12	-1.47	0.0713	1125	1.14	0.929	16930	0.99
EAPP	-6.07	12	-1.47	0.0713	1126	1.14	0.929	16929	0.99
RASA1	-6.07	12	-1.47	0.0714	1127	1.14	0.929	16928	0.99
TRMT1	-6.07	12	-1.47	0.0714	1128	1.14	0.929	16927	0.99
DYSF	-6.07	12	-1.46	0.0715	1129	1.14	0.929	16926	0.99
L3MBTL2	-6.07	12	-1.46	0.0715	1130	1.14	0.929	16925	0.99
NPSR1	-6.07	12	-1.46	0.0715	1131	1.14	0.929	16924	0.991
SLC16A7	-6.07	12	-1.46	0.0715	1132	1.14	0.928	16923	0.991
PRDM1	-6.06	12	-1.46	0.0715	1133	1.14	0.928	16922	0.991
IFITM5	-6.06	12	-1.46	0.0715	1134	1.14	0.928	16921	0.991
TM4SF18	-6.06	12	-1.46	0.0715	1135	1.14	0.928	16920	0.991
MATN4	-6.06	12	-1.46	0.0716	1136	1.14	0.928	16919	0.991
TMEM130	-6.06	12	-1.46	0.0716	1137	1.14	0.928	16918	0.991
HNF1A	-6.06	12	-1.46	0.0716	1138	1.14	0.928	16917	0.991
GLYCTK	-6.06	12	-1.46	0.0717	1139	1.14	0.928	16916	0.991
TSPAN9	-6.06	12	-1.46	0.0718	1140	1.14	0.928	16915	0.991
PARD6G	-6.05	12	-1.46	0.0719	1141	1.14	0.928	16914	0.991
FOS	-6.05	12	-1.46	0.072	1142	1.14	0.928	16913	0.991
HS3ST2	-6.05	12	-1.46	0.072	1143	1.14	0.928	16912	0.991
LRRC58	-6.05	12	-1.46	0.0721	1144	1.14	0.928	16911	0.991
DTD1	-5.24	9	-1.46	0.0721	1145	1.14	0.928	16910	0.991
SH3D21	-5.24	9	-1.46	0.0721	1146	1.14	0.928	16909	0.991
DNAH3	-6.05	12	-1.46	0.0722	1147	1.14	0.928	16908	0.991
EPOR	-6.04	12	-1.46	0.0722	1148	1.14	0.928	16907	0.991
MYOM1	-6.04	12	-1.46	0.0723	1149	1.14	0.928	16906	0.991
LTF	-6.04	12	-1.46	0.0725	1150	1.14	0.928	16905	0.991
CAPG	-6.04	12	-1.46	0.0725	1151	1.14	0.928	16904	0.991
PEX11B	-6.04	12	-1.46	0.0725	1152	1.14	0.927	16903	0.991
RSPO3	-6.04	12	-1.46	0.0725	1153	1.14	0.927	16902	0.991
FAM133B	-3.02	3	-1.46	0.0726	1154	1.14	0.927	16901	0.991
LTC4S	-6.03	12	-1.46	0.0726	1155	1.13	0.927	16900	0.991
SMUG1	-6.03	12	-1.46	0.0727	1156	1.14	0.927	16899	0.991
HPS5	-6.03	12	-1.46	0.0727	1157	1.13	0.927	16898	0.991
LAMA5	-6.03	12	-1.46	0.0728	1158	1.13	0.927	16897	0.991
DDX46	-5.77	11	-1.46	0.0728	1159	1.13	0.927	16896	0.991
ATP6V1D	-6.03	12	-1.46	0.0728	1160	1.13	0.927	16895	0.991
DOCK11	-6.03	12	-1.46	0.0728	1161	1.13	0.927	16894	0.991
IFIT2	-6.03	12	-1.45	0.0728	1162	1.13	0.927	16893	0.991
FAM102B	-6.02	12	-1.45	0.0731	1163	1.13	0.927	16892	0.991
RFC4	-6.02	12	-1.45	0.0731	1164	1.13	0.927	16891	0.991
CHAMP1	-6.02	12	-1.45	0.0731	1165	1.13	0.927	16890	0.991
TP53	-6.02	12	-1.45	0.0732	1166	1.13	0.927	16889	0.991
EIF4EBP1	-6.01	12	-1.45	0.0733	1167	1.13	0.927	16888	0.991
FAM178B	-6.01	12	-1.45	0.0733	1168	1.13	0.927	16887	0.991
GADD45B	-6.01	12	-1.45	0.0734	1169	1.13	0.927	16886	0.991
NT5DC4	-6.01	12	-1.45	0.0734	1170	1.13	0.927	16885	0.991
CEP164	-6.01	12	-1.45	0.0734	1171	1.13	0.927	16884	0.991
GALNT2	-6.01	12	-1.45	0.0734	1172	1.13	0.927	16883	0.991
CNIH2	-6.01	12	-1.45	0.0734	1173	1.13	0.927	16882	0.991
CAMK2D	-6.01	12	-1.45	0.0734	1174	1.13	0.927	16881	0.991
UGT3A2	-6.01	12	-1.45	0.0735	1175	1.13	0.927	16880	0.991
CRIPT	-4.25	6	-1.45	0.0735	1176	1.13	0.927	16879	0.991
CCDC64B	-6.01	12	-1.45	0.0735	1177	1.13	0.927	16878	0.991
MOSPD3	-6	12	-1.45	0.0736	1178	1.13	0.926	16877	0.991
ZBTB45	-6	12	-1.45	0.0737	1179	1.13	0.926	16876	0.991
RBAK-RBAKDN	-6	12	-1.45	0.0738	1180	1.13	0.926	16875	0.991
QDPR	-6	12	-1.45	0.0738	1181	1.13	0.926	16874	0.991
ZNF285	-6	12	-1.45	0.0738	1182	1.13	0.926	16873	0.991
EDN2	-6	12	-1.45	0.0738	1183	1.13	0.926	16872	0.991
EML6	-6	12	-1.45	0.0738	1184	1.13	0.926	16871	0.991
NFIA	-6	12	-1.45	0.0739	1185	1.13	0.926	16870	0.991
CSNK2A2	-6	12	-1.45	0.0739	1186	1.12	0.926	16869	0.991
PDS5B	-5.99	12	-1.45	0.0741	1187	1.13	0.926	16868	0.991
KNSTRN	-5.99	12	-1.45	0.0742	1188	1.13	0.926	16867	0.991
GPR156	-5.18	9	-1.45	0.0742	1189	1.13	0.926	16866	0.991
AVPI1	-5.98	12	-1.44	0.0743	1190	1.13	0.926	16865	0.991
MAGEB16	-5.98	12	-1.44	0.0744	1191	1.13	0.926	16864	0.991
STK17B	-5.98	12	-1.44	0.0746	1192	1.13	0.925	16863	0.991
BCR	-5.98	12	-1.44	0.0746	1193	1.13	0.925	16862	0.991
ZSWIM2	-5.97	12	-1.44	0.0747	1194	1.13	0.925	16861	0.991
RGS3	-5.97	12	-1.44	0.0748	1195	1.13	0.925	16860	0.991
KIAA0408	-5.97	12	-1.44	0.075	1196	1.13	0.925	16859	0.991
TGIF2LX	-2.98	3	-1.44	0.075	1197	1.13	0.925	16858	0.991
MEX3D	-5.96	12	-1.44	0.0751	1198	1.13	0.925	16857	0.991
MUC7	-5.96	12	-1.44	0.0752	1199	1.13	0.925	16856	0.991
PAK4	-5.16	9	-1.44	0.0752	1200	1.13	0.925	16855	0.991
CCNB1IP1	-5.16	9	-1.44	0.0754	1201	1.13	0.925	16854	0.99
LGALS12	-5.95	12	-1.44	0.0754	1202	1.13	0.925	16853	0.99
ANP32A	-5.95	12	-1.44	0.0754	1203	1.13	0.925	16852	0.991
KCTD10	-5.95	12	-1.44	0.0754	1204	1.13	0.925	16851	0.991
RAPGEF4	-5.95	12	-1.43	0.0757	1205	1.13	0.924	16850	0.99
FNDC8	-5.95	12	-1.43	0.0757	1206	1.13	0.924	16849	0.99
LRRC47	-5.94	12	-1.43	0.0757	1207	1.13	0.924	16848	0.99
SALL2	-5.94	12	-1.43	0.0758	1208	1.13	0.924	16847	0.99
SUDS3	-5.94	12	-1.43	0.0758	1209	1.13	0.924	16846	0.99
PLEC	-5.94	12	-1.43	0.0758	1210	1.13	0.924	16845	0.991
AACS	-5.94	12	-1.43	0.0759	1211	1.13	0.924	16844	0.99
ATP5I	-5.94	12	-1.43	0.0759	1212	1.13	0.924	16843	0.99
ZNF23	-5.94	12	-1.43	0.076	1213	1.13	0.924	16842	0.991
C10orf128	-5.93	12	-1.43	0.0761	1214	1.13	0.924	16841	0.99
BARD1	-5.93	12	-1.43	0.0761	1215	1.13	0.924	16840	0.99
LRIT3	-5.93	12	-1.43	0.0761	1216	1.13	0.924	16839	0.991
MUC6	-5.93	12	-1.43	0.0762	1217	1.13	0.924	16838	0.991
AP2B1	-5.93	12	-1.43	0.0762	1218	1.13	0.924	16837	0.991
DLGAP4	-5.93	12	-1.43	0.0762	1219	1.13	0.924	16836	0.991
CLCN3	-5.93	12	-1.43	0.0763	1220	1.13	0.924	16835	0.991
ZNF580	-5.93	12	-1.43	0.0763	1221	1.13	0.924	16834	0.991
KATNAL1	-5.93	12	-1.43	0.0764	1222	1.13	0.924	16833	0.991
HIC2	-5.92	12	-1.43	0.0765	1223	1.13	0.924	16832	0.991
COMP	-5.92	12	-1.43	0.0765	1224	1.13	0.923	16831	0.991
PDX1	-5.92	12	-1.43	0.0766	1225	1.13	0.923	16830	0.991
SEZ6L2	-5.92	12	-1.43	0.0767	1226	1.13	0.923	16829	0.991
DYRK1A	-5.92	12	-1.43	0.0768	1227	1.13	0.923	16828	0.991
MBD6	-5.91	12	-1.43	0.0768	1228	1.13	0.923	16827	0.99
BAZ1B	-5.91	12	-1.43	0.0769	1229	1.13	0.923	16826	0.991
ALPI	-5.91	12	-1.43	0.0769	1230	1.13	0.923	16825	0.991
RNPS1	-5.91	12	-1.43	0.0769	1231	1.13	0.923	16824	0.991
EPN3	-5.9	12	-1.42	0.0771	1232	1.13	0.923	16823	0.99
EOMES	-5.9	12	-1.42	0.0772	1233	1.13	0.923	16822	0.99
ZMAT1	-5.9	12	-1.42	0.0774	1234	1.13	0.923	16821	0.99
FGF6	-5.9	12	-1.42	0.0774	1235	1.13	0.923	16820	0.99
TESPA1	-5.89	12	-1.42	0.0777	1236	1.14	0.922	16819	0.99
RGL2	-5.89	12	-1.42	0.0778	1237	1.14	0.922	16818	0.99
ICOSLG	-5.89	12	-1.42	0.0778	1238	1.14	0.922	16817	0.99
GPIHBP1	-5.88	12	-1.42	0.0779	1239	1.14	0.922	16816	0.99
DICER1	-5.88	12	-1.42	0.0779	1240	1.13	0.922	16815	0.99
TLN1	-5.37	10	-1.42	0.078	1241	1.13	0.922	16814	0.99
PRCD	-5.88	12	-1.42	0.078	1242	1.13	0.922	16813	0.99
LYPLA2	-5.88	12	-1.42	0.078	1243	1.13	0.922	16812	0.99
PAN3	-5.88	12	-1.42	0.078	1244	1.13	0.922	16811	0.99
CNOT8	-5.88	12	-1.42	0.078	1245	1.13	0.922	16810	0.99
QSOX1	-5.88	12	-1.42	0.078	1246	1.13	0.922	16809	0.99
RAD51D	-5.88	12	-1.42	0.0781	1247	1.13	0.922	16808	0.99
PRKCG	-5.87	12	-1.42	0.0783	1248	1.13	0.922	16807	0.99
ATP6V0E1	-5.87	12	-1.42	0.0784	1249	1.13	0.922	16806	0.99
NPY5R	-5.87	12	-1.42	0.0784	1250	1.13	0.922	16805	0.99
UBQLNL	-5.87	12	-1.42	0.0784	1251	1.13	0.922	16804	0.99
OR5W2	-5.87	12	-1.42	0.0784	1252	1.13	0.922	16803	0.99
MNDA	-5.87	12	-1.42	0.0785	1253	1.13	0.922	16802	0.99
CXCL11	-5.87	12	-1.42	0.0785	1254	1.13	0.921	16801	0.99
INO80E	-5.87	12	-1.41	0.0785	1255	1.13	0.921	16800	0.99
FUK	-5.87	12	-1.41	0.0786	1256	1.13	0.921	16799	0.99
SPSB1	-5.86	12	-1.41	0.0786	1257	1.13	0.921	16798	0.99
RFK	-5.86	12	-1.41	0.0787	1258	1.13	0.921	16797	0.99
LEO1	-5.86	12	-1.41	0.0787	1259	1.13	0.921	16796	0.99
PCSK2	-5.86	12	-1.41	0.0788	1260	1.13	0.921	16795	0.99
HIPK3	-5.86	12	-1.41	0.0788	1261	1.13	0.921	16794	0.99
PAX2	-5.86	12	-1.41	0.0789	1262	1.13	0.921	16793	0.99
SLC45A1	-5.86	12	-1.41	0.0789	1263	1.13	0.921	16792	0.99
SLC22A7	-5.85	12	-1.41	0.079	1264	1.13	0.921	16791	0.99
SDF4	-5.85	12	-1.41	0.0792	1265	1.13	0.921	16790	0.99
NFKBIL1	-5.85	12	-1.41	0.0793	1266	1.13	0.921	16789	0.99
PSD4	-5.84	12	-1.41	0.0793	1267	1.13	0.921	16788	0.99
RNFT1	-5.84	12	-1.41	0.0794	1268	1.13	0.921	16787	0.99
TCF7L1	-5.84	12	-1.41	0.0795	1269	1.13	0.921	16786	0.99
RAB19	-5.84	12	-1.41	0.0796	1270	1.13	0.92	16785	0.99
GNRHR	-5.84	12	-1.41	0.0797	1271	1.13	0.92	16784	0.99
ZNF837	-5.84	12	-1.41	0.0797	1272	1.13	0.92	16783	0.99
MBP	-5.83	12	-1.41	0.0797	1273	1.13	0.92	16782	0.99
TM4SF1	-5.83	12	-1.41	0.0799	1274	1.13	0.92	16781	0.99
PIGM	-5.83	12	-1.41	0.08	1275	1.13	0.92	16780	0.99
SLC16A9	-5.83	12	-1.41	0.08	1276	1.13	0.92	16779	0.99
SEPT1	-5.83	12	-1.4	0.0801	1277	1.13	0.92	16778	0.99
KRT16	-5.82	12	-1.4	0.0802	1278	1.13	0.92	16777	0.99
THRA	-5.82	12	-1.4	0.0802	1279	1.13	0.92	16776	0.99
UBL4B	-5.82	12	-1.4	0.0804	1280	1.13	0.92	16775	0.99
SLC34A2	-5.81	12	-1.4	0.0805	1281	1.13	0.919	16774	0.99
COL17A1	-5.8	12	-1.4	0.0809	1282	1.14	0.919	16773	0.989
ZFR	-5.8	12	-1.4	0.0809	1283	1.14	0.919	16772	0.989
C4orf40	-5.8	12	-1.4	0.0809	1284	1.14	0.919	16771	0.989
MED10	-5.8	12	-1.4	0.0809	1285	1.14	0.919	16770	0.989
P2RY14	-5.8	12	-1.4	0.0809	1286	1.14	0.919	16769	0.989
MIF4GD	-5.8	12	-1.4	0.081	1287	1.14	0.919	16768	0.989
GEMIN6	-5.8	12	-1.4	0.081	1288	1.14	0.919	16767	0.99
EMP2	-5.8	12	-1.4	0.081	1289	1.13	0.919	16766	0.99
TOPBP1	-5.8	12	-1.4	0.081	1290	1.13	0.919	16765	0.99
POLR2L	-5.55	11	-1.4	0.081	1291	1.13	0.919	16764	0.99
NR2E1	-5.79	12	-1.4	0.0812	1292	1.13	0.919	16763	0.99
FGF2	-5.79	12	-1.4	0.0813	1293	1.13	0.919	16762	0.99
ZBTB48	-5.79	12	-1.4	0.0813	1294	1.13	0.919	16761	0.99
TMEM11	-5.79	12	-1.4	0.0814	1295	1.13	0.919	16760	0.99
PDE10A	-5.79	12	-1.4	0.0814	1296	1.13	0.919	16759	0.99
PAPOLB	-5.79	12	-1.4	0.0814	1297	1.13	0.919	16758	0.99
USP50	-5.79	12	-1.4	0.0814	1298	1.13	0.919	16757	0.99
RYR2	-5.79	12	-1.39	0.0815	1299	1.13	0.918	16756	0.99
PRPF4B	-5.78	12	-1.39	0.0816	1300	1.13	0.918	16755	0.99
ACTRT3	-5.78	12	-1.39	0.0816	1301	1.13	0.918	16754	0.99
NR6A1	-5.78	12	-1.39	0.0816	1302	1.13	0.918	16753	0.99
GLS2	-5.78	12	-1.39	0.0816	1303	1.13	0.918	16752	0.99
EMB	-5.78	12	-1.39	0.0817	1304	1.13	0.918	16751	0.99
TFCP2	-5.78	12	-1.39	0.0818	1305	1.13	0.918	16750	0.99
CRTAP	-5.78	12	-1.39	0.0818	1306	1.13	0.918	16749	0.99
ELL2	-5.78	12	-1.39	0.0818	1307	1.13	0.918	16748	0.99
AMMECR1L	-5.78	12	-1.39	0.0818	1308	1.13	0.918	16747	0.99
CTSF	-5.78	12	-1.39	0.0819	1309	1.13	0.918	16746	0.99
SOWAHA	-5.78	12	-1.39	0.0819	1310	1.13	0.918	16745	0.99
NEFM	-5.78	12	-1.39	0.0819	1311	1.13	0.918	16744	0.99
FAM46D	-5.77	12	-1.39	0.0821	1312	1.13	0.918	16743	0.99
UBFD1	-5.77	12	-1.39	0.0821	1313	1.13	0.918	16742	0.99
ATP6V1F	-5.77	12	-1.39	0.0821	1314	1.13	0.918	16741	0.99
ZNF205	-5.76	12	-1.39	0.0823	1315	1.13	0.918	16740	0.99
IGSF8	-5.76	12	-1.39	0.0824	1316	1.13	0.918	16739	0.99
TBC1D15	-5.76	12	-1.39	0.0825	1317	1.13	0.918	16738	0.99
ARMC5	-5.76	12	-1.39	0.0825	1318	1.13	0.917	16737	0.99
MAGEB10	-5.76	12	-1.39	0.0825	1319	1.13	0.917	16736	0.99
PTGES	-5.76	12	-1.39	0.0826	1320	1.13	0.917	16735	0.99
TCHH	-5.76	12	-1.39	0.0826	1321	1.13	0.917	16734	0.99
ARMC4	-5.76	12	-1.39	0.0826	1322	1.13	0.917	16733	0.99
HSP90AB1	-5.75	12	-1.39	0.0827	1323	1.13	0.917	16732	0.99
CLASP2	-5.75	12	-1.39	0.0827	1324	1.13	0.917	16731	0.99
TAF1L	-5.75	12	-1.39	0.0829	1325	1.13	0.917	16730	0.99
GALE	-5.74	12	-1.38	0.0831	1326	1.13	0.917	16729	0.99
PMEPA1	-5.74	12	-1.38	0.0831	1327	1.13	0.917	16728	0.99
RGS7BP	-5.74	12	-1.38	0.0831	1328	1.13	0.917	16727	0.99
RASGRP3	-5.74	12	-1.38	0.0831	1329	1.13	0.917	16726	0.99
ACTA2	-5.74	12	-1.38	0.0831	1330	1.13	0.917	16725	0.99
IQGAP1	-5.74	12	-1.38	0.0832	1331	1.13	0.917	16724	0.99
MRGPRX4	-5.74	12	-1.38	0.0832	1332	1.13	0.917	16723	0.99
PTCHD1	-5.74	12	-1.38	0.0833	1333	1.13	0.917	16722	0.99
B4GALT6	-5.74	12	-1.38	0.0833	1334	1.13	0.917	16721	0.99
APRT	-5.74	12	-1.38	0.0834	1335	1.13	0.917	16720	0.99
FXYD1	-5.74	12	-1.38	0.0834	1336	1.13	0.917	16719	0.99
MMP19	-5.73	12	-1.38	0.0836	1337	1.13	0.916	16718	0.99
RP11-542P2.1	-5.73	12	-1.38	0.0836	1338	1.13	0.916	16717	0.99
NTRK1	-5.73	12	-1.38	0.0837	1339	1.13	0.916	16716	0.99
KDM4D	-5.73	12	-1.38	0.0837	1340	1.13	0.916	16715	0.99
TRERF1	-5.73	12	-1.38	0.0837	1341	1.13	0.916	16714	0.99
CAPN10	-5.73	12	-1.38	0.0838	1342	1.13	0.916	16713	0.99
MMD	-5.72	12	-1.38	0.0839	1343	1.13	0.916	16712	0.99
LTK	-5.72	12	-1.38	0.0839	1344	1.13	0.916	16711	0.99
CCNF	-4.96	9	-1.38	0.084	1345	1.13	0.916	16710	0.99
CHIT1	-5.72	12	-1.38	0.084	1346	1.13	0.916	16709	0.99
SELE	-5.72	12	-1.38	0.0841	1347	1.13	0.916	16708	0.99
C6orf100	-5.72	12	-1.38	0.0841	1348	1.13	0.916	16707	0.99
ZNF175	-5.72	12	-1.38	0.0841	1349	1.12	0.916	16706	0.99
URAD	-5.72	12	-1.38	0.0841	1350	1.13	0.916	16705	0.99
MTAP	-5.72	12	-1.38	0.0842	1351	1.12	0.916	16704	0.99
STK11IP	-5.72	12	-1.38	0.0842	1352	1.12	0.916	16703	0.99
CDK9	-5.71	12	-1.38	0.0842	1353	1.12	0.916	16702	0.99
HPN	-5.71	12	-1.38	0.0842	1354	1.12	0.916	16701	0.99
WDR35	-5.71	12	-1.38	0.0843	1355	1.12	0.916	16700	0.99
CSRP2	-5.71	12	-1.38	0.0843	1356	1.12	0.916	16699	0.99
AMPD2	-5.71	12	-1.38	0.0845	1357	1.12	0.915	16698	0.99
CLCA1	-5.71	12	-1.38	0.0845	1358	1.12	0.915	16697	0.99
RECQL	-5.7	12	-1.37	0.0849	1359	1.13	0.915	16696	0.99
SNX19	-5.7	12	-1.37	0.085	1360	1.13	0.915	16695	0.989
APOO	-5.69	12	-1.37	0.085	1361	1.13	0.915	16694	0.99
PKP3	-5.69	12	-1.37	0.085	1362	1.13	0.915	16693	0.99
NINJ2	-5.69	12	-1.37	0.0852	1363	1.13	0.915	16692	0.989
TXNDC12	-5.69	12	-1.37	0.0852	1364	1.13	0.915	16691	0.99
USP39	-5.69	12	-1.37	0.0852	1365	1.13	0.915	16690	0.99
TMSB4Y	-4.02	6	-1.37	0.0852	1366	1.13	0.915	16689	0.99
KLHL31	-5.69	12	-1.37	0.0853	1367	1.13	0.915	16688	0.99
RWDD2B	-5.68	12	-1.37	0.0857	1368	1.13	0.914	16687	0.989
MAFA	-5.68	12	-1.37	0.0857	1369	1.13	0.914	16686	0.989
PLXNA1	-5.68	12	-1.37	0.0857	1370	1.13	0.914	16685	0.989
NPFF	-4.01	6	-1.37	0.0857	1371	1.13	0.914	16684	0.989
LONRF3	-5.67	12	-1.37	0.0858	1372	1.13	0.914	16683	0.989
EDDM3B	-4.91	9	-1.37	0.086	1373	1.13	0.914	16682	0.989
PGBD1	-5.67	12	-1.37	0.0861	1374	1.13	0.914	16681	0.989
SPRR2G	-5.66	12	-1.36	0.0863	1375	1.13	0.914	16680	0.989
GAS2L3	-5.66	12	-1.36	0.0865	1376	1.13	0.914	16679	0.989
HES4	-5.65	12	-1.36	0.0866	1377	1.14	0.913	16678	0.989
GPATCH3	-5.65	12	-1.36	0.0866	1378	1.13	0.913	16677	0.989
CSN3	-5.65	12	-1.36	0.0867	1379	1.13	0.913	16676	0.989
LARP7	-5.65	12	-1.36	0.0867	1380	1.13	0.913	16675	0.989
IDUA	-5.65	12	-1.36	0.0867	1381	1.13	0.913	16674	0.989
FAM47C	-5.65	12	-1.36	0.0869	1382	1.14	0.913	16673	0.989
UEVLD	-5.64	12	-1.36	0.087	1383	1.14	0.913	16672	0.989
LRP1B	-5.64	12	-1.36	0.0871	1384	1.14	0.913	16671	0.989
FN1	-5.64	12	-1.36	0.0871	1385	1.14	0.913	16670	0.989
GPR133	-5.64	12	-1.36	0.0872	1386	1.14	0.913	16669	0.989
ZNF200	-5.64	12	-1.36	0.0873	1387	1.14	0.913	16668	0.989
KLHL2	-5.64	12	-1.36	0.0873	1388	1.14	0.913	16667	0.989
HAGHL	-5.63	12	-1.36	0.0873	1389	1.14	0.913	16666	0.989
AFF1	-5.63	12	-1.36	0.0874	1390	1.13	0.913	16665	0.989
COX11	-5.62	12	-1.35	0.0878	1391	1.14	0.912	16664	0.988
SLC26A2	-5.62	12	-1.35	0.088	1392	1.14	0.912	16663	0.988
GPR142	-5.62	12	-1.35	0.088	1393	1.14	0.912	16662	0.988
SNX17	-5.61	12	-1.35	0.0882	1394	1.14	0.912	16661	0.988
UBA2	-5.61	12	-1.35	0.0882	1395	1.14	0.912	16660	0.988
XRCC4	-5.61	12	-1.35	0.0883	1396	1.14	0.912	16659	0.988
EBF3	-5.61	12	-1.35	0.0883	1397	1.14	0.912	16658	0.988
AGTPBP1	-5.61	12	-1.35	0.0883	1398	1.14	0.912	16657	0.988
KLHL21	-5.61	12	-1.35	0.0884	1399	1.14	0.912	16656	0.988
TEX101	-5.61	12	-1.35	0.0884	1400	1.14	0.912	16655	0.988
COLQ	-5.61	12	-1.35	0.0884	1401	1.14	0.912	16654	0.988
ERP27	-5.6	12	-1.35	0.0888	1402	1.14	0.911	16653	0.988
HFM1	-5.6	12	-1.35	0.0889	1403	1.14	0.911	16652	0.988
PSMB7	-5.11	10	-1.35	0.0889	1404	1.14	0.911	16651	0.988
B4GALT4	-5.6	12	-1.35	0.0889	1405	1.14	0.911	16650	0.988
HEPH	-5.59	12	-1.35	0.0891	1406	1.14	0.911	16649	0.988
CHML	-5.59	12	-1.35	0.0891	1407	1.14	0.911	16648	0.988
MAP3K1	-5.59	12	-1.35	0.0892	1408	1.14	0.911	16647	0.988
SRBD1	-5.59	12	-1.35	0.0892	1409	1.14	0.911	16646	0.988
MINK1	-5.59	12	-1.35	0.0893	1410	1.14	0.911	16645	0.988
SLC7A9	-5.59	12	-1.35	0.0893	1411	1.14	0.911	16644	0.988
CHST2	-5.59	12	-1.34	0.0893	1412	1.14	0.911	16643	0.988
SOCS1	-5.59	12	-1.34	0.0893	1413	1.14	0.911	16642	0.988
DNAH1	-5.58	12	-1.34	0.0894	1414	1.14	0.911	16641	0.988
C9orf85	-3.95	6	-1.34	0.0894	1415	1.14	0.911	16640	0.988
IL17A	-5.58	12	-1.34	0.0896	1416	1.14	0.91	16639	0.988
FCAR	-5.58	12	-1.34	0.0896	1417	1.14	0.91	16638	0.988
YPEL1	-5.58	12	-1.34	0.0897	1418	1.14	0.91	16637	0.988
MFI2	-5.58	12	-1.34	0.0897	1419	1.14	0.91	16636	0.988
C16orf89	-5.57	12	-1.34	0.0899	1420	1.14	0.91	16635	0.988
CD200R1	-5.57	12	-1.34	0.0899	1421	1.14	0.91	16634	0.988
POLM	-5.57	12	-1.34	0.0901	1422	1.14	0.91	16633	0.988
MB21D1	-5.57	12	-1.34	0.0901	1423	1.14	0.91	16632	0.988
TRPM3	-5.57	12	-1.34	0.0901	1424	1.14	0.91	16631	0.988
PRSS37	-5.57	12	-1.34	0.0901	1425	1.14	0.91	16630	0.988
C17orf50	-5.56	12	-1.34	0.0902	1426	1.14	0.91	16629	0.988
LDLRAD2	-5.56	12	-1.34	0.0904	1427	1.14	0.91	16628	0.988
ENO3	-5.56	12	-1.34	0.0905	1428	1.14	0.909	16627	0.988
TIGD7	-5.55	12	-1.34	0.0906	1429	1.14	0.909	16626	0.988
LAX1	-5.55	12	-1.34	0.0906	1430	1.14	0.909	16625	0.988
SMARCD1	-5.55	12	-1.34	0.0907	1431	1.14	0.909	16624	0.988
OR4C12	-5.55	12	-1.34	0.0907	1432	1.14	0.909	16623	0.988
METTL7B	-5.55	12	-1.34	0.0908	1433	1.14	0.909	16622	0.988
MANEAL	-5.54	12	-1.33	0.091	1434	1.15	0.909	16621	0.987
TMEM219	-5.54	12	-1.33	0.091	1435	1.15	0.909	16620	0.987
PIP4K2B	-5.54	12	-1.33	0.0911	1436	1.15	0.909	16619	0.987
CLECL1	-5.54	12	-1.33	0.0912	1437	1.15	0.909	16618	0.987
SLC7A10	-5.54	12	-1.33	0.0912	1438	1.15	0.909	16617	0.987
LINGO1	-5.53	12	-1.33	0.0914	1439	1.15	0.909	16616	0.987
COG6	-5.53	12	-1.33	0.0914	1440	1.15	0.909	16615	0.987
UBE2Q1	-5.53	12	-1.33	0.0914	1441	1.15	0.909	16614	0.987
RAB4B	-5.53	12	-1.33	0.0915	1442	1.15	0.909	16613	0.987
MAPK14	-5.53	12	-1.33	0.0916	1443	1.15	0.908	16612	0.987
EFEMP2	-5.53	12	-1.33	0.0916	1444	1.15	0.908	16611	0.987
TLK2	-5.53	12	-1.33	0.0917	1445	1.15	0.908	16610	0.987
ITLN2	-5.53	12	-1.33	0.0917	1446	1.14	0.908	16609	0.987
ZNF223	-5.53	12	-1.33	0.0917	1447	1.14	0.908	16608	0.987
ZC3H7A	-5.53	12	-1.33	0.0917	1448	1.14	0.908	16607	0.987
TNMD	-5.53	12	-1.33	0.0918	1449	1.14	0.908	16606	0.987
SNX5	-5.52	12	-1.33	0.0918	1450	1.14	0.908	16605	0.987
SERPINB8	-5.52	12	-1.33	0.0918	1451	1.14	0.908	16604	0.988
C1QL4	-4.78	9	-1.33	0.0919	1452	1.14	0.908	16603	0.987
ZNF691	-5.52	12	-1.33	0.0919	1453	1.14	0.908	16602	0.987
RHOBTB3	-5.52	12	-1.33	0.0919	1454	1.14	0.908	16601	0.988
CNTN2	-5.52	12	-1.33	0.092	1455	1.14	0.908	16600	0.988
ZFAND2B	-5.52	12	-1.33	0.0921	1456	1.14	0.908	16599	0.988
SFMBT1	-5.52	12	-1.33	0.0921	1457	1.14	0.908	16598	0.988
GPC4	-5.52	12	-1.33	0.0921	1458	1.14	0.908	16597	0.988
DOCK2	-5.51	12	-1.33	0.0923	1459	1.14	0.908	16596	0.987
SLC30A1	-5.51	12	-1.33	0.0923	1460	1.14	0.908	16595	0.987
SHROOM3	-5.51	12	-1.33	0.0924	1461	1.14	0.908	16594	0.988
SHPK	-5.51	12	-1.33	0.0924	1462	1.14	0.908	16593	0.988
AHDC1	-5.51	12	-1.33	0.0924	1463	1.14	0.908	16592	0.988
CECR5	-5.51	12	-1.33	0.0924	1464	1.14	0.908	16591	0.988
MRPL38	-4.77	9	-1.33	0.0924	1465	1.14	0.908	16590	0.988
SUV420H1	-5.51	12	-1.33	0.0924	1466	1.14	0.908	16589	0.988
PICK1	-5.51	12	-1.33	0.0926	1467	1.14	0.907	16588	0.988
WNT8B	-5.5	12	-1.32	0.0927	1468	1.14	0.907	16587	0.988
EMR3	-5.5	12	-1.32	0.0927	1469	1.14	0.907	16586	0.988
C2ORF15	-5.5	12	-1.32	0.093	1470	1.14	0.907	16585	0.987
MUC20	-5.5	12	-1.32	0.093	1471	1.14	0.907	16584	0.987
ABL1	-5.49	12	-1.32	0.093	1472	1.14	0.907	16583	0.987
LRG1	-5.49	12	-1.32	0.0931	1473	1.14	0.907	16582	0.987
MSRB3	-5.49	12	-1.32	0.0933	1474	1.14	0.907	16581	0.987
CD93	-5.49	12	-1.32	0.0933	1475	1.14	0.907	16580	0.987
KATNB1	-5.48	12	-1.32	0.0935	1476	1.14	0.907	16579	0.987
RHOG	-5.48	12	-1.32	0.0935	1477	1.14	0.906	16578	0.987
TMPRSS6	-5.48	12	-1.32	0.0936	1478	1.14	0.906	16577	0.987
P2RX3	-5.48	12	-1.32	0.0936	1479	1.14	0.906	16576	0.987
B4GALNT2	-5.48	12	-1.32	0.0937	1480	1.14	0.906	16575	0.987
LSM3	-5.48	12	-1.32	0.0937	1481	1.14	0.906	16574	0.987
C17orf64	-5.48	12	-1.32	0.0937	1482	1.14	0.906	16573	0.987
CMTM5	-5.48	12	-1.32	0.0938	1483	1.14	0.906	16572	0.987
RAPGEF5	-5.47	12	-1.32	0.0939	1484	1.14	0.906	16571	0.987
ABHD3	-5.47	12	-1.32	0.0939	1485	1.14	0.906	16570	0.987
IQSEC1	-5.47	12	-1.32	0.094	1486	1.14	0.906	16569	0.987
ATG5	-5.47	12	-1.32	0.0941	1487	1.14	0.906	16568	0.987
CD53	-5.47	12	-1.32	0.0941	1488	1.14	0.906	16567	0.987
HOXC13	-5.23	11	-1.32	0.0942	1489	1.14	0.906	16566	0.987
MS4A1	-5.46	12	-1.31	0.0943	1490	1.14	0.906	16565	0.987
PLA2G4E	-5.46	12	-1.31	0.0943	1491	1.14	0.906	16564	0.987
TP53I13	-5.46	12	-1.31	0.0944	1492	1.14	0.906	16563	0.987
NRP2	-5.46	12	-1.31	0.0944	1493	1.14	0.906	16562	0.987
PHF2	-5.46	12	-1.31	0.0945	1494	1.14	0.906	16561	0.987
CDC42BPG	-5.46	12	-1.31	0.0945	1495	1.14	0.905	16560	0.987
FBXO45	-5.46	12	-1.31	0.0946	1496	1.14	0.905	16559	0.987
SRP68	-5.46	12	-1.31	0.0947	1497	1.14	0.905	16558	0.987
CDC16	-5.45	12	-1.31	0.0947	1498	1.14	0.905	16557	0.987
IFNE	-5.45	12	-1.31	0.0947	1499	1.14	0.905	16556	0.987
VPS29	-5.45	12	-1.31	0.0947	1500	1.14	0.905	16555	0.987
TNFRSF12A	-5.45	12	-1.31	0.0948	1501	1.14	0.905	16554	0.987
UBTD1	-5.45	12	-1.31	0.0948	1502	1.14	0.905	16553	0.987
DDTL	-3.85	6	-1.31	0.0949	1503	1.14	0.905	16552	0.987
SPNS1	-5.45	12	-1.31	0.0949	1504	1.14	0.905	16551	0.987
XYLT2	-5.45	12	-1.31	0.095	1505	1.14	0.905	16550	0.987
CYP4F3	-5.45	12	-1.31	0.095	1506	1.14	0.905	16549	0.987
IER2	-5.45	12	-1.31	0.0951	1507	1.14	0.905	16548	0.987
TAL2	-5.44	12	-1.31	0.0951	1508	1.14	0.905	16547	0.987
DEFB121	-4.71	9	-1.31	0.0952	1509	1.14	0.905	16546	0.987
LRIG1	-5.44	12	-1.31	0.0952	1510	1.14	0.905	16545	0.987
CST5	-5.44	12	-1.31	0.0952	1511	1.14	0.905	16544	0.987
NRK	-5.44	12	-1.31	0.0952	1512	1.14	0.905	16543	0.987
FBXO11	-5.44	12	-1.31	0.0953	1513	1.14	0.905	16542	0.987
GLRA2	-5.44	12	-1.31	0.0953	1514	1.14	0.905	16541	0.987
DDX60	-5.44	12	-1.31	0.0953	1515	1.14	0.905	16540	0.988
PLEKHG5	-5.44	12	-1.31	0.0953	1516	1.14	0.905	16539	0.988
C1orf61	-5.44	12	-1.31	0.0953	1517	1.13	0.905	16538	0.988
C1orf229	-5.44	12	-1.31	0.0953	1518	1.13	0.905	16537	0.988
SENP8	-4.71	9	-1.31	0.0954	1519	1.13	0.905	16536	0.988
PHLPP2	-5.43	12	-1.31	0.0956	1520	1.14	0.904	16535	0.988
NLRP4	-5.43	12	-1.31	0.0956	1521	1.13	0.904	16534	0.988
SUPT3H	-5.43	12	-1.31	0.0957	1522	1.14	0.904	16533	0.987
USP47	-5.43	12	-1.31	0.0957	1523	1.13	0.904	16532	0.988
CPB1	-5.43	12	-1.31	0.0957	1524	1.13	0.904	16531	0.988
ADAM11	-5.43	12	-1.31	0.0957	1525	1.13	0.904	16530	0.988
GABARAP	-5.43	12	-1.31	0.0957	1526	1.13	0.904	16529	0.988
DUSP5	-5.43	12	-1.31	0.0959	1527	1.13	0.904	16528	0.988
OR14I1	-5.43	12	-1.3	0.0959	1528	1.13	0.904	16527	0.988
DCUN1D4	-5.42	12	-1.3	0.096	1529	1.13	0.904	16526	0.988
KRT13	-5.42	12	-1.3	0.096	1530	1.13	0.904	16525	0.988
BHLHE22	-5.42	12	-1.3	0.096	1531	1.13	0.904	16524	0.988
SEC23B	-5.42	12	-1.3	0.0961	1532	1.13	0.904	16523	0.988
ALDH3B2	-4.69	9	-1.3	0.0962	1533	1.13	0.904	16522	0.988
MAS1	-5.42	12	-1.3	0.0963	1534	1.13	0.904	16521	0.988
ATXN2	-5.42	12	-1.3	0.0963	1535	1.13	0.904	16520	0.988
RLN3	-5.41	12	-1.3	0.0964	1536	1.13	0.904	16519	0.988
PLXNA2	-5.41	12	-1.3	0.0964	1537	1.13	0.904	16518	0.988
INPP4B	-5.41	12	-1.3	0.0966	1538	1.13	0.903	16517	0.987
TRPM8	-5.41	12	-1.3	0.0968	1539	1.14	0.903	16516	0.987
CEMP1	-5.4	12	-1.3	0.0968	1540	1.14	0.903	16515	0.987
STRADA	-5.4	12	-1.3	0.0969	1541	1.13	0.903	16514	0.987
YAP1	-5.4	12	-1.3	0.097	1542	1.14	0.903	16513	0.987
LSM2	-5.4	12	-1.3	0.097	1543	1.13	0.903	16512	0.987
GOLPH3	-5.4	12	-1.3	0.097	1544	1.13	0.903	16511	0.987
SOX15	-5.4	12	-1.3	0.0971	1545	1.13	0.903	16510	0.987
SOX14	-5.4	12	-1.3	0.0972	1546	1.13	0.903	16509	0.987
BIRC7	-5.39	12	-1.3	0.0973	1547	1.14	0.903	16508	0.987
PXDC1	-5.39	12	-1.3	0.0973	1548	1.13	0.903	16507	0.987
FKBP4	-5.39	12	-1.3	0.0973	1549	1.13	0.903	16506	0.987
EXT1	-5.39	12	-1.3	0.0973	1550	1.13	0.903	16505	0.987
CC2D1A	-5.39	12	-1.3	0.0975	1551	1.13	0.903	16504	0.987
FCRLA	-5.39	12	-1.3	0.0976	1552	1.13	0.902	16503	0.987
SLC25A43	-5.39	12	-1.3	0.0976	1553	1.13	0.902	16502	0.987
SLC35F4	-5.38	12	-1.29	0.0977	1554	1.13	0.902	16501	0.987
JAK2	-5.38	12	-1.29	0.0978	1555	1.14	0.902	16500	0.987
UBN2	-5.38	12	-1.29	0.0978	1556	1.13	0.902	16499	0.987
CLIC6	-5.38	12	-1.29	0.0978	1557	1.13	0.902	16498	0.987
FITM1	-5.38	12	-1.29	0.0978	1558	1.13	0.902	16497	0.987
HP	-5.38	12	-1.29	0.0979	1559	1.13	0.902	16496	0.987
MAB21L3	-5.38	12	-1.29	0.098	1560	1.13	0.902	16495	0.987
NTNG1	-5.38	12	-1.29	0.0981	1561	1.13	0.902	16494	0.987
MAMDC4	-5.38	12	-1.29	0.0981	1562	1.13	0.902	16493	0.987
CYSLTR1	-5.37	12	-1.29	0.0981	1563	1.13	0.902	16492	0.987
RAB11FIP5	-5.37	12	-1.29	0.0982	1564	1.13	0.902	16491	0.987
KSR1	-5.37	12	-1.29	0.0982	1565	1.13	0.902	16490	0.987
SUOX	-5.37	12	-1.29	0.0983	1566	1.13	0.902	16489	0.987
RBMXL3	-5.37	12	-1.29	0.0984	1567	1.13	0.902	16488	0.987
MYL9	-5.37	12	-1.29	0.0984	1568	1.13	0.902	16487	0.987
SCNN1G	-5.36	12	-1.29	0.0985	1569	1.13	0.901	16486	0.987
CHST8	-5.36	12	-1.29	0.0986	1570	1.13	0.901	16485	0.987
TMEM132D	-5.36	12	-1.29	0.0987	1571	1.13	0.901	16484	0.987
ARL13B	-5.36	12	-1.29	0.0987	1572	1.13	0.901	16483	0.987
FEN1	-5.36	12	-1.29	0.0988	1573	1.13	0.901	16482	0.987
BRMS1	-5.13	11	-1.29	0.099	1574	1.14	0.901	16481	0.987
OR5AN1	-5.35	12	-1.29	0.099	1575	1.14	0.901	16480	0.987
SPRR4	-5.35	12	-1.29	0.0991	1576	1.14	0.901	16479	0.987
CLK1	-5.35	12	-1.29	0.0993	1577	1.14	0.901	16478	0.987
FUCA2	-5.35	12	-1.29	0.0993	1578	1.14	0.901	16477	0.987
OTUD5	-5.35	12	-1.29	0.0993	1579	1.14	0.901	16476	0.987
LIPI	-4.63	9	-1.28	0.0995	1580	1.14	0.9	16475	0.987
TATDN2	-5.34	12	-1.28	0.0997	1581	1.14	0.9	16474	0.987
ST18	-5.34	12	-1.28	0.0998	1582	1.14	0.9	16473	0.987
R3HDML	-5.33	12	-1.28	0.1	1583	1.14	0.9	16472	0.986
RFC5	-5.33	12	-1.28	0.1	1584	1.14	0.9	16471	0.986
SNRPB	-5.32	12	-1.28	0.1	1585	1.14	0.9	16470	0.986
DLGAP5	-5.32	12	-1.28	0.1	1586	1.14	0.9	16469	0.986
MAD2L1	-5.32	12	-1.28	0.1	1587	1.14	0.9	16468	0.986
CHAF1B	-5.32	12	-1.28	0.1	1588	1.14	0.9	16467	0.986
CBLN2	-5.32	12	-1.28	0.101	1589	1.14	0.899	16466	0.986
BTLA	-5.31	12	-1.28	0.101	1590	1.14	0.899	16465	0.986
KIF1C	-5.31	12	-1.28	0.101	1591	1.14	0.899	16464	0.986
FAM183B	-5.31	12	-1.28	0.101	1592	1.14	0.899	16463	0.986
KCNE1	-5.31	12	-1.28	0.101	1593	1.14	0.899	16462	0.986
H2AFJ	-5.31	12	-1.28	0.101	1594	1.14	0.899	16461	0.986
SDK1	-5.31	12	-1.28	0.101	1595	1.14	0.899	16460	0.986
TMEM169	-5.31	12	-1.28	0.101	1596	1.14	0.899	16459	0.986
FAM122A	-5.31	12	-1.28	0.101	1597	1.14	0.899	16458	0.986
PNLIPRP1	-5.31	12	-1.28	0.101	1598	1.14	0.899	16457	0.986
RNF175	-5.31	12	-1.28	0.101	1599	1.14	0.899	16456	0.986
CCDC13	-5.31	12	-1.28	0.101	1600	1.14	0.899	16455	0.986
USP1	-5.3	12	-1.27	0.101	1601	1.14	0.899	16454	0.986
EIF2S3	-5.3	12	-1.27	0.101	1602	1.14	0.899	16453	0.986
COL8A2	-5.3	12	-1.27	0.101	1603	1.14	0.899	16452	0.986
GCC1	-5.3	12	-1.27	0.101	1604	1.14	0.899	16451	0.986
S100PBP	-5.3	12	-1.27	0.101	1605	1.14	0.899	16450	0.986
C1orf227	-5.3	12	-1.27	0.101	1606	1.14	0.899	16449	0.986
SLC30A9	-5.3	12	-1.27	0.101	1607	1.14	0.899	16448	0.986
AK2	-5.3	12	-1.27	0.101	1608	1.14	0.899	16447	0.986
HIST1H2AB	-4.59	9	-1.27	0.101	1609	1.14	0.899	16446	0.986
EMC1	-5.3	12	-1.27	0.102	1610	1.14	0.898	16445	0.986
FAM3C	-5.29	12	-1.27	0.102	1611	1.14	0.898	16444	0.986
C8orf47	-5.29	12	-1.27	0.102	1612	1.14	0.898	16443	0.986
CYP27B1	-5.29	12	-1.27	0.102	1613	1.14	0.898	16442	0.986
KDM2B	-5.29	12	-1.27	0.102	1614	1.14	0.898	16441	0.986
MYOZ1	-5.28	12	-1.27	0.102	1615	1.14	0.898	16440	0.986
ZNF83	-5.28	12	-1.27	0.102	1616	1.14	0.898	16439	0.986
BAG2	-5.28	12	-1.27	0.102	1617	1.14	0.898	16438	0.986
PCGF2	-5.28	12	-1.27	0.102	1618	1.14	0.898	16437	0.986
DYNLT3	-5.28	12	-1.27	0.102	1619	1.14	0.898	16436	0.986
LDB1	-5.28	12	-1.27	0.102	1620	1.14	0.898	16435	0.986
RAB34	-5.27	12	-1.27	0.102	1621	1.14	0.898	16434	0.986
ITFG3	-5.27	12	-1.27	0.103	1622	1.14	0.897	16433	0.986
RAC2	-5.27	12	-1.27	0.103	1623	1.14	0.897	16432	0.986
S100Z	-5.27	12	-1.27	0.103	1624	1.14	0.897	16431	0.986
ZNF598	-5.26	12	-1.26	0.103	1625	1.14	0.897	16430	0.986
AP2M1	-5.26	12	-1.26	0.103	1626	1.14	0.897	16429	0.986
KRT26	-5.26	12	-1.26	0.103	1627	1.14	0.897	16428	0.986
SCRN3	-5.26	12	-1.26	0.103	1628	1.14	0.897	16427	0.986
CTAGE1	-3.72	6	-1.26	0.103	1629	1.15	0.897	16426	0.986
C17orf58	-5.26	12	-1.26	0.103	1630	1.14	0.897	16425	0.986
PGC	-5.25	12	-1.26	0.104	1631	1.15	0.896	16424	0.985
ZNF569	-5.25	12	-1.26	0.104	1632	1.15	0.896	16423	0.985
RAB27B	-5.25	12	-1.26	0.104	1633	1.15	0.896	16422	0.986
DNAJC30	-5.25	12	-1.26	0.104	1634	1.14	0.896	16421	0.986
B3GALT5	-5.25	12	-1.26	0.104	1635	1.14	0.896	16420	0.986
POU6F2	-5.25	12	-1.26	0.104	1636	1.14	0.896	16419	0.986
IFIT3	-5.25	12	-1.26	0.104	1637	1.14	0.896	16418	0.986
PYGO2	-5.25	12	-1.26	0.104	1638	1.14	0.896	16417	0.986
GAREM	-5.24	12	-1.26	0.104	1639	1.14	0.896	16416	0.986
SLAMF6	-5.24	12	-1.26	0.104	1640	1.14	0.896	16415	0.986
GATAD2A	-5.24	12	-1.26	0.104	1641	1.14	0.896	16414	0.986
THEGL	-5.24	12	-1.26	0.104	1642	1.14	0.896	16413	0.986
C5orf27	-5.24	12	-1.26	0.104	1643	1.14	0.896	16412	0.986
FAM19A5	-5.24	12	-1.26	0.104	1644	1.14	0.896	16411	0.986
CADPS	-5.24	12	-1.26	0.104	1645	1.14	0.896	16410	0.986
USMG5	-2.62	3	-1.26	0.104	1646	1.14	0.896	16409	0.985
CSF3R	-5.23	12	-1.26	0.104	1647	1.14	0.896	16408	0.985
BTG2	-5.23	12	-1.26	0.104	1648	1.14	0.896	16407	0.985
IL23R	-5.23	12	-1.26	0.104	1649	1.14	0.896	16406	0.985
TIGD6	-5.23	12	-1.26	0.105	1650	1.14	0.895	16405	0.985
ARL5C	-5.23	12	-1.26	0.105	1651	1.14	0.895	16404	0.985
C7orf43	-5.23	12	-1.26	0.105	1652	1.14	0.895	16403	0.985
CPT2	-5.22	12	-1.25	0.105	1653	1.14	0.895	16402	0.985
P2RY4	-5.22	12	-1.25	0.105	1654	1.14	0.895	16401	0.985
BABAM1	-5.22	12	-1.25	0.105	1655	1.15	0.895	16400	0.985
AKAP1	-5.22	12	-1.25	0.105	1656	1.15	0.895	16399	0.985
COPZ1	-5.21	12	-1.25	0.105	1657	1.15	0.895	16398	0.985
FBLN7	-5.21	12	-1.25	0.105	1658	1.15	0.895	16397	0.985
ZHX1-C8ORF76	-3.68	6	-1.25	0.106	1659	1.15	0.894	16396	0.985
SLC9A6	-5.2	12	-1.25	0.106	1660	1.15	0.894	16395	0.985
SLITRK1	-5.2	12	-1.25	0.106	1661	1.15	0.894	16394	0.985
TMEM199	-5.2	12	-1.25	0.106	1662	1.15	0.894	16393	0.985
NR4A3	-5.2	12	-1.25	0.106	1663	1.15	0.894	16392	0.985
FAM124B	-5.2	12	-1.25	0.106	1664	1.15	0.894	16391	0.985
NEK10	-5.2	12	-1.25	0.106	1665	1.15	0.894	16390	0.985
FAM47B	-5.2	12	-1.25	0.106	1666	1.15	0.894	16389	0.985
FAIM2	-5.2	12	-1.25	0.106	1667	1.15	0.894	16388	0.985
ANK2	-5.19	12	-1.25	0.106	1668	1.15	0.894	16387	0.985
CBLN3	-5.19	12	-1.25	0.106	1669	1.15	0.894	16386	0.985
TNNI2	-5.19	12	-1.25	0.106	1670	1.15	0.894	16385	0.985
C22orf23	-5.19	12	-1.25	0.106	1671	1.15	0.894	16384	0.985
REV3L	-5.19	12	-1.25	0.106	1672	1.15	0.894	16383	0.985
YPEL3	-5.19	12	-1.25	0.106	1673	1.15	0.894	16382	0.985
DSG1	-5.19	12	-1.25	0.106	1674	1.15	0.894	16381	0.985
IGFALS	-5.19	12	-1.25	0.106	1675	1.15	0.894	16380	0.985
CCDC110	-5.19	12	-1.25	0.106	1676	1.15	0.894	16379	0.985
GP2	-5.18	12	-1.24	0.107	1677	1.15	0.893	16378	0.985
AMMECR1	-5.18	12	-1.24	0.107	1678	1.15	0.893	16377	0.985
SCPEP1	-5.18	12	-1.24	0.107	1679	1.15	0.893	16376	0.985
PTDSS1	-5.18	12	-1.24	0.107	1680	1.15	0.893	16375	0.985
AKR1E2	-5.18	12	-1.24	0.107	1681	1.15	0.893	16374	0.985
CLSTN2	-5.18	12	-1.24	0.107	1682	1.15	0.893	16373	0.985
B4GALNT4	-5.18	12	-1.24	0.107	1683	1.15	0.893	16372	0.985
THAP4	-5.18	12	-1.24	0.107	1684	1.15	0.893	16371	0.985
ABCB8	-5.17	12	-1.24	0.107	1685	1.15	0.893	16370	0.985
SCRT2	-5.17	12	-1.24	0.107	1686	1.15	0.893	16369	0.985
CCDC28A	-5.17	12	-1.24	0.107	1687	1.15	0.893	16368	0.985
GPS1	-5.17	12	-1.24	0.107	1688	1.15	0.893	16367	0.985
FGF1	-5.17	12	-1.24	0.107	1689	1.15	0.893	16366	0.985
SLC6A15	-5.17	12	-1.24	0.107	1690	1.15	0.893	16365	0.985
ZDBF2	-5.16	12	-1.24	0.107	1691	1.15	0.893	16364	0.985
KRTAP4-3	-5.16	12	-1.24	0.108	1692	1.15	0.892	16363	0.985
ALDH7A1	-5.16	12	-1.24	0.108	1693	1.15	0.892	16362	0.985
S100A7L2	-5.16	12	-1.24	0.108	1694	1.15	0.892	16361	0.985
TEDDM1	-5.15	12	-1.24	0.108	1695	1.15	0.892	16360	0.984
OLFM1	-5.15	12	-1.24	0.108	1696	1.15	0.892	16359	0.984
RABIF	-5.15	12	-1.24	0.108	1697	1.15	0.892	16358	0.984
HTR1B	-5.15	12	-1.24	0.108	1698	1.15	0.892	16357	0.984
PGGT1B	-5.15	12	-1.24	0.108	1699	1.15	0.892	16356	0.984
DPP9	-5.15	12	-1.24	0.108	1700	1.15	0.892	16355	0.984
TREML2	-5.15	12	-1.24	0.108	1701	1.15	0.892	16354	0.984
WBP5	-4.46	9	-1.24	0.108	1702	1.15	0.892	16353	0.984
FAM98C	-5.15	12	-1.24	0.108	1703	1.15	0.892	16352	0.984
FCRL5	-5.14	12	-1.24	0.108	1704	1.15	0.892	16351	0.984
KIAA1841	-5.14	12	-1.23	0.108	1705	1.15	0.892	16350	0.984
MEGF6	-5.14	12	-1.23	0.108	1706	1.15	0.892	16349	0.985
ZCCHC7	-5.14	12	-1.23	0.109	1707	1.15	0.891	16348	0.984
IL2RA	-5.14	12	-1.23	0.109	1708	1.15	0.891	16347	0.984
TSPYL4	-5.14	12	-1.23	0.109	1709	1.15	0.891	16346	0.984
PKMYT1	-5.14	12	-1.23	0.109	1710	1.15	0.891	16345	0.985
SCN2A	-5.14	12	-1.23	0.109	1711	1.15	0.891	16344	0.985
OR8K5	-5.14	12	-1.23	0.109	1712	1.15	0.891	16343	0.985
DDAH2	-5.14	12	-1.23	0.109	1713	1.15	0.891	16342	0.985
LATS2	-5.14	12	-1.23	0.109	1714	1.15	0.891	16341	0.985
MTHFR	-5.13	12	-1.23	0.109	1715	1.15	0.891	16340	0.985
MPP3	-5.13	12	-1.23	0.109	1716	1.15	0.891	16339	0.985
SKAP1	-5.13	12	-1.23	0.109	1717	1.15	0.891	16338	0.985
FGD5	-5.13	12	-1.23	0.109	1718	1.15	0.891	16337	0.984
HAMP	-5.13	12	-1.23	0.109	1719	1.15	0.891	16336	0.985
GLIS3	-5.13	12	-1.23	0.109	1720	1.15	0.891	16335	0.985
IGLON5	-5.13	12	-1.23	0.109	1721	1.15	0.891	16334	0.985
C4BPB	-5.13	12	-1.23	0.109	1722	1.15	0.891	16333	0.985
MED13L	-5.12	12	-1.23	0.109	1723	1.15	0.891	16332	0.985
GPKOW	-5.12	12	-1.23	0.109	1724	1.15	0.891	16331	0.985
NLRP8	-5.12	12	-1.23	0.11	1725	1.15	0.89	16330	0.984
SYT13	-5.12	12	-1.23	0.11	1726	1.15	0.89	16329	0.984
FAM171A2	-5.12	12	-1.23	0.11	1727	1.15	0.89	16328	0.984
SYT4	-5.12	12	-1.23	0.11	1728	1.15	0.89	16327	0.984
FAM124A	-5.11	12	-1.23	0.11	1729	1.15	0.89	16326	0.984
PLEK	-5.11	12	-1.23	0.11	1730	1.15	0.89	16325	0.984
IGFBP1	-5.11	12	-1.23	0.11	1731	1.15	0.89	16324	0.984
ITGA11	-5.11	12	-1.23	0.11	1732	1.15	0.89	16323	0.984
C16orf52	-5.11	12	-1.23	0.11	1733	1.15	0.89	16322	0.984
NCOA6	-5.11	12	-1.23	0.11	1734	1.15	0.89	16321	0.984
FGF4	-5.1	12	-1.23	0.11	1735	1.15	0.89	16320	0.984
AP003774.4	-5.1	12	-1.22	0.11	1736	1.15	0.89	16319	0.984
CCDC171	-5.1	12	-1.22	0.111	1737	1.15	0.889	16318	0.984
SP140L	-5.1	12	-1.22	0.111	1738	1.15	0.889	16317	0.984
ATP8B3	-5.09	12	-1.22	0.111	1739	1.15	0.889	16316	0.984
AURKB	-5.09	12	-1.22	0.111	1740	1.15	0.889	16315	0.984
FAM13B	-5.09	12	-1.22	0.111	1741	1.15	0.889	16314	0.984
OR7D4	-5.09	12	-1.22	0.111	1742	1.15	0.889	16313	0.984
MMS22L	-4.41	9	-1.22	0.111	1743	1.15	0.889	16312	0.984
FMR1	-5.09	12	-1.22	0.111	1744	1.15	0.889	16311	0.984
ESPN	-5.08	12	-1.22	0.111	1745	1.15	0.889	16310	0.984
CYP11B1	-5.08	12	-1.22	0.111	1746	1.15	0.889	16309	0.984
ACSM5	-5.08	12	-1.22	0.111	1747	1.15	0.889	16308	0.984
DZIP1	-5.08	12	-1.22	0.111	1748	1.15	0.889	16307	0.984
RFX4	-5.08	12	-1.22	0.112	1749	1.15	0.888	16306	0.984
OR10W1	-5.08	12	-1.22	0.112	1750	1.15	0.888	16305	0.984
CSRNP2	-5.08	12	-1.22	0.112	1751	1.15	0.888	16304	0.984
SLC2A8	-5.08	12	-1.22	0.112	1752	1.15	0.888	16303	0.984
NBN	-5.08	12	-1.22	0.112	1753	1.15	0.888	16302	0.984
NOTUM	-5.08	12	-1.22	0.112	1754	1.15	0.888	16301	0.984
KLF1	-5.07	12	-1.22	0.112	1755	1.15	0.888	16300	0.984
CUL1	-5.07	12	-1.22	0.112	1756	1.15	0.888	16299	0.984
ZNF527	-5.07	12	-1.22	0.112	1757	1.15	0.888	16298	0.984
BZW1	-5.07	12	-1.22	0.112	1758	1.15	0.888	16297	0.984
FAM161B	-5.07	12	-1.22	0.112	1759	1.15	0.888	16296	0.984
ERAS	-5.07	12	-1.22	0.112	1760	1.15	0.888	16295	0.984
GNRH2	-5.07	12	-1.22	0.112	1761	1.15	0.888	16294	0.984
STRIP1	-5.06	12	-1.21	0.112	1762	1.15	0.888	16293	0.984
AHSP	-5.06	12	-1.21	0.112	1763	1.15	0.888	16292	0.984
ACTL10	-5.06	12	-1.21	0.112	1764	1.15	0.888	16291	0.984
MLLT3	-5.06	12	-1.21	0.112	1765	1.15	0.888	16290	0.984
ARHGEF18	-5.06	12	-1.21	0.112	1766	1.15	0.888	16289	0.984
TOR1AIP1	-5.06	12	-1.21	0.112	1767	1.15	0.888	16288	0.984
BID	-5.06	12	-1.21	0.112	1768	1.15	0.888	16287	0.984
HMGCS2	-5.06	12	-1.21	0.112	1769	1.15	0.888	16286	0.984
CYP17A1	-5.06	12	-1.21	0.112	1770	1.15	0.888	16285	0.984
MEF2BNB	-5.06	12	-1.21	0.112	1771	1.15	0.888	16284	0.984
MAPRE2	-5.06	12	-1.21	0.113	1772	1.15	0.887	16283	0.984
C1orf145	-2.53	3	-1.21	0.113	1773	1.15	0.887	16282	0.984
SOHLH2	-4.38	9	-1.21	0.113	1774	1.15	0.887	16281	0.984
KRT17	-4.84	11	-1.21	0.113	1775	1.15	0.887	16280	0.984
NCDN	-5.05	12	-1.21	0.113	1776	1.15	0.887	16279	0.984
DGKZ	-5.05	12	-1.21	0.113	1777	1.15	0.887	16278	0.984
luciferase	-12.37	72	-1.21	0.113	1778	1.15	0.887	16277	0.984
SHBG	-5.05	12	-1.21	0.113	1779	1.15	0.887	16276	0.984
LARGE	-5.05	12	-1.21	0.113	1780	1.15	0.887	16275	0.984
BUB1B	-5.05	12	-1.21	0.113	1781	1.15	0.887	16274	0.984
FANCI	-5.04	12	-1.21	0.113	1782	1.15	0.887	16273	0.984
RTN4RL1	-5.04	12	-1.21	0.113	1783	1.15	0.887	16272	0.984
PLEKHH2	-5.04	12	-1.21	0.113	1784	1.15	0.887	16271	0.984
SLC28A1	-5.04	12	-1.21	0.114	1785	1.15	0.886	16270	0.984
SEMA4C	-5.03	12	-1.21	0.114	1786	1.15	0.886	16269	0.984
ZNF296	-5.03	12	-1.21	0.114	1787	1.15	0.886	16268	0.984
GHRHR	-5.03	12	-1.21	0.114	1788	1.15	0.886	16267	0.984
DEK	-5.03	12	-1.21	0.114	1789	1.15	0.886	16266	0.984
DEFB125	-5.03	12	-1.21	0.114	1790	1.15	0.886	16265	0.984
TPR	-5.03	12	-1.21	0.114	1791	1.15	0.886	16264	0.984
EHF	-5.03	12	-1.21	0.114	1792	1.15	0.886	16263	0.984
RSF1	-5.03	12	-1.21	0.114	1793	1.15	0.886	16262	0.984
AFAP1L2	-5.03	12	-1.21	0.114	1794	1.15	0.886	16261	0.984
KCNA1	-5.03	12	-1.21	0.114	1795	1.15	0.886	16260	0.984
TSHZ2	-5.02	12	-1.21	0.114	1796	1.15	0.886	16259	0.984
LETMD1	-5.02	12	-1.2	0.114	1797	1.15	0.886	16258	0.984
SMG9	-5.02	12	-1.2	0.114	1798	1.15	0.886	16257	0.984
C20orf194	-5.02	12	-1.2	0.114	1799	1.15	0.886	16256	0.984
EXPH5	-5.02	12	-1.2	0.114	1800	1.15	0.886	16255	0.984
TRIM72	-5.02	12	-1.2	0.114	1801	1.15	0.886	16254	0.984
SRRM2	-5.02	12	-1.2	0.114	1802	1.15	0.886	16253	0.984
MAP2K1	-5.02	12	-1.2	0.114	1803	1.15	0.886	16252	0.984
FAM109B	-4.35	9	-1.2	0.114	1804	1.14	0.886	16251	0.984
ZNF778	-5.02	12	-1.2	0.114	1805	1.14	0.886	16250	0.984
PDE8B	-5.02	12	-1.2	0.114	1806	1.14	0.886	16249	0.984
SLC13A3	-5.02	12	-1.2	0.114	1807	1.14	0.886	16248	0.984
FAM120AOS	-5.01	12	-1.2	0.115	1808	1.15	0.885	16247	0.984
SMNDC1	-5.01	12	-1.2	0.115	1809	1.15	0.885	16246	0.984
IKBKB	-5.01	12	-1.2	0.115	1810	1.15	0.885	16245	0.984
G6PC3	-5.01	12	-1.2	0.115	1811	1.15	0.885	16244	0.984
PJA2	-5.01	12	-1.2	0.115	1812	1.15	0.885	16243	0.984
REP15	-5.01	12	-1.2	0.115	1813	1.14	0.885	16242	0.984
AZI2	-5.01	12	-1.2	0.115	1814	1.14	0.885	16241	0.984
LRRC46	-5.01	12	-1.2	0.115	1815	1.14	0.885	16240	0.984
RAB12	-5.01	12	-1.2	0.115	1816	1.14	0.885	16239	0.984
LRRTM1	-5.01	12	-1.2	0.115	1817	1.14	0.885	16238	0.984
TPST2	-5.01	12	-1.2	0.115	1818	1.14	0.885	16237	0.984
KLHL18	-5	12	-1.2	0.115	1819	1.14	0.885	16236	0.984
CHRAC1	-5	12	-1.2	0.115	1820	1.14	0.885	16235	0.984
ERAL1	-5	12	-1.2	0.115	1821	1.14	0.885	16234	0.984
UCKL1	-5	12	-1.2	0.115	1822	1.14	0.885	16233	0.984
IRAK1	-5	12	-1.2	0.115	1823	1.14	0.885	16232	0.984
APLP1	-5	12	-1.2	0.115	1824	1.14	0.885	16231	0.984
CAMK2B	-5	12	-1.2	0.115	1825	1.14	0.885	16230	0.984
OR6P1	-5	12	-1.2	0.115	1826	1.14	0.885	16229	0.984
CALB2	-5	12	-1.2	0.115	1827	1.14	0.885	16228	0.984
CAP1	-4.99	12	-1.2	0.116	1828	1.14	0.884	16227	0.984
IL22	-4.99	12	-1.2	0.116	1829	1.14	0.884	16226	0.984
HIST1H2AC	-4.99	12	-1.2	0.116	1830	1.14	0.884	16225	0.984
IGFLR1	-4.99	12	-1.2	0.116	1831	1.14	0.884	16224	0.984
ANP32D	-2.49	3	-1.2	0.116	1832	1.14	0.884	16223	0.984
RBP7	-4.99	12	-1.2	0.116	1833	1.14	0.884	16222	0.984
GSDMB	-4.99	12	-1.2	0.116	1834	1.14	0.884	16221	0.984
GAA	-4.98	12	-1.19	0.116	1835	1.14	0.884	16220	0.984
TCF7	-4.98	12	-1.19	0.116	1836	1.14	0.884	16219	0.984
ZNF831	-4.98	12	-1.19	0.116	1837	1.14	0.884	16218	0.984
AGBL3	-4.98	12	-1.19	0.116	1838	1.14	0.884	16217	0.984
TPM2	-4.98	12	-1.19	0.116	1839	1.14	0.884	16216	0.984
CHMP1B	-4.98	12	-1.19	0.116	1840	1.14	0.884	16215	0.984
GSDMA	-4.97	12	-1.19	0.117	1841	1.14	0.883	16214	0.984
CD5L	-4.97	12	-1.19	0.117	1842	1.14	0.883	16213	0.984
PLS1	-4.97	12	-1.19	0.117	1843	1.14	0.883	16212	0.984
RDH14	-4.97	12	-1.19	0.117	1844	1.14	0.883	16211	0.984
ZNF300	-4.97	12	-1.19	0.117	1845	1.14	0.883	16210	0.984
CDC5L	-4.54	10	-1.19	0.117	1846	1.14	0.883	16209	0.984
CCDC12	-4.97	12	-1.19	0.117	1847	1.14	0.883	16208	0.984
DST	-4.97	12	-1.19	0.117	1848	1.14	0.883	16207	0.984
SLC5A1	-4.97	12	-1.19	0.117	1849	1.14	0.883	16206	0.984
ABCD2	-4.97	12	-1.19	0.117	1850	1.14	0.883	16205	0.984
DCHS2	-4.96	12	-1.19	0.117	1851	1.14	0.883	16204	0.984
SNX24	-4.96	12	-1.19	0.117	1852	1.14	0.883	16203	0.984
KRTDAP	-4.96	12	-1.19	0.117	1853	1.14	0.883	16202	0.984
ITGA1	-4.96	12	-1.19	0.117	1854	1.14	0.883	16201	0.984
KCTD17	-4.96	12	-1.19	0.117	1855	1.14	0.883	16200	0.984
DCSTAMP	-4.96	12	-1.19	0.117	1856	1.14	0.883	16199	0.984
ZNRF4	-4.96	12	-1.19	0.117	1857	1.14	0.883	16198	0.984
LETM2	-4.96	12	-1.19	0.117	1858	1.14	0.883	16197	0.984
FADS2	-4.96	12	-1.19	0.117	1859	1.14	0.883	16196	0.984
ZIK1	-4.96	12	-1.19	0.117	1860	1.14	0.883	16195	0.984
OR2B11	-4.95	12	-1.19	0.118	1861	1.14	0.882	16194	0.984
MAN2A2	-4.95	12	-1.19	0.118	1862	1.14	0.882	16193	0.984
WNK3	-4.95	12	-1.19	0.118	1863	1.14	0.882	16192	0.984
CLEC19A	-4.95	12	-1.19	0.118	1864	1.14	0.882	16191	0.984
FGGY	-4.95	12	-1.19	0.118	1865	1.14	0.882	16190	0.984
SESN3	-4.95	12	-1.19	0.118	1866	1.14	0.882	16189	0.984
OR51H1P	-4.95	12	-1.19	0.118	1867	1.14	0.882	16188	0.984
PEX5L	-4.95	12	-1.19	0.118	1868	1.14	0.882	16187	0.984
RNF151	-4.95	12	-1.19	0.118	1869	1.14	0.882	16186	0.984
C7orf71	-4.95	12	-1.19	0.118	1870	1.14	0.882	16185	0.984
RAB21	-4.94	12	-1.19	0.118	1871	1.14	0.882	16184	0.984
COL4A1	-4.94	12	-1.18	0.118	1872	1.14	0.882	16183	0.984
BEAN1	-4.94	12	-1.18	0.118	1873	1.14	0.882	16182	0.984
SYNPO2L	-4.94	12	-1.18	0.118	1874	1.14	0.882	16181	0.984
HIST1H2BC	-2.47	3	-1.18	0.118	1875	1.14	0.882	16180	0.984
TMC2	-4.94	12	-1.18	0.118	1876	1.14	0.882	16179	0.984
QTRT1	-4.94	12	-1.18	0.118	1877	1.14	0.882	16178	0.984
UBR3	-4.94	12	-1.18	0.118	1878	1.14	0.882	16177	0.984
FBXW7	-4.94	12	-1.18	0.118	1879	1.14	0.882	16176	0.984
GRAMD4	-4.94	12	-1.18	0.118	1880	1.14	0.882	16175	0.984
PANK3	-4.93	12	-1.18	0.119	1881	1.14	0.881	16174	0.984
PRR3	-4.93	12	-1.18	0.119	1882	1.14	0.881	16173	0.984
NPY4R	-4.93	12	-1.18	0.119	1883	1.14	0.881	16172	0.984
CDC42EP2	-4.93	12	-1.18	0.119	1884	1.14	0.881	16171	0.984
ANKRD23	-4.93	12	-1.18	0.119	1885	1.14	0.881	16170	0.984
ZSCAN30	-4.93	12	-1.18	0.119	1886	1.14	0.881	16169	0.984
PLSCR1	-4.93	12	-1.18	0.119	1887	1.14	0.881	16168	0.984
OLFML2A	-4.93	12	-1.18	0.119	1888	1.14	0.881	16167	0.984
CST2	-4.93	12	-1.18	0.119	1889	1.14	0.881	16166	0.984
KLHL12	-4.92	12	-1.18	0.119	1890	1.14	0.881	16165	0.984
FADD	-4.92	12	-1.18	0.119	1891	1.14	0.881	16164	0.984
DUSP11	-4.92	12	-1.18	0.119	1892	1.14	0.881	16163	0.984
ANGPTL2	-4.92	12	-1.18	0.119	1893	1.14	0.881	16162	0.984
ST7	-4.92	12	-1.18	0.119	1894	1.14	0.881	16161	0.984
BOP1	-4.92	12	-1.18	0.119	1895	1.14	0.881	16160	0.984
DSTN	-4.26	9	-1.18	0.119	1896	1.14	0.881	16159	0.984
KRT25	-4.92	12	-1.18	0.119	1897	1.14	0.881	16158	0.984
SIT1	-4.91	12	-1.18	0.12	1898	1.14	0.88	16157	0.984
ZNF768	-4.91	12	-1.18	0.12	1899	1.14	0.88	16156	0.984
BTN2A1	-4.91	12	-1.18	0.12	1900	1.14	0.88	16155	0.984
RBMS2	-4.91	12	-1.18	0.12	1901	1.14	0.88	16154	0.984
CSF2RB	-4.91	12	-1.18	0.12	1902	1.14	0.88	16153	0.984
RHO	-4.91	12	-1.18	0.12	1903	1.14	0.88	16152	0.984
DLG3	-4.91	12	-1.18	0.12	1904	1.14	0.88	16151	0.984
NRAP	-4.91	12	-1.18	0.12	1905	1.14	0.88	16150	0.984
NEUROD1	-4.91	12	-1.18	0.12	1906	1.14	0.88	16149	0.984
BEND2	-4.9	12	-1.17	0.12	1907	1.14	0.88	16148	0.984
PALM	-4.9	12	-1.17	0.12	1908	1.14	0.88	16147	0.984
BEX4	-4.9	12	-1.17	0.12	1909	1.14	0.88	16146	0.984
PSMG3	-4.9	12	-1.17	0.12	1910	1.14	0.88	16145	0.984
SUGP1	-4.9	12	-1.17	0.12	1911	1.14	0.88	16144	0.984
MIIP	-4.9	12	-1.17	0.12	1912	1.14	0.88	16143	0.984
ART1	-4.9	12	-1.17	0.12	1913	1.14	0.88	16142	0.984
ATP5H	-4.9	12	-1.17	0.12	1914	1.14	0.88	16141	0.984
TMEM260	-4.9	12	-1.17	0.12	1915	1.14	0.88	16140	0.984
BTNL3	-4.9	12	-1.17	0.12	1916	1.13	0.88	16139	0.984
ZNF3	-4.89	12	-1.17	0.12	1917	1.13	0.88	16138	0.984
GPC3	-4.89	12	-1.17	0.12	1918	1.13	0.88	16137	0.984
POLR2E	-4.89	12	-1.17	0.12	1919	1.13	0.88	16136	0.984
POM121	-4.89	12	-1.17	0.121	1920	1.13	0.879	16135	0.984
BANF2	-4.89	12	-1.17	0.121	1921	1.13	0.879	16134	0.984
BEND4	-4.89	12	-1.17	0.121	1922	1.13	0.879	16133	0.984
ZNF138	-2.44	3	-1.17	0.121	1923	1.14	0.879	16132	0.984
GPA33	-4.89	12	-1.17	0.121	1924	1.13	0.879	16131	0.984
C7orf49	-4.88	12	-1.17	0.121	1925	1.13	0.879	16130	0.984
OR12D2	-4.88	12	-1.17	0.121	1926	1.14	0.879	16129	0.984
CPN1	-4.88	12	-1.17	0.121	1927	1.13	0.879	16128	0.984
NINL	-4.88	12	-1.17	0.121	1928	1.13	0.879	16127	0.984
RAMP1	-4.88	12	-1.17	0.121	1929	1.13	0.879	16126	0.984
ELMO1	-4.88	12	-1.17	0.121	1930	1.13	0.879	16125	0.984
CRMP1	-4.88	12	-1.17	0.121	1931	1.13	0.879	16124	0.984
SMAD1	-4.88	12	-1.17	0.121	1932	1.13	0.879	16123	0.984
HSD17B3	-4.88	12	-1.17	0.121	1933	1.13	0.879	16122	0.984
PI4K2B	-4.88	12	-1.17	0.121	1934	1.13	0.879	16121	0.984
SFN	-4.88	12	-1.17	0.121	1935	1.13	0.879	16120	0.984
HYAL2	-4.88	12	-1.17	0.121	1936	1.13	0.879	16119	0.984
UROC1	-4.88	12	-1.17	0.121	1937	1.13	0.879	16118	0.984
C8G	-4.87	12	-1.17	0.121	1938	1.13	0.879	16117	0.984
RASL10B	-4.87	12	-1.17	0.121	1939	1.13	0.879	16116	0.984
SULT1A1	-3.45	6	-1.17	0.121	1940	1.13	0.879	16115	0.984
NRDE2	-4.87	12	-1.17	0.122	1941	1.13	0.878	16114	0.984
C3orf49	-4.87	12	-1.17	0.122	1942	1.13	0.878	16113	0.984
GATA5	-4.87	12	-1.17	0.122	1943	1.13	0.878	16112	0.984
KCNK6	-4.87	12	-1.17	0.122	1944	1.13	0.878	16111	0.984
TMPRSS11D	-4.87	12	-1.17	0.122	1945	1.13	0.878	16110	0.984
KCNN1	-4.87	12	-1.17	0.122	1946	1.13	0.878	16109	0.984
C3orf56	-4.87	12	-1.17	0.122	1947	1.13	0.878	16108	0.984
NUPR1L	-4.86	12	-1.17	0.122	1948	1.13	0.878	16107	0.984
GLI3	-4.86	12	-1.17	0.122	1949	1.13	0.878	16106	0.984
ITIH6	-4.86	12	-1.17	0.122	1950	1.13	0.878	16105	0.984
TARBP2	-4.86	12	-1.16	0.122	1951	1.13	0.878	16104	0.984
OR2A2	-4.86	12	-1.16	0.122	1952	1.13	0.878	16103	0.984
CDC42EP1	-4.86	12	-1.16	0.122	1953	1.13	0.878	16102	0.984
ZNF835	-4.86	12	-1.16	0.122	1954	1.13	0.878	16101	0.984
RFPL4B	-4.86	12	-1.16	0.122	1955	1.13	0.878	16100	0.984
APOLD1	-4.86	12	-1.16	0.122	1956	1.13	0.878	16099	0.984
CDS1	-4.86	12	-1.16	0.122	1957	1.13	0.878	16098	0.984
APAF1	-4.86	12	-1.16	0.122	1958	1.13	0.878	16097	0.984
ANKS4B	-4.86	12	-1.16	0.122	1959	1.13	0.878	16096	0.984
EMCN	-4.85	12	-1.16	0.123	1960	1.13	0.877	16095	0.984
FAM132B	-4.85	12	-1.16	0.123	1961	1.13	0.877	16094	0.984
ANKHD1-EIF4EBP3	-4.85	12	-1.16	0.123	1962	1.13	0.877	16093	0.984
ZNF788	-2.42	3	-1.16	0.123	1963	1.13	0.877	16092	0.984
AP4M1	-4.85	12	-1.16	0.123	1964	1.13	0.877	16091	0.984
JPH1	-4.84	12	-1.16	0.123	1965	1.13	0.877	16090	0.984
VAMP8	-4.84	12	-1.16	0.123	1966	1.13	0.877	16089	0.984
POU3F4	-4.84	12	-1.16	0.123	1967	1.13	0.877	16088	0.984
SLC34A3	-4.84	12	-1.16	0.123	1968	1.13	0.877	16087	0.984
PTPN4	-4.84	12	-1.16	0.123	1969	1.13	0.877	16086	0.984
GPX7	-4.84	12	-1.16	0.123	1970	1.13	0.877	16085	0.984
ZNF703	-4.84	12	-1.16	0.123	1971	1.13	0.877	16084	0.984
KCNH6	-4.83	12	-1.16	0.124	1972	1.13	0.876	16083	0.984
C1QTNF5	-4.83	12	-1.16	0.124	1973	1.13	0.876	16082	0.984
A3GALT2	-4.83	12	-1.16	0.124	1974	1.13	0.876	16081	0.984
SUSD2	-4.83	12	-1.16	0.124	1975	1.13	0.876	16080	0.984
SIRT6	-4.83	12	-1.16	0.124	1976	1.13	0.876	16079	0.984
ERCC5	-4.83	12	-1.16	0.124	1977	1.13	0.876	16078	0.984
VAX1	-4.83	12	-1.16	0.124	1978	1.13	0.876	16077	0.984
CC2D2A	-4.83	12	-1.16	0.124	1979	1.13	0.876	16076	0.984
PRSS22	-4.83	12	-1.16	0.124	1980	1.13	0.876	16075	0.984
SPATA3	-4.82	12	-1.15	0.124	1981	1.13	0.876	16074	0.984
PQBP1	-4.82	12	-1.15	0.124	1982	1.13	0.876	16073	0.984
KRTAP4-12	-2.41	3	-1.15	0.124	1983	1.13	0.876	16072	0.984
PUSL1	-4.82	12	-1.15	0.124	1984	1.13	0.876	16071	0.984
LRFN5	-4.82	12	-1.15	0.124	1985	1.13	0.876	16070	0.984
FRMPD4	-4.82	12	-1.15	0.124	1986	1.13	0.876	16069	0.984
SPSB2	-4.82	12	-1.15	0.124	1987	1.13	0.876	16068	0.984
RBM44	-4.82	12	-1.15	0.124	1988	1.13	0.876	16067	0.984
FNTA	-4.81	12	-1.15	0.124	1989	1.13	0.876	16066	0.984
U2AF2	-4.81	12	-1.15	0.125	1990	1.13	0.875	16065	0.984
DACH1	-4.81	12	-1.15	0.125	1991	1.13	0.875	16064	0.984
TMX4	-4.81	12	-1.15	0.125	1992	1.13	0.875	16063	0.984
ZEB2	-4.81	12	-1.15	0.125	1993	1.13	0.875	16062	0.984
LHX8	-4.81	12	-1.15	0.125	1994	1.13	0.875	16061	0.984
BMP3	-4.81	12	-1.15	0.125	1995	1.13	0.875	16060	0.984
GRM5	-4.81	12	-1.15	0.125	1996	1.13	0.875	16059	0.984
KIDINS220	-4.81	12	-1.15	0.125	1997	1.13	0.875	16058	0.984
UNK	-4.81	12	-1.15	0.125	1998	1.13	0.875	16057	0.984
CDCA7	-4.8	12	-1.15	0.125	1999	1.13	0.875	16056	0.984
[truncated: 16,055 more rows]

## Sheet: Supplementary Table 3
GENE	NIP45-KO_BF	WT_BF	delta_BF
ERCC6L	42,84	-13,54	56,38
SAE1	88,04	34,50	53,54
CCL17	-6,01	-58,40	52,39
USP18	31,45	-20,82	52,27
RMI2	55,32	7,64	47,69
DOT1L	80,41	34,53	45,88
NELFB	80,48	36,06	44,42
ANKRD52	12,26	-31,71	43,98
NUP188	44,00	0,40	43,60
ZNRF3	49,08	8,01	41,07
CTC1	54,46	13,69	40,77
COMT	24,76	-14,95	39,70
GSK3B	20,43	-19,05	39,47
DONSON	55,34	16,42	38,93
ARRB1	-22,87	-61,30	38,43
ERCC2	91,53	53,99	37,54
SDE2	100,86	63,87	36,98
ZNF697	-27,48	-64,29	36,81
MNT	-16,06	-52,31	36,25
FAM229B	3,78	-32,40	36,18
NUP205	93,46	57,34	36,11
NR2F6	-22,14	-58,24	36,10
PSMB4	96,96	60,97	35,98
ATP6V1A	61,95	26,35	35,60
PSMA7	100,05	65,29	34,76
WDR26	5,93	-28,59	34,53
SUGP1	33,50	-0,96	34,46
YPEL5	40,85	6,52	34,33
CCT3	107,59	73,28	34,31
RBM15	24,20	-9,39	33,59
ADORA2A	-2,95	-36,22	33,27
MCM3	17,29	-15,80	33,09
RMI1	40,83	7,79	33,04
CEBPB	66,29	33,50	32,79
CENPP	51,71	19,04	32,67
PGBD5	-2,75	-35,31	32,56
ALDH7A1	-12,52	-44,79	32,28
GPX7	3,94	-28,27	32,21
RNF144A	-29,85	-62,02	32,16
ZSWIM8	41,36	9,29	32,07
YDJC	4,84	-27,21	32,05
FNDC4	-5,06	-37,09	32,03
INPP5J	11,50	-20,28	31,77
SF3B5	65,92	34,32	31,60
KLHL29	-19,48	-51,06	31,58
PPP3R2	-37,09	-68,66	31,57
HIST1H2AD	-7,55	-39,07	31,53
PTH1R	-8,36	-39,61	31,26
PAK4	-20,16	-50,87	30,71
HSPB6	15,62	-15,07	30,69
SMC4	85,84	55,28	30,56
WDR6	10,61	-19,60	30,21
MTL5	9,61	-20,56	30,16
GTPBP2	3,81	-26,17	29,98
ATXN10	18,17	-11,71	29,88
ZBTB11	61,62	31,79	29,83
RGS21	-38,83	-68,60	29,77
PXN	22,97	-6,78	29,74
C4orf48	-18,34	-48,01	29,67
PCM1	14,49	-15,15	29,64
SSU72	119,20	89,67	29,52
EN2	-11,47	-40,90	29,43
BCAN	8,44	-20,93	29,37
SH3BGRL3	-25,62	-54,97	29,35
ARHGAP30	-3,91	-33,25	29,34
MAPK14	32,70	3,42	29,27
LINGO4	21,02	-8,18	29,20
GSC2	-4,00	-33,06	29,06
WDR38	8,99	-19,99	28,98
SH3GL1	10,57	-18,37	28,93
ENDOG	0,48	-28,44	28,92
HPCA	-8,74	-37,55	28,82
GLIPR2	-2,58	-31,35	28,77
TDRD7	-29,05	-57,75	28,70
GJA3	-1,79	-30,45	28,67
SYMPK	87,56	59,14	28,42
NCKAP1	29,70	1,37	28,33
CECR2	10,30	-17,99	28,29
NDUFB10	28,88	0,68	28,20
LYSMD2	-25,52	-53,57	28,05
PLIN3	-16,29	-44,26	27,97
ZNF777	3,49	-24,47	27,96
KCNE2	-15,87	-43,73	27,86
NFATC1	-37,37	-65,22	27,86
NDST1	16,98	-10,73	27,72
NUTM1	-9,92	-37,57	27,64
PCGF3	-7,34	-34,92	27,58
NUS1	46,38	18,84	27,54
ARHGEF4	-16,59	-44,10	27,52
RRP7A	40,85	13,33	27,51
MAF1	56,76	29,25	27,51
LCMT2	13,76	-13,73	27,49
CCDC33	-23,06	-50,52	27,45
PSMB9	-7,75	-35,13	27,38
KIAA1161	-1,01	-28,29	27,28
C20orf112	10,78	-16,43	27,20
RIOK3	16,16	-10,97	27,14
DSTYK	-6,87	-34,00	27,13
LRRC4B	-14,58	-41,65	27,07
LSM2	101,34	74,31	27,03
UBAP2	-8,64	-35,58	26,94
ZNF609	4,14	-22,80	26,94
SLC26A9	-8,59	-35,51	26,91
ZDHHC12	15,19	-11,65	26,84
TNNI1	-5,30	-31,97	26,67
SDF2L1	4,16	-22,26	26,42
ANKRD65	-6,24	-32,60	26,36
RPP25L	13,41	-12,95	26,36
KCTD17	-5,11	-31,46	26,35
SMTN	-2,02	-28,29	26,27
RHOT2	18,25	-8,00	26,25
DNM1	12,14	-14,10	26,24
IMMP1L	-8,79	-34,93	26,14
NDC1	48,92	22,82	26,11
XYLT2	18,86	-7,24	26,10
CSRNP2	-1,35	-27,44	26,09
GMDS	-8,77	-34,86	26,09
Sep/12	0,51	-25,51	26,02
NR6A1	10,40	-15,62	26,02
CPLX3	2,14	-23,76	25,90
RNF113A	43,09	17,23	25,86
GP1BB	5,90	-19,89	25,80
CYP4F3	-19,88	-45,63	25,75
TSC22D2	29,93	4,23	25,71
HSCB	61,69	35,99	25,69
C11orf68	2,99	-22,64	25,63
LRRC71	22,00	-3,61	25,61
SENP6	22,26	-3,25	25,50
TMEM258	65,99	40,49	25,50
TBC1D2B	-19,61	-45,09	25,48
UCP1	-20,10	-45,56	25,46
MUL1	-0,09	-25,53	25,45
SOX18	35,65	10,26	25,39
CDCA2	-15,55	-40,91	25,36
JMJD4	-6,78	-32,12	25,34
TLDC2	15,91	-9,42	25,33
PRUNE	33,28	7,97	25,31
CTSZ	-17,79	-43,08	25,29
SYCE3	-1,35	-26,62	25,27
BLM	51,96	26,79	25,17
ALPK3	-2,31	-27,46	25,15
SLC2A4RG	3,67	-21,45	25,12
CCNDBP1	2,30	-22,80	25,10
CEP55	51,26	26,22	25,04
NTRK1	11,23	-13,79	25,02
SMG8	-1,36	-26,33	24,97
SNX15	14,22	-10,75	24,97
SFSWAP	38,12	13,18	24,94
GINM1	-39,49	-64,40	24,91
PYROXD2	-21,45	-46,28	24,83
MEAF6	62,80	37,99	24,81
MYRF	31,66	6,85	24,80
RRM2	48,75	23,97	24,78
CDKN2AIP	-8,09	-32,87	24,78
ZSCAN10	17,49	-7,28	24,77
NUAK2	-7,33	-32,00	24,67
SMARCD1	74,15	49,55	24,60
GAS2L1	19,93	-4,66	24,58
CAT	-8,80	-33,36	24,56
JMJD6	67,56	43,01	24,55
TMEM138	-3,67	-28,20	24,53
ASPDH	-17,18	-41,69	24,52
SLC35E4	-18,15	-42,60	24,45
TMEM150B	-24,29	-48,69	24,39
BSND	3,69	-20,69	24,37
ETHE1	-15,90	-40,27	24,37
KLHDC7B	-4,75	-29,07	24,32
PEX26	-16,95	-41,27	24,32
TMEM79	20,05	-4,27	24,32
GPR162	8,33	-15,94	24,26
ANKRD35	15,22	-9,04	24,25
RGL4	-7,44	-31,69	24,24
OXT	-16,61	-40,76	24,15
GGT7	-1,47	-25,58	24,11
FOSL1	25,76	1,65	24,10
ZBTB37	0,20	-23,87	24,07
GIGYF2	-16,61	-40,62	24,01
MLLT6	13,67	-10,32	23,99
ABCF1	24,22	0,27	23,94
MRAS	-5,83	-29,74	23,91
OR5B3	-31,46	-55,37	23,91
KCNS1	-3,71	-27,61	23,90
PRRX2	18,36	-5,52	23,88
EXTL3	6,30	-17,53	23,83
FOXD1	-18,69	-42,52	23,82
SPATA2	7,14	-16,68	23,82
POLR2C	83,91	60,10	23,81
MEN1	19,03	-4,76	23,79
C1orf147	1,28	-22,51	23,79
ACOT11	-18,67	-42,45	23,78
TAT	-36,05	-59,83	23,78
DYRK1A	-14,68	-38,40	23,72
HCK	-3,67	-27,38	23,71
RP11-542P2,1	-30,37	-54,06	23,69
STAG2	8,09	-15,56	23,65
SLC25A1	16,75	-6,89	23,65
ABCA4	-24,32	-47,96	23,65
HES5	-27,21	-50,85	23,63
WDR83OS	-9,84	-33,45	23,61
CHTOP	7,39	-16,21	23,60
CRAMP1L	16,97	-6,61	23,59
GDF9	-20,72	-44,28	23,56
C10orf53	-5,15	-28,70	23,55
RLF	28,27	4,74	23,53
GYLTL1B	17,19	-6,33	23,53
CRKL	14,71	-8,79	23,50
ISG15	-3,19	-26,67	23,49
LAMC3	-0,12	-23,59	23,47
SLC24A1	-16,85	-40,31	23,46
CCDC86	60,67	37,33	23,34
PRX	-13,88	-37,19	23,31
KAZALD1	-17,99	-41,28	23,29
CALB1	-39,36	-62,64	23,28
GPR152	-16,60	-39,88	23,28
ATP2B4	-1,76	-25,03	23,27
PIGR	-19,37	-42,63	23,26
ACO2	28,21	4,95	23,26
NUP62	71,51	48,27	23,24
TRMT5	49,99	26,76	23,23
G0S2	-25,27	-48,39	23,12
ZNF579	-1,97	-25,05	23,08
MED7	8,21	-14,85	23,06
OR9K2	-30,14	-53,19	23,04
GSPT1	27,45	4,52	22,93
CLDN9	3,09	-19,84	22,92
LFNG	-22,31	-45,20	22,88
KLHDC9	17,74	-5,11	22,85
COPS8	44,37	21,53	22,83
C22orf42	8,27	-14,55	22,83
RYR1	-15,07	-37,90	22,83
FBRS	21,70	-1,12	22,82
LAG3	-6,62	-29,43	22,81
ATN1	16,12	-6,68	22,80
TRPC4AP	29,97	7,20	22,77
A1CF	2,81	-19,95	22,77
TMEM240	-25,38	-48,13	22,75
GJA8	0,10	-22,63	22,73
BLOC1S1	11,47	-11,22	22,69
FAS	-9,47	-32,15	22,68
RNF175	-27,44	-50,12	22,68
MATN1	-2,25	-24,92	22,67
EXT2	6,97	-15,68	22,65
NCF4	-15,49	-38,13	22,65
SFR1	-6,48	-29,11	22,63
SYS1	79,82	57,20	22,62
SCG5	-15,01	-37,63	22,62
HNRNPDL	2,90	-19,70	22,60
PIGV	-6,78	-29,38	22,60
ALDH3B2	-12,70	-35,29	22,59
ASPRV1	-12,64	-35,22	22,58
ADTRP	-23,39	-45,96	22,58
LRP8	-0,68	-23,20	22,52
SERPINB6	-5,96	-28,47	22,51
Mar/06	17,99	-4,50	22,49
PFN4	-34,18	-56,67	22,49
CRB3	-20,58	-43,06	22,48
BCR	-18,43	-40,90	22,47
SLC35B2	23,51	1,12	22,39
RNF4	24,17	1,79	22,38
CDCA8	94,59	72,24	22,36
LZTR1	-11,36	-33,67	22,31
RNF186	-28,49	-50,79	22,30
CDC37L1	-25,54	-47,83	22,29
KCNA10	-7,88	-30,15	22,28
DNAH7	-14,39	-36,67	22,27
NCCRP1	-33,34	-55,58	22,24
OIT3	-7,72	-29,94	22,21
Mar/08	-27,05	-49,26	22,21
LEPRE1	-17,90	-40,08	22,18
BCL11B	-22,28	-44,44	22,16
VHLL	7,36	-14,77	22,13
SYNGR4	-6,77	-28,91	22,13
MN1	-8,55	-30,68	22,13
PAMR1	-2,11	-24,24	22,13
E2F6	-15,23	-37,36	22,13
C11orf24	1,46	-20,65	22,11
MED13L	15,11	-6,98	22,09
OIP5	65,56	43,48	22,09
ANKRD13A	-14,71	-36,78	22,07
BEST4	9,87	-12,17	22,05
PLBD2	-21,89	-43,91	22,02
TAB1	16,02	-6,00	22,01
C9orf156	-15,83	-37,80	21,97
HAPLN2	46,00	24,05	21,95
C14orf142	-35,65	-57,59	21,94
LIPE	-8,19	-30,12	21,92
GPR124	-3,66	-25,58	21,92
XPOT	64,10	42,21	21,89
PDIA2	-12,12	-34,00	21,88
UBQLN4	52,46	30,60	21,86
KIFC1	-1,38	-23,24	21,86
RUSC1	0,76	-21,08	21,84
SLC2A11	-2,61	-24,43	21,82
ZDHHC18	-1,59	-23,41	21,82
PIP5K1B	-21,41	-43,23	21,82
ARF4	53,19	31,38	21,81
MGA	-2,60	-24,41	21,81
ALG1	101,74	79,95	21,79
PEAR1	21,46	-0,33	21,79
GALE	3,56	-18,23	21,78
DDX6	38,99	17,21	21,78
URM1	41,39	19,62	21,77
ICK	-5,07	-26,84	21,77
TPD52	-22,97	-44,72	21,75
FAM181B	-16,73	-38,46	21,73
MTMR3	-8,84	-30,53	21,69
ZNF382	-39,15	-60,83	21,67
SLC25A17	-10,97	-32,62	21,65
ZMYM3	5,09	-16,56	21,64
TRIM46	24,71	3,08	21,63
SRMS	5,96	-15,66	21,62
NDUFS3	21,08	-0,54	21,61
POP7	68,47	46,92	21,55
PLEKHB1	21,79	0,25	21,53
MCL1	39,87	18,34	21,53
MDH1	-10,47	-31,99	21,52
Mar/01	-11,45	-32,96	21,52
TRIM59	-11,38	-32,89	21,51
OAZ3	6,54	-14,97	21,51
POLR3H	148,39	126,90	21,49
RTFDC1	19,66	-1,83	21,49
CBFA2T3	-19,35	-40,80	21,45
SKA3	60,00	38,55	21,45
FBXO7	-15,19	-36,63	21,44
ADAD2	-9,79	-31,23	21,44
IGSF6	-5,10	-26,52	21,42
CAPRIN2	-12,69	-34,09	21,40
PPP1R1A	6,53	-14,86	21,39
ETF1	79,63	58,26	21,38
PARD3	-21,50	-42,85	21,35
DLGAP3	-14,93	-36,26	21,33
PPP1R14C	-21,76	-43,05	21,29
OTOP3	-41,52	-62,80	21,29
BRD9	38,37	17,09	21,28
BMX	-48,23	-69,51	21,28
CSRP1	-15,14	-36,40	21,25
UBAC2	-24,78	-46,02	21,25
UPK1A	32,68	11,47	21,21
SFN	-17,39	-38,56	21,17
ASNSD1	6,87	-14,29	21,16
SEC14L2	-14,68	-35,82	21,14
ANXA2	26,74	5,60	21,14
PRRC2B	-9,50	-30,62	21,12
SS18L1	0,94	-20,17	21,10
NEK9	-22,56	-43,66	21,10
BPIFC	-13,77	-34,86	21,09
CEACAM16	-14,64	-35,72	21,09
PSMG3	86,35	65,28	21,08
FCRL4	-23,28	-44,36	21,08
WNT1	17,33	-3,71	21,05
COL11A2	-10,67	-31,71	21,04
PPP1CB	59,59	38,55	21,03
CHRNE	-1,65	-22,59	20,94
GRSF1	-31,22	-52,15	20,93
ABCC10	-12,03	-32,95	20,92
CWF19L2	19,77	-1,15	20,92
SGSM3	-8,78	-29,70	20,91
KDM5A	-8,89	-29,76	20,87
MLC1	-16,58	-37,45	20,87
SERPINE1	-26,56	-47,43	20,87
SCMH1	-16,93	-37,80	20,87
SURF6	15,77	-5,08	20,85
PIK3IP1	-1,64	-22,47	20,83
PKHD1	-18,74	-39,57	20,83
TLK1	-1,82	-22,65	20,83
C1orf200	-15,99	-36,79	20,81
AGO2	13,40	-7,38	20,79
FBXO46	-11,76	-32,54	20,78
TP53INP2	8,18	-12,61	20,78
TLN1	53,88	33,10	20,77
GNAS	-14,27	-35,03	20,76
IDH3A	25,35	4,60	20,75
ERVFRD-1	4,68	-16,06	20,75
TMBIM6	-5,69	-26,44	20,75
L3MBTL2	17,25	-3,49	20,74
CTSK	-2,15	-22,86	20,71
ANKRD34A	13,33	-7,37	20,70
CCDC84	99,93	79,24	20,69
TBC1D1	-29,02	-49,70	20,68
NCLN	-0,89	-21,56	20,67
HS2ST1	-2,14	-22,81	20,67
GLDN	-26,04	-46,70	20,67
PKN1	-4,50	-25,16	20,67
MYOG	-29,53	-50,19	20,66
ZC3HC1	23,42	2,77	20,64
RAB26	7,61	-13,03	20,64
GAR1	11,89	-8,72	20,61
PPT1	-4,10	-24,71	20,61
C6orf52	-15,70	-36,31	20,61
SIN3A	41,40	20,80	20,59
C5orf38	13,90	-6,69	20,59
LGALS2	-3,35	-23,90	20,55
PODNL1	5,99	-14,56	20,55
LCLAT1	-20,29	-40,83	20,54
ADI1	-3,08	-23,62	20,54
NSFL1C	-16,84	-37,38	20,54
NEUROD2	-0,89	-21,41	20,52
IL15RA	-27,31	-47,81	20,50
IL12A	17,99	-2,51	20,50
APOL5	-24,98	-45,47	20,49
STX18	10,08	-10,41	20,49
PKP1	-12,07	-32,52	20,45
SLC24A5	-23,78	-44,23	20,45
SERPINB9	-27,79	-48,24	20,45
DDX4	-26,80	-47,25	20,44
RETN	-22,25	-42,64	20,39
FUT1	-12,78	-33,15	20,37
KANK3	19,66	-0,69	20,35
ADC	-6,84	-27,18	20,35
LBX1	-17,51	-37,82	20,31
RAD9B	-25,73	-46,02	20,29
USE1	23,00	2,72	20,28
RPL4	50,23	29,97	20,25
FCHSD2	-13,49	-33,74	20,25
CEP70	-13,89	-34,13	20,24
UCP2	21,20	0,98	20,22
SNAP29	-7,79	-27,99	20,20
CENPN	99,08	78,89	20,19
ARID3C	1,43	-18,76	20,18
SLC50A1	10,46	-9,71	20,17
TCTN1	-8,90	-29,07	20,17
TNPO1	78,20	58,04	20,16
PHIP	11,84	-8,29	20,13
NBEA	-42,56	-62,67	20,11
METTL12	16,97	-3,13	20,11
PPP1R11	44,72	24,62	20,10
BCDIN3D	-13,39	-33,49	20,10
AK3	-13,20	-33,29	20,09
TAF5L	-30,11	-50,16	20,05
GTSE1	39,64	19,60	20,04
SRSF7	30,71	10,68	20,03
SEMA6C	4,15	-15,87	20,02
SLC27A5	4,28	-15,74	20,02
CNKSR1	-33,27	-53,29	20,02
SCN2B	-27,67	-47,69	20,01
FAM65B	-13,98	-33,97	20,00
WDR47	-24,05	-44,04	19,99
CANT1	8,03	-11,97	19,99
EIF4E2	-4,89	-24,87	19,98
ITGB5	3,58	-16,39	19,97
EFNA4	31,86	11,90	19,97
TFAP4	43,85	23,89	19,96
CDKL4	-18,15	-38,10	19,95
ANKRD33B	-9,60	-29,55	19,95
MIOS	24,94	5,00	19,94
UCN	-10,51	-30,45	19,93
C8orf33	48,59	28,69	19,90
NEU1	-1,35	-21,25	19,90
ATP6V1G1	64,32	44,43	19,89
LRGUK	-20,90	-40,79	19,89
TBCC	58,27	38,39	19,88
SRRD	9,23	-10,64	19,87
ITPA	-4,95	-24,82	19,87
SKA2	34,68	14,82	19,86
ZNF592	47,63	27,77	19,86
C2CD4B	-18,04	-37,89	19,85
IGSF8	-9,56	-29,39	19,84
NAIF1	3,33	-16,50	19,84
SCARF2	-12,72	-32,56	19,83
OR10X1	-17,71	-37,54	19,83
SH3GLB1	-16,60	-36,43	19,83
TMEM214	-22,23	-42,05	19,82
EFCAB14	-22,84	-42,66	19,82
NRARP	-11,96	-31,78	19,82
CHKB	-11,84	-31,65	19,81
IFIT3	-11,23	-31,01	19,79
PARVG	-21,89	-41,68	19,79
MSTO1	25,74	5,97	19,77
C2CD4A	-7,46	-27,23	19,77
RAB37	-15,39	-35,15	19,77
RAVER2	-7,30	-27,06	19,76
RBP7	-35,36	-55,12	19,75
C10orf55	-11,02	-30,77	19,75
C6orf15	5,59	-14,15	19,74
CIRH1A	99,02	79,29	19,73
KPNA4	4,31	-15,42	19,73
ATP8A2	-27,33	-47,05	19,72
ASCC2	-13,51	-33,23	19,72
GAB4	-11,77	-31,47	19,70
CENPQ	6,98	-12,72	19,69
ZNF37A	-30,66	-50,34	19,68
TMEM33	-24,00	-43,68	19,68
SFXN2	-4,40	-24,08	19,67
TLDC1	16,98	-2,68	19,66
GPN3	112,97	93,31	19,65
SET	11,59	-8,07	19,65
CD79B	-22,36	-42,01	19,65
SFI1	3,54	-16,10	19,65
RNF115	8,81	-10,83	19,64
VGLL4	-27,23	-46,87	19,64
EHD3	-8,59	-28,22	19,63
SESN2	-12,99	-32,61	19,62
PAK2	10,08	-9,52	19,60
DMRTA2	1,81	-17,79	19,60
B9D2	-16,68	-36,28	19,60
TNFRSF12A	5,35	-14,24	19,60
FAM163A	-8,13	-27,72	19,59
H2AFY	-16,03	-35,59	19,57
MMP11	-19,10	-38,65	19,55
CPO	-53,96	-73,51	19,55
C12orf4	-17,06	-36,61	19,55
HIST1H2AC	15,26	-4,29	19,54
MAP2K2	8,44	-11,10	19,54
RRP12	34,92	15,39	19,53
CACHD1	-0,45	-19,98	19,53
CS	21,48	1,95	19,53
UAP1L1	1,53	-18,00	19,52
ASCL1	-24,58	-44,10	19,52
GPR156	-27,58	-47,09	19,51
PCDHA11	-10,16	-29,67	19,51
ITFG3	0,33	-19,17	19,50
NDUFB7	23,09	3,61	19,48
MIOX	-8,97	-28,45	19,48
BCL7A	-19,40	-38,85	19,45
SPDL1	25,56	6,11	19,45
SYVN1	38,99	19,55	19,45
HOXD9	7,34	-12,10	19,43
GPAA1	12,72	-6,70	19,42
TAB3	-23,82	-43,24	19,42
KCNK4	14,52	-4,88	19,40
TEX37	0,17	-19,23	19,40
FBXL7	-1,94	-21,34	19,39
SRM	17,72	-1,66	19,38
LOR	-11,47	-30,84	19,37
H6PD	-15,20	-34,56	19,36
UBOX5	-4,71	-24,04	19,33
JUND	-5,21	-24,53	19,32
CTRC	-11,53	-30,84	19,31
BPHL	-7,94	-27,23	19,29
PLA2G6	-20,93	-40,21	19,29
PLEC	11,24	-8,03	19,27
EVA1A	-21,54	-40,80	19,27
METRNL	17,82	-1,44	19,27
SV2A	0,90	-18,36	19,26
KDSR	-26,96	-46,22	19,26
FCN1	-23,44	-42,69	19,26
SYNJ2	-14,33	-33,57	19,23
DCST2	14,42	-4,79	19,20
MAFA	33,52	14,33	19,19
NEK6	-12,94	-32,12	19,19
PPP1R1B	15,98	-3,19	19,17
FES	-2,82	-21,99	19,17
AMMECR1	-27,26	-46,43	19,17
PPP2R5D	0,18	-18,99	19,17
IFFO2	-17,91	-37,08	19,17
CMTM1	-23,48	-42,64	19,16
SFTA3	-34,04	-53,20	19,16
RHBG	25,67	6,54	19,13
SALL1	-14,79	-33,91	19,12
FAHD1	2,16	-16,96	19,12
ADCY8	-15,93	-35,04	19,11
TRPM1	-14,20	-33,29	19,09
FGF23	-31,76	-50,85	19,09
KDM3B	-5,97	-25,05	19,08
TSPYL5	-16,54	-35,63	19,08
AGPAT1	-6,27	-25,35	19,08
PSIP1	-19,90	-38,97	19,07
GPSM1	-9,82	-28,89	19,07
CCDC92	-34,40	-53,47	19,06
PLEKHF2	-28,36	-47,41	19,05
PRKACG	-27,21	-46,24	19,03
PHF19	-3,94	-22,96	19,02
TBCB	72,51	53,51	19,00
ATP5C1	-21,69	-40,69	19,00
MPPED1	-11,30	-30,29	18,99
EPB41L5	-12,16	-31,14	18,98
SKA1	55,71	36,74	18,97
RNPEP	2,44	-16,53	18,97
CCDC62	2,00	-16,96	18,96
ZFAT	-11,54	-30,49	18,95
ENHO	-24,05	-42,99	18,94
CXXC1	55,15	36,23	18,93
CLCA4	-25,11	-44,02	18,91
TFIP11	5,21	-13,70	18,91
TGM6	-15,09	-33,98	18,89
APOA1BP	-9,64	-28,53	18,88
DPPA5	7,13	-11,74	18,87
MYH8	-43,81	-62,68	18,87
USP39	49,12	30,28	18,83
IPMK	6,80	-12,03	18,83
SLC37A1	-16,00	-34,83	18,83
SLC35C2	-15,35	-34,16	18,81
RHPN1	23,25	4,45	18,81
S100P	-20,62	-39,41	18,80
NHS	-31,44	-50,22	18,78
MUTYH	-1,93	-20,70	18,78
DAD1	61,74	42,98	18,76
RPE	106,76	88,00	18,76
FOXS1	-7,73	-26,49	18,76
INCENP	52,16	33,42	18,74
CBX6	6,65	-12,08	18,73
FCRLB	-10,80	-29,52	18,73
MAPRE1	1,33	-17,39	18,72
DDR2	-8,81	-27,53	18,71
KCTD14	2,71	-16,00	18,71
ECI1	-21,00	-39,71	18,71
NECAB3	11,33	-7,36	18,69
BAIAP2L2	-5,68	-24,36	18,68
ARTN	-7,61	-26,29	18,68
ADAM15	5,03	-13,64	18,67
SERPIND1	4,48	-14,18	18,66
CLEC12B	-13,59	-32,25	18,66
ENTPD8	-9,80	-28,45	18,65
ZNF827	-18,18	-36,83	18,65
NIP7	75,79	57,14	18,65
KRT76	-19,71	-38,35	18,64
CXCR3	-24,51	-43,14	18,63
EEF1A1	74,18	55,57	18,61
PTCH2	-3,57	-22,17	18,60
APBA1	-31,91	-50,50	18,59
BRD1	33,67	15,11	18,57
MAPRE3	-2,61	-21,17	18,56
LAGE3	68,41	49,86	18,55
PLEKHG4B	37,39	18,86	18,54
CD248	18,05	-0,49	18,54
TIMM44	55,21	36,71	18,50
C12orf68	8,09	-10,41	18,50
THAP6	-30,21	-48,70	18,50
CMPK2	-27,64	-46,12	18,48
SERINC5	-30,39	-48,86	18,47
ZNF618	-36,09	-54,54	18,46
STARD7	-10,76	-29,21	18,45
MAP6D1	6,57	-11,88	18,45
PMF1	31,27	12,83	18,43
MAP2K6	18,56	0,14	18,42
PEX16	25,83	7,42	18,42
TMEM38A	8,91	-9,50	18,42
LIME1	15,14	-3,27	18,42
PRDM13	-26,55	-44,92	18,38
SPINT3	-0,43	-18,80	18,37
LAMTOR2	7,49	-10,88	18,36
MCOLN3	-21,20	-39,56	18,36
CKAP5	87,88	69,52	18,35
NUP210L	4,98	-13,37	18,35
SLC22A18AS	38,03	19,68	18,35
PHGR1	2,96	-15,39	18,35
MBOAT7	-29,12	-47,47	18,35
CPSF4L	-28,00	-46,34	18,34
DLG5	-2,86	-21,19	18,33
CASP7	-24,00	-42,33	18,33
BCL9	-32,04	-50,37	18,33
CDKN2C	-24,60	-42,91	18,31
SHE	22,73	4,42	18,30
S100A14	13,90	-4,40	18,29
FOXQ1	-10,72	-29,01	18,28
FRS2	-2,06	-20,34	18,28
ZCCHC8	-16,41	-34,69	18,28
TCF7	-27,79	-46,06	18,28
DUSP18	-13,73	-31,98	18,25
CXXC11	-5,17	-23,42	18,25
MMRN1	-22,98	-41,22	18,24
FANCG	-3,72	-21,95	18,23
NCAPD2	68,60	50,38	18,22
C15orf62	-6,87	-25,08	18,21
LEUTX	-3,64	-21,85	18,20
JSRP1	-3,16	-21,36	18,20
SZRD1	-8,23	-26,42	18,20
DEFB136	-18,73	-36,93	18,20
TMCO6	-19,67	-37,87	18,20
TOPORS	-25,74	-43,92	18,19
SRPK3	-27,75	-45,93	18,19
YWHAQ	-42,18	-60,36	18,18
TNIP2	-15,96	-34,14	18,18
DDIT4	-9,42	-27,59	18,17
PICK1	1,26	-16,91	18,17
AHI1	-18,46	-36,61	18,15
TRPC3	-30,58	-48,72	18,14
CALHM2	0,13	-18,00	18,14
NDFIP1	-11,60	-29,74	18,14
RPS14	53,91	35,78	18,14
ERLIN1	-20,31	-38,43	18,13
ETAA1	5,45	-12,67	18,12
ZWINT	12,73	-5,39	18,12
CD163	-25,57	-43,67	18,10
OAZ2	-7,44	-25,54	18,10
RPLP2	48,57	30,48	18,10
ORC6	23,76	5,67	18,09
FBXW8	-4,73	-22,81	18,09
NR4A3	-26,84	-44,92	18,08
CUEDC2	8,19	-9,89	18,08
AKIRIN2	36,31	18,24	18,07
FBXW5	10,24	-7,82	18,07
PALD1	-27,79	-45,85	18,06
SNX1	-0,65	-18,69	18,04
P4HB	1,23	-16,81	18,03
NAGA	-19,38	-37,41	18,03
PTPLAD2	-32,78	-50,81	18,02
NOL12	24,66	6,64	18,02
NOP14	37,27	19,25	18,02
HYAL3	-15,62	-33,63	18,01
TXLNB	-32,93	-50,93	18,01
ESCO1	-5,16	-23,16	18,00
COL23A1	-27,81	-45,81	18,00
C9orf142	-9,64	-27,63	18,00
SPIN1	-22,52	-40,52	18,00
SLC44A4	-2,16	-20,16	18,00
NFE2L1	13,90	-4,09	17,99
PPIL3	-18,09	-36,07	17,98
OPTC	-20,43	-38,41	17,98
PITPNC1	-32,51	-50,48	17,97
DNM2	46,25	28,29	17,97
TOMM6	-21,14	-39,10	17,96
HOXC10	12,95	-5,01	17,96
CHCHD4	52,74	34,79	17,96
SH3RF2	-8,76	-26,72	17,96
SLC7A6	-13,18	-31,13	17,95
C2orf43	-37,25	-55,17	17,92
DIO3	-39,20	-57,12	17,92
FOLR1	1,37	-16,54	17,91
OR52D1	-22,66	-40,56	17,91
IQCE	-24,53	-42,44	17,91
TAS2R13	-15,17	-33,06	17,89
NOX5	-3,93	-21,81	17,88
ESPL1	54,78	36,91	17,88
AP1G1	2,43	-15,44	17,87
CBLL1	22,57	4,70	17,87
SPTLC1	-15,73	-33,57	17,84
TRA2A	-9,41	-27,24	17,84
GTPBP1	-11,42	-29,26	17,83
ZAP70	-3,93	-21,75	17,82
TNFRSF9	-13,45	-31,26	17,82
APOBEC3H	-21,88	-39,70	17,81
SKIV2L2	65,55	47,74	17,81
PLCD1	-15,79	-33,60	17,81
MAN2B2	-14,17	-31,96	17,80
CYB5R1	-18,39	-36,17	17,78
VASN	9,02	-8,76	17,78
CRB2	7,96	-9,81	17,76
HDGFL1	-38,09	-55,85	17,76
CDC5L	54,58	36,82	17,75
NKTR	7,13	-10,62	17,75
PRDX5	19,99	2,24	17,75
FTSJ1	-5,82	-23,56	17,75
LMLN	-20,14	-37,88	17,74
WDTC1	6,24	-11,49	17,72
FAIM3	-3,89	-21,61	17,72
USP33	-21,66	-39,38	17,72
CCNB1IP1	-47,43	-65,15	17,72
NCAPG2	22,82	5,12	17,70
RAET1E	-20,80	-38,49	17,69
RNF11	-12,63	-30,32	17,69
STK11	-25,71	-43,37	17,66
FUT3	-8,00	-25,65	17,66
C1orf100	-23,82	-41,48	17,65
PER2	-20,11	-37,76	17,65
NQO2	-17,51	-35,15	17,64
MRPL36	14,33	-3,30	17,63
EGR2	-32,98	-50,60	17,63
GGA1	-16,22	-33,84	17,62
BRWD3	-33,99	-51,60	17,62
PDE6D	-18,90	-36,52	17,62
TIFAB	12,29	-5,33	17,61
ADRA2C	-31,43	-49,01	17,58
ERH	72,31	54,72	17,58
METTL25	-38,16	-55,74	17,57
HORMAD2	10,41	-7,16	17,57
ANXA2R	-11,37	-28,93	17,57
TANGO2	-5,52	-23,09	17,57
KIF21B	-5,33	-22,88	17,56
SPON2	-24,77	-42,31	17,54
SFTPA2	-8,21	-25,75	17,54
VASH1	-26,12	-43,65	17,53
GBA	-3,14	-20,67	17,53
OPN4	-5,82	-23,34	17,52
TXNDC5	-22,94	-40,46	17,52
PYCRL	17,52	0,01	17,51
BNIPL	-28,87	-46,38	17,51
TROAP	28,45	10,95	17,50
SPAST	-8,44	-25,94	17,50
MYL5	-11,83	-29,32	17,49
USP9Y	-37,36	-54,85	17,49
UBR3	-13,58	-31,05	17,48
LRRC18	-31,90	-49,37	17,47
VDAC2	26,91	9,44	17,47
DDX41	61,79	44,33	17,46
HJURP	7,61	-9,85	17,45
CSNK2A1	-35,36	-52,82	17,45
GLTPD1	2,49	-14,96	17,45
TMEM132A	8,24	-9,20	17,45
SORCS2	-23,13	-40,57	17,45
ARID1A	-25,23	-42,67	17,45
HGD	-30,03	-47,47	17,44
SPAG17	-35,07	-52,51	17,44
SEC14L6	-6,58	-24,02	17,44
ZWILCH	9,05	-8,37	17,42
CHIC2	-26,68	-44,08	17,40
ZNF124	-29,27	-46,67	17,40
CDKAL1	-20,77	-38,17	17,39
S100A1	-23,68	-41,08	17,39
LGALS4	-13,82	-31,20	17,38
ADPRHL1	1,09	-16,28	17,38
PHRF1	-8,04	-25,41	17,37
FAM13B	-23,20	-40,56	17,36
THOP1	-13,72	-31,08	17,36
DGAT2	5,83	-11,53	17,36
USP50	-21,48	-38,83	17,36
DGKG	-24,54	-41,89	17,35
ZCCHC6	-0,32	-17,67	17,35
IGFALS	4,83	-12,52	17,35
DEPTOR	-14,09	-31,43	17,34
OR4D10	-19,43	-36,74	17,31
SRSF9	-17,62	-34,93	17,31
PTK2	15,94	-1,35	17,29
SSBP3-AS1	-32,71	-50,00	17,29
GSK3A	-10,67	-27,95	17,29
FAM65A	0,54	-16,75	17,29
CENPA	18,86	1,58	17,28
C11orf70	17,53	0,26	17,27
CLASRP	16,83	-0,43	17,27
PBX2	3,11	-14,15	17,27
KARS	70,41	53,15	17,27
TUFM	61,24	43,99	17,25
SEC16B	-15,78	-33,02	17,24
POMGNT1	-11,78	-29,02	17,24
PTPLAD1	-12,42	-29,66	17,24
SGSM1	-0,86	-18,09	17,23
PGLYRP3	-7,01	-24,23	17,23
PHLDB3	-21,41	-38,64	17,23
PDCD5	25,36	8,14	17,22
VWA1	-4,00	-21,22	17,22
CNGA3	10,99	-6,22	17,22
SLC12A8	-23,15	-40,36	17,22
BCL3	-27,50	-44,71	17,21
TMEM30A	-12,16	-29,37	17,21
SLC32A1	19,29	2,09	17,20
VSTM4	-20,83	-38,02	17,20
SFXN3	-0,83	-18,01	17,19
LPL	-24,68	-41,87	17,19
BGLAP	-0,10	-17,28	17,18
GGA3	-17,42	-34,60	17,18
MAP2K1	13,46	-3,71	17,17
ZFAND4	-28,96	-46,12	17,16
WNT5A	-18,02	-35,17	17,15
RXRG	-19,79	-36,93	17,15
FBLN1	-26,76	-43,90	17,15
RAB27A	-21,10	-38,25	17,14
KRTCAP2	21,51	4,37	17,14
GTF2E2	38,20	21,10	17,11
NFAM1	-12,78	-29,87	17,09
PHF2	-13,27	-30,35	17,08
ZNF134	-40,63	-57,71	17,08
ZBBX	-25,16	-42,23	17,08
ING5	-18,88	-35,94	17,07
INTS12	12,43	-4,62	17,05
CDH2	-4,73	-21,78	17,05
NEXN	-20,38	-37,44	17,05
SUN2	-6,08	-23,13	17,05
LRIF1	-3,47	-20,51	17,04
IER2	6,56	-10,48	17,04
C2orf53	-1,13	-18,17	17,04
SDR9C7	-18,96	-35,98	17,02
LHX8	-25,09	-42,11	17,02
ABHD14B	-5,23	-22,24	17,01
RAD54B	-17,01	-34,01	17,01
HMGCL	-16,12	-33,12	17,00
PIGA	-23,29	-40,28	17,00
TAF6	55,53	38,54	16,99
EME2	13,12	-3,87	16,99
PSD2	-12,66	-29,65	16,99
FANCB	-39,05	-56,04	16,99
THUMPD2	-23,50	-40,49	16,99
BTF3L4	-3,41	-20,39	16,98
NEUROG1	-22,47	-39,45	16,98
C19orf10	-11,80	-28,78	16,97
MIB2	-14,06	-31,03	16,97
C12orf57	-2,68	-19,65	16,97
SDHD	-11,91	-28,87	16,96
PNMA2	-19,45	-36,41	16,96
THRB	-29,86	-46,81	16,95
CKMT2	-21,14	-38,10	16,95
NCKIPSD	-7,23	-24,17	16,94
ANAPC11	70,62	53,70	16,93
CHD1L	-14,32	-31,25	16,93
TRIM44	-9,43	-26,35	16,92
TMEM81	-21,85	-38,77	16,92
DEFB124	-23,38	-40,30	16,92
WNK2	-29,57	-46,46	16,89
CLDN19	-3,75	-20,63	16,88
TRPM3	-20,72	-37,59	16,88
AZGP1	1,19	-15,69	16,88
LPPR3	-6,97	-23,82	16,86
YIPF1	-17,77	-34,62	16,85
TAS2R3	-34,15	-51,00	16,85
ZNF335	18,63	1,79	16,84
CCNT1	-0,14	-16,98	16,84
RYR2	-24,16	-41,00	16,84
SELE	-21,04	-37,87	16,83
CNNM3	-19,04	-35,87	16,83
ANGEL2	-24,53	-41,35	16,82
SLC35B3	-26,16	-42,98	16,82
C9orf69	0,68	-16,13	16,82
PHYHD1	-5,37	-22,18	16,81
NLRX1	-25,90	-42,70	16,80
CENPM	94,11	77,32	16,80
LRRC47	-15,80	-32,60	16,80
CNBD1	-10,78	-27,58	16,79
GRK6	7,68	-9,11	16,79
ATXN2	-11,55	-28,33	16,78
PPFIA4	-18,34	-35,12	16,78
GBP1	-20,89	-37,66	16,77
FCRLA	-5,24	-22,01	16,77
SPATA24	-18,63	-35,40	16,77
TMEM211	-15,29	-32,07	16,77
MDN1	22,11	5,34	16,77
MAEA	-0,59	-17,35	16,77
FUZ	-8,95	-25,68	16,73
JAM2	-43,46	-60,19	16,73
OSR1	-34,31	-51,03	16,73
JUNB	14,13	-2,59	16,72
C15orf48	-5,13	-21,85	16,72
HRASLS	-40,60	-57,32	16,72
RAP1GDS1	-19,87	-36,59	16,71
CTNNBIP1	4,08	-12,61	16,70
CDH22	-20,75	-37,45	16,70
ENKD1	21,78	5,10	16,68
ANKRD54	-8,77	-25,43	16,66
TTK	21,32	4,66	16,66
KLHL20	-23,91	-40,57	16,66
XYLB	-20,01	-36,66	16,65
DDX60	-25,05	-41,69	16,65
NECAB2	-6,19	-22,83	16,65
ARL10	-24,61	-41,25	16,64
TBX1	-11,64	-28,27	16,63
MLF2	7,86	-8,77	16,63
KIAA1217	-27,78	-44,39	16,62
SP6	-21,52	-38,14	16,62
PTP4A1	18,76	2,15	16,61
HYDIN	-7,36	-23,97	16,61
HDAC2	-21,74	-38,35	16,61
GRB2	42,23	25,63	16,60
GALR3	-11,90	-28,50	16,60
RBP5	-21,44	-38,03	16,60
JARID2	-2,24	-18,83	16,58
ITGA4	-13,64	-30,22	16,58
PLXNB3	-2,97	-19,54	16,57
RAB20	-17,22	-33,79	16,57
SLC37A2	-23,11	-39,68	16,57
ZNF527	-31,58	-48,14	16,57
SLC44A1	-40,63	-57,18	16,55
TRPV4	-8,48	-25,04	16,55
DNPH1	4,30	-12,25	16,55
ASB6	17,65	1,10	16,55
DUSP19	-13,99	-30,54	16,55
DEDD2	-28,23	-44,77	16,55
HSD17B14	-20,38	-36,91	16,53
FAM185A	-16,47	-32,98	16,51
TBR1	-31,57	-48,07	16,50
MFNG	-1,85	-18,35	16,50
CCNYL1	-21,86	-38,36	16,50
FBXO22	-7,18	-23,67	16,49
THEGL	-19,78	-36,26	16,48
DRD5	91,34	74,86	16,48
CLK2	-1,24	-17,71	16,48
PCK1	-14,14	-30,61	16,47
DHX33	85,13	68,66	16,47
MEIS3	-13,67	-30,14	16,47
CYP11A1	1,52	-14,95	16,47
TLR4	-24,96	-41,42	16,46
DPEP3	-24,09	-40,55	16,46
CD160	1,45	-15,01	16,46
DPAGT1	80,60	64,15	16,46
SULT2B1	-11,88	-28,34	16,45
FDX1	-13,24	-29,69	16,45
GDAP1	-22,53	-38,98	16,45
SH2D2A	-11,23	-27,67	16,44
LIMD2	-14,76	-31,20	16,44
WDR4	11,52	-4,92	16,44
MRPS14	95,04	78,61	16,43
FAM43B	-10,32	-26,74	16,43
CCNE2	-21,06	-37,47	16,42
UBL4B	2,09	-14,33	16,41
HAGHL	-15,96	-32,37	16,41
VARS	80,79	64,39	16,41
CCDC77	7,39	-9,01	16,41
OR2K2	-18,44	-34,84	16,40
NIPAL1	-25,65	-42,05	16,40
FAM132B	-13,05	-29,44	16,39
NOP16	68,26	51,87	16,39
TRAF2	-7,28	-23,66	16,38
PNRC1	-22,02	-38,40	16,38
KNSTRN	-4,04	-20,41	16,38
PYGB	-18,84	-35,21	16,38
C16orf96	10,84	-5,53	16,37
GABPB1	8,84	-7,52	16,36
LCTL	-8,81	-25,17	16,36
CDC34	-10,38	-26,73	16,35
OLFML2A	-10,92	-27,26	16,34
QPCTL	-12,18	-28,52	16,34
CD8A	-11,61	-27,95	16,34
LNPEP	-20,83	-37,17	16,33
GDAP2	-2,41	-18,73	16,33
SNRPD3	45,67	29,35	16,32
INTS5	61,36	45,04	16,32
EFS	4,65	-11,67	16,32
NFKB1	-29,02	-45,34	16,32
TRIO	9,40	-6,91	16,32
CAMSAP3	-6,13	-22,45	16,32
TXK	-9,26	-25,57	16,31
SOWAHB	-16,39	-32,70	16,31
CD79A	-22,92	-39,24	16,31
ADAR	5,18	-11,13	16,31
RNF182	-11,37	-27,67	16,30
ZBTB7B	23,26	6,97	16,29
WFDC5	-12,76	-29,05	16,29
MPP2	-4,82	-21,11	16,29
SLITRK5	-1,58	-17,86	16,29
MEPE	-17,33	-33,61	16,28
WDR24	36,61	20,33	16,28
TUBB6	0,32	-15,95	16,27
TCHH	-18,74	-35,00	16,26
KIFAP3	-26,87	-43,12	16,26
GDPGP1	-2,81	-19,07	16,25
NCF2	-29,83	-46,08	16,25
ZFHX3	-12,83	-29,08	16,25
NEURL2	-35,77	-52,01	16,24
VAMP3	-20,59	-36,83	16,24
TMIGD1	-25,73	-41,96	16,23
CDCA3	43,29	27,06	16,23
MYBPHL	1,66	-14,57	16,23
MCTP2	-19,98	-36,21	16,23
LRRC58	-20,59	-36,82	16,23
HSPA1L	-12,25	-28,48	16,23
FAM196B	-21,00	-37,22	16,22
OR10K1	-22,80	-39,02	16,22
SERHL2	6,55	-9,65	16,20
IRS1	-27,17	-43,37	16,20
APRT	14,84	-1,35	16,19
ITLN2	-1,91	-18,10	16,19
TPSAB1	-6,42	-22,60	16,19
GLA	-21,05	-37,23	16,18
NCK2	-32,49	-48,67	16,18
FAM193B	-22,77	-38,92	16,16
SLBP	25,51	9,36	16,15
ELF3	-9,14	-25,29	16,15
USP7	5,28	-10,86	16,14
ZBTB49	-15,45	-31,59	16,14
IFNB1	-29,33	-45,46	16,13
ETFB	-27,48	-43,61	16,13
LYVE1	-22,90	-39,02	16,12
SULT4A1	-28,46	-44,58	16,12
MTX1	13,45	-2,68	16,12
ZBED3	-24,90	-41,02	16,12
SNAPC4	44,77	28,66	16,11
C8A	-30,78	-46,89	16,11
VILL	-3,74	-19,84	16,10
ZMYND19	-16,62	-32,73	16,10
ZNF106	-0,82	-16,92	16,10
HS3ST1	-28,38	-44,46	16,09
LRRC8A	-14,55	-30,63	16,08
PPP4R1L	-9,52	-25,59	16,07
CENPT	45,23	29,16	16,07
SH3D21	-22,46	-38,52	16,07
TNRC6A	-11,87	-27,94	16,06
SRSF4	-13,14	-29,18	16,04
ATP6AP1	9,26	-6,77	16,04
AS3MT	-9,38	-25,41	16,04
VSIG2	-32,41	-48,45	16,03
OSBP2	-22,31	-38,35	16,03
FAM8A1	-18,57	-34,60	16,03
EXTL1	7,54	-8,49	16,03
N4BP2	-20,28	-36,31	16,03
ZNF721	-29,20	-45,23	16,03
CLN6	-4,03	-20,04	16,01
CUL1	11,66	-4,35	16,01
LAD1	-11,45	-27,46	16,01
CERS4	23,64	7,63	16,00
ANKRD13C	-17,72	-33,72	16,00
CPA3	-26,64	-42,63	16,00
RASSF1	-14,72	-30,71	15,99
APOC4	-26,13	-42,12	15,99
CHIA	-14,36	-30,34	15,98
AGO4	-6,88	-22,86	15,98
ZNF496	-27,93	-43,91	15,98
SCTR	-20,56	-36,53	15,98
RELL1	-30,83	-46,80	15,97
FOXO3	-19,66	-35,61	15,95
ADAMTS15	-34,05	-50,00	15,95
CAMK2D	-45,32	-61,25	15,94
ARMC1	-22,54	-38,47	15,94
GNB5	3,09	-12,84	15,93
ACADL	-26,83	-42,76	15,93
CIAPIN1	67,50	51,56	15,93
LMF2	-5,35	-21,28	15,93
TLN2	-12,25	-28,18	15,93
ZEB1	-16,00	-31,93	15,93
VAV2	-19,22	-35,15	15,93
PNPO	-3,58	-19,51	15,92
EIF4A3	60,68	44,76	15,92
UBA3	54,18	38,28	15,90
NGB	-31,50	-47,38	15,89
C1orf227	-24,45	-40,33	15,88
HHEX	-17,97	-33,84	15,87
RASGRP3	-26,49	-42,36	15,87
C1orf122	-8,21	-24,07	15,86
GGT5	10,64	-5,22	15,86
KRT84	-32,79	-48,64	15,86
BST2	-10,62	-26,47	15,85
C22orf26	-30,77	-46,63	15,85
SYCN	-16,06	-31,92	15,85
KIAA0101	-7,67	-23,52	15,85
FGF19	12,43	-3,41	15,84
BAMBI	-22,22	-38,05	15,83
ZNF48	-6,57	-22,40	15,83
FASLG	-5,79	-21,62	15,83
UXS1	-27,58	-43,41	15,83
TRMU	0,92	-14,88	15,81
ECSIT	-20,45	-36,26	15,81
GALR1	-56,21	-72,01	15,81
TAF6L	30,22	14,42	15,80
RAB31	-12,23	-28,03	15,80
UBLCP1	-9,86	-25,66	15,80
USPL1	40,23	24,44	15,79
CCDC152	-25,57	-41,37	15,79
ANKEF1	-35,59	-51,38	15,79
IL4I1	-10,08	-25,86	15,78
ST7L	-27,34	-43,12	15,78
TTC9B	-35,08	-50,86	15,78
TBC1D22B	-14,56	-30,33	15,78
CRISPLD2	-21,50	-37,27	15,77
PRKCE	-18,00	-33,76	15,77
C12orf77	-29,59	-45,35	15,76
ARRDC2	-16,76	-32,52	15,76
CAMKMT	-26,50	-42,26	15,76
TRIM23	-21,49	-37,25	15,76
TRIM45	-6,77	-22,53	15,76
LTB	-15,46	-31,21	15,75
KLK10	-21,74	-37,49	15,75
PBLD	-8,99	-24,74	15,75
KIAA1279	-2,38	-18,13	15,75
DMRTB1	7,01	-8,73	15,75
DPCD	-22,62	-38,36	15,74
UNC13A	-11,34	-27,07	15,73
FAM159A	-13,11	-28,84	15,73
DDI1	-35,00	-50,73	15,73
GABRP	-32,72	-48,44	15,73
ELMO2	33,96	18,24	15,72
GNAI3	-0,89	-16,61	15,72
LONRF1	-21,88	-37,59	15,71
SIPA1L2	-49,44	-65,15	15,71
SMIM13	-21,66	-37,37	15,71
ZSCAN2	-22,45	-38,15	15,70
NFATC2IP	11,82	-3,87	15,70
PIN1	0,65	-15,04	15,70
NKX6-2	-20,48	-36,18	15,69
ECHDC2	3,51	-12,18	15,69
KPNA3	-27,21	-42,90	15,69
TBC1D7	-18,20	-33,89	15,69
FGD6	-27,65	-43,33	15,68
METAP1D	-16,14	-31,81	15,67
C2orf76	-21,52	-37,18	15,67
TMEM179	-12,34	-28,00	15,66
ADIPOR1	-7,63	-23,29	15,66
CARD6	4,17	-11,49	15,66
FOXN2	-31,15	-46,81	15,66
TNFRSF4	6,26	-9,40	15,66
EPB42	-10,34	-26,00	15,66
C1orf162	-8,45	-24,11	15,65
CCDC121	-13,57	-29,22	15,65
TECRL	-26,34	-41,99	15,64
PLEKHO1	10,65	-4,97	15,63
COPS7A	-8,96	-24,58	15,62
SERPINF1	-21,66	-37,28	15,62
ALDH1B1	-6,19	-21,81	15,62
LRRC25	10,70	-4,91	15,61
CAPS2	-43,12	-58,72	15,61
RP11-89N17,1	-17,51	-33,12	15,61
RBMXL2	-16,79	-32,39	15,60
C11orf80	-7,43	-23,03	15,60
KIAA0226	9,77	-5,83	15,60
C8orf31	12,44	-3,16	15,59
GSTA4	-23,93	-39,51	15,59
DMBX1	-11,95	-27,53	15,58
MSMB	-8,88	-24,44	15,56
BRK1	-11,61	-27,16	15,55
TMEM167B	-12,68	-28,21	15,54
NXPE1	-31,23	-46,75	15,52
CALHM3	0,38	-15,14	15,52
SYT6	-14,39	-29,90	15,51
SLC18A3	-4,93	-20,44	15,51
AKAP1	-11,90	-27,41	15,51
GRAP2	-21,72	-37,23	15,51
CERS2	-1,15	-16,65	15,51
CAMSAP1	-11,99	-27,49	15,51
RPL26L1	-19,79	-35,29	15,50
MFSD2A	-19,80	-35,30	15,50
MYO10	-13,00	-28,50	15,49
CCDC64	-15,05	-30,54	15,49
FAU	44,61	29,12	15,49
C7orf55-LUC7L2	31,77	16,28	15,49
C6orf57	-22,86	-38,35	15,49
TACC3	83,85	68,36	15,48
PANK4	-18,98	-34,46	15,48
RBM47	-22,96	-38,44	15,47
ARID5B	-3,64	-19,08	15,45
SLC7A2	-26,07	-41,51	15,44
RRM1	134,27	118,84	15,43
PAIP2B	-24,81	-40,24	15,43
CATSPER3	-28,01	-43,43	15,42
CYP26A1	-26,21	-41,62	15,41
ANAPC7	-11,03	-26,43	15,40
SLC19A2	-16,15	-31,55	15,40
APH1A	-8,82	-24,21	15,40
PIGL	-23,35	-38,75	15,39
POLR1A	95,46	80,07	15,39
REM1	-3,82	-19,21	15,39
TYSND1	-13,10	-28,49	15,39
NABP2	-19,94	-35,32	15,39
ADAM9	-24,95	-40,33	15,38
DUPD1	-4,97	-20,33	15,36
APOO	-31,12	-46,48	15,36
FOSL2	6,85	-8,50	15,36
HRH2	-22,46	-37,81	15,35
PTAFR	-22,62	-37,97	15,35
CBY1	-1,94	-17,29	15,35
SNTB1	-11,01	-26,36	15,35
SYF2	8,42	-6,93	15,34
EIF4ENIF1	-1,32	-16,66	15,34
SELENBP1	4,92	-10,42	15,34
TTYH2	-16,27	-31,61	15,34
LRRC53	-28,90	-44,24	15,34
IFFO1	7,71	-7,62	15,33
GATA1	-25,78	-41,11	15,33
APLNR	-19,20	-34,52	15,32
DGKH	-27,36	-42,67	15,31
FAM76A	-12,97	-28,28	15,31
B3GALT6	-20,20	-35,51	15,31
AMPD3	-18,51	-33,81	15,31
SLC12A6	-10,09	-25,39	15,30
PRADC1	4,79	-10,51	15,30
PDIA3	1,45	-13,83	15,28
MAGI3	-14,12	-29,39	15,27
CPB2	-24,87	-40,14	15,27
RCN3	-28,84	-44,11	15,27
PPP1R13L	-24,22	-39,49	15,26
SOX1	-42,48	-57,74	15,26
ALDOB	-29,38	-44,63	15,25
EPOR	-8,60	-23,84	15,25
ZNF282	-24,07	-39,31	15,25
TCEA2	-4,86	-20,10	15,24
PYGL	-19,40	-34,64	15,24
CCDC149	-22,96	-38,19	15,23
COX6A1P2	16,69	1,46	15,23
PSEN2	-23,30	-38,52	15,23
PCDHB13	-44,82	-60,04	15,22
CDH20	-36,89	-52,11	15,22
PLD5	-24,44	-39,65	15,21
BCMO1	-11,26	-26,47	15,21
PLA2G3	-8,15	-23,35	15,21
GSDMA	-5,85	-21,05	15,20
GP9	-7,20	-22,40	15,20
DEDD	-4,62	-19,80	15,19
ZNF557	-17,41	-32,59	15,18
CXorf65	-37,31	-52,49	15,18
TMEM63A	-20,74	-35,92	15,18
DHRS3	-23,34	-38,52	15,18
OSCAR	-8,76	-23,93	15,17
PPM1N	-31,40	-46,56	15,17
OR14A16	-23,99	-39,15	15,16
NIPAL4	-13,94	-29,10	15,16
DOCK5	-17,64	-32,80	15,16
FTCDNL1	-40,99	-56,15	15,16
BHLHB9	-31,56	-46,70	15,13
PTPRU	-28,68	-43,81	15,13
KDM3A	-18,17	-33,29	15,13
TERF2IP	-12,54	-27,66	15,13
CYB561D1	-1,98	-17,10	15,12
MYO7A	-7,88	-23,00	15,12
TMEM185B	-27,35	-42,48	15,12
ZNF485	-29,19	-44,32	15,12
CCDC116	-23,33	-38,45	15,12
C6orf132	-34,73	-49,85	15,12
C11orf71	-29,13	-44,25	15,11
FN3KRP	0,15	-14,95	15,10
ADAMTSL4-AS1	10,62	-4,47	15,09
LIPA	-6,81	-21,91	15,09
NDRG4	0,38	-14,71	15,09
WWTR1	-2,76	-17,83	15,08
MOB4	40,44	25,38	15,07
SQRDL	2,06	-13,00	15,07
C11orf44	-46,07	-61,13	15,06
EPCAM	-2,55	-17,61	15,06
LRRTM2	-19,04	-34,10	15,06
E2F4	-11,54	-26,59	15,05
RNASEH2A	5,26	-9,79	15,05
SLC46A2	-14,47	-29,52	15,05
FIBCD1	3,09	-11,96	15,05
IL18BP	2,13	-12,92	15,05
SLC13A4	-28,70	-43,75	15,05
AGXT2	-10,27	-25,31	15,05
SMARCAD1	-6,97	-22,01	15,04
DCP2	-22,90	-37,93	15,03
TMPRSS11E	-24,80	-39,83	15,03
KLF11	-4,68	-19,70	15,02
TMEM190	-17,14	-32,16	15,02
SARNP	8,20	-6,81	15,01
GTF2IRD1	-14,87	-29,88	15,01
OR1Q1	-28,01	-43,02	15,01
PCDH20	-29,01	-44,02	15,01
FTL	-18,09	-33,09	15,01
HS1BP3	-24,02	-39,01	15,00
CYR61	-15,57	-30,57	15,00
DOPEY2	-26,76	-41,75	14,98
KCNK6	-24,40	-39,38	14,98
FGF22	-20,11	-35,09	14,98
SHB	-20,58	-35,56	14,98
MRGPRG	-29,54	-44,51	14,98
TJP1	-6,24	-21,21	14,97
LARP1	22,23	7,26	14,96
ZFYVE19	-11,81	-26,78	14,96
BROX	-33,76	-48,72	14,96
SPDEF	5,01	-9,94	14,96
ACBD6	-14,47	-29,42	14,96
TMEM17	-25,54	-40,50	14,96
NDUFA9	-28,82	-43,78	14,95
FGD1	-38,06	-53,01	14,95
DICER1	7,14	-7,80	14,94
HNRNPH1	21,27	6,33	14,94
SULF2	-15,45	-30,39	14,94
SSTR5	-14,04	-28,97	14,94
NUDT1	-16,23	-31,16	14,93
C20orf173	10,49	-4,44	14,93
CDC23	49,34	34,42	14,93
FBXW2	-8,29	-23,21	14,92
FAM160B2	-27,66	-42,57	14,92
TAGLN2	18,89	3,98	14,91
PLEKHN1	-9,25	-24,15	14,90
KIAA0922	-22,75	-37,65	14,90
TOB2	-27,64	-42,54	14,90
XRN2	47,84	32,96	14,88
AKR1C4	-16,02	-30,89	14,88
GAPT	-19,87	-34,74	14,87
PHLDA3	-11,90	-26,77	14,87
PLEK2	-25,77	-40,63	14,86
GPR111	-50,81	-65,67	14,86
CENPC	75,80	60,94	14,86
FAM229A	-2,38	-17,24	14,86
KIAA0408	-32,35	-47,19	14,84
C1orf68	-16,91	-31,75	14,84
TTC40	-32,27	-47,11	14,84
HIST2H2AB	2,05	-12,78	14,83
B4GALT2	-3,13	-17,96	14,83
ATF1	-4,68	-19,51	14,83
PPDPF	0,75	-14,07	14,83
SRSF10	-4,48	-19,31	14,82
MYBPC2	-24,66	-39,49	14,82
PCSK9	1,58	-13,24	14,82
SCAND1	13,35	-1,46	14,82
ELP2	52,07	37,26	14,81
MAGEL2	-34,39	-49,20	14,81
ENOSF1	-28,61	-43,42	14,81
BMP4	-30,57	-45,38	14,81
NFIC	0,39	-14,41	14,80
SH3BP2	-15,26	-30,06	14,80
FAM151B	-22,55	-37,34	14,80
NCOA5	-13,19	-27,98	14,79
KLK3	-26,84	-41,62	14,79
MALL	15,96	1,18	14,78
PLEKHG4	-14,19	-28,98	14,78
TRIP6	-29,47	-44,25	14,78
CDYL	-6,92	-21,70	14,78
FAM211B	-11,39	-26,16	14,78
LCN9	-17,09	-31,85	14,76
ATP7A	-26,30	-41,06	14,76
ZBTB10	-18,64	-33,39	14,75
ARHGEF19	-6,27	-21,01	14,75
MEI1	-13,55	-28,29	14,74
ACTA2	-23,76	-38,50	14,74
OR10T2	-29,18	-43,92	14,74
MR1	-26,81	-41,55	14,74
VWA5B1	-32,82	-47,55	14,73
DPT	-32,34	-47,07	14,73
MOG	-23,88	-38,61	14,73
NOB1	76,34	61,61	14,73
ORAI3	-2,85	-17,57	14,72
SLC5A9	-30,13	-44,85	14,72
GPR22	-33,42	-48,14	14,72
CHI3L1	-21,32	-36,04	14,72
CBX7	-9,01	-23,72	14,72
ELOVL4	-26,43	-41,13	14,70
NEUROG3	-18,56	-33,26	14,70
QKI	-24,50	-39,20	14,70
SPOP	47,70	33,00	14,70
KRTAP22-1	-40,29	-54,99	14,70
NUDC	78,65	63,96	14,69
GFRA4	-18,54	-33,22	14,69
CPSF1	97,45	82,77	14,69
SPATC1L	-7,91	-22,59	14,68
IER5L	-13,68	-28,36	14,68
TMPPE	-28,24	-42,92	14,68
RASL12	9,18	-5,49	14,67
CCDC24	-9,90	-24,57	14,67
PSRC1	14,04	-0,63	14,67
DENND6B	-17,34	-32,00	14,67
RFWD2	-41,19	-55,86	14,67
SUZ12	40,42	25,75	14,66
CABP4	9,62	-5,04	14,66
RRP36	8,05	-6,60	14,65
TDRP	-17,68	-32,33	14,65
GTF2F2	41,23	26,58	14,65
GMNN	1,14	-13,50	14,65
SLC45A3	-28,37	-43,01	14,64
HIRIP3	-15,43	-30,07	14,64
SYT5	-22,81	-37,45	14,64
INO80E	-20,25	-34,88	14,63
RHEBL1	-10,06	-24,69	14,63
SLC22A2	-32,30	-46,93	14,63
IPP	-11,16	-25,78	14,63
FOXB1	-13,39	-28,01	14,62
TUBB4A	-0,69	-15,31	14,62
HTRA2	-7,19	-21,81	14,62
USP49	-13,14	-27,76	14,62
BLOC1S6	-22,63	-37,25	14,61
MOB3C	-7,51	-22,12	14,61
SDCBP	-18,15	-32,76	14,61
FMOD	-30,69	-45,30	14,61
MEF2B	16,15	1,55	14,60
ANKRD66	-28,28	-42,89	14,60
AHSG	-19,90	-34,50	14,60
CD80	-13,68	-28,28	14,60
STRIP1	2,08	-12,51	14,60
COQ7	-26,65	-41,23	14,59
HDHD1	-38,28	-52,87	14,59
MFSD1	-29,39	-43,97	14,58
NRAS	-16,09	-30,67	14,58
DIS3L2	-28,42	-43,01	14,58
ANKRD32	-22,52	-37,10	14,57
LTA	-13,44	-28,00	14,56
RNF125	-14,51	-29,08	14,56
ERN2	-12,97	-27,53	14,55
FAM199X	-24,65	-39,21	14,55
TMEM132D	-17,42	-31,97	14,55
PRR14L	-20,62	-35,17	14,55
ARHGEF37	-26,15	-40,70	14,54
PEAK1	-1,19	-15,72	14,54
KIAA1671	-21,71	-36,25	14,53
POU2AF1	-22,84	-37,37	14,53
ALKBH2	-16,74	-31,25	14,52
C9orf43	-20,12	-34,64	14,52
GLUL	-20,82	-35,34	14,52
PRRT1	-17,87	-32,38	14,52
SLC6A13	-3,59	-18,10	14,51
MBD3	21,14	6,63	14,51
OR5M11	-34,14	-48,65	14,51
ACTRT1	-32,19	-46,69	14,51
CHRNA4	-8,49	-23,00	14,50
IRF8	-10,62	-25,12	14,50
C1orf106	-10,87	-25,36	14,49
COX4I2	10,68	-3,81	14,49
CACNG2	-10,56	-25,05	14,49
TOP2A	57,99	43,51	14,49
JPH2	3,37	-11,12	14,49
IGSF22	-9,62	-24,11	14,49
FRRS1L	-37,44	-51,93	14,49
LIF	-13,01	-27,49	14,48
PPIL1	-2,51	-16,98	14,47
MBOAT4	-25,07	-39,54	14,47
FSBP	-31,76	-46,22	14,47
UNC5D	-33,60	-48,06	14,46
PAQR5	-14,89	-29,35	14,46
E2F2	-9,50	-23,95	14,46
YIPF3	6,70	-7,76	14,46
CCT2	88,87	74,42	14,45
EIF4EBP2	8,54	-5,91	14,45
CACNA2D3	-25,28	-39,73	14,45
RBPJL	14,87	0,43	14,44
DPEP1	-7,28	-21,72	14,44
MIS18A	20,34	5,91	14,43
GPR68	-25,03	-39,46	14,43
ZKSCAN5	-18,48	-32,91	14,43
LRRC14B	42,46	28,03	14,43
HFE2	36,91	22,49	14,42
GYS2	-32,53	-46,95	14,42
PLK2	-16,30	-30,71	14,42
PCDHB14	-17,53	-31,94	14,42
DSG3	-18,21	-32,63	14,42
IL34	-10,01	-24,42	14,41
IFNGR1	-22,98	-37,39	14,41
TMEM254	-47,52	-61,93	14,41
HMOX1	-20,29	-34,69	14,40
ASUN	32,26	17,86	14,40
PPP1CA	20,77	6,38	14,40
TEX38	-17,17	-31,56	14,39
RABGAP1L	-19,36	-33,75	14,38
PADI2	-20,81	-35,19	14,38
APOA2	-19,66	-34,03	14,37
ZNF436	-21,08	-35,45	14,37
MICAL3	-21,39	-35,75	14,36
KLF2	2,09	-12,27	14,36
DLAT	-27,29	-41,64	14,36
TIPARP	-34,60	-48,95	14,35
GDI1	-22,68	-37,03	14,35
HPX	-28,25	-42,60	14,35
HNRNPA3	11,34	-3,01	14,35
YPEL1	-0,24	-14,58	14,35
PLEKHG2	12,31	-2,03	14,34
OR2L13	-34,94	-49,28	14,34
MFSD10	-12,69	-27,03	14,34
TEX12	-21,40	-35,74	14,34
TIRAP	-19,00	-33,34	14,34
TAPBP	-13,92	-28,25	14,33
GPR107	-22,11	-36,44	14,33
SYDE1	-12,07	-26,40	14,33
WNK1	66,07	51,74	14,32
SENP1	-13,72	-28,04	14,32
ITPRIPL1	-8,70	-23,02	14,32
COQ4	19,44	5,13	14,31
PRKD3	-26,08	-40,38	14,31
ANAPC2	64,68	50,39	14,29
HUNK	-29,54	-43,83	14,29
FOLR4	-3,36	-17,64	14,28
NAP1L6	-31,19	-45,48	14,28
COIL	-10,02	-24,30	14,28
SUPT3H	14,13	-0,14	14,27
CCDC136	-30,71	-44,98	14,26
BTBD6	-28,70	-42,96	14,26
CELF6	4,15	-10,11	14,26
DGKZ	20,19	5,94	14,25
ADCY6	13,79	-0,46	14,25
ZNF331	-29,61	-43,86	14,25
SNAPIN	1,29	-12,96	14,25
C15orf53	21,79	7,54	14,24
LIPG	-15,68	-29,93	14,24
UPK3A	-12,54	-26,78	14,24
SYNCRIP	4,05	-10,19	14,24
MON1B	-15,61	-29,85	14,24
C19orf67	-14,34	-28,57	14,24
BBOX1	-29,31	-43,55	14,23
PRSS38	-31,02	-45,25	14,23
MRGPRX1	-31,50	-45,73	14,22
HNRNPD	10,64	-3,58	14,22
LTV1	37,58	23,36	14,22
MEX3B	-14,90	-29,11	14,21
MSH2	-5,19	-19,39	14,21
PANX2	-21,37	-35,58	14,21
PRR19	-12,42	-26,62	14,20
TAF8	34,25	20,06	14,19
PKN2	11,95	-2,24	14,19
WFDC12	12,89	-1,29	14,18
RXFP3	-15,84	-30,02	14,18
HADHA	-6,32	-20,50	14,18
HOXB6	-30,15	-44,32	14,18
NRROS	-17,51	-31,68	14,17
LY6D	-1,51	-15,68	14,17
LIPM	-15,14	-29,31	14,17
C11orf82	-12,94	-27,11	14,17
LRRC26	-27,55	-41,71	14,17
OR5M3	-27,69	-41,85	14,17
RORB	-25,03	-39,20	14,17
DCBLD1	-39,59	-53,75	14,16
GUF1	-26,22	-40,37	14,15
PANX3	-35,12	-49,26	14,14
NMS	-33,04	-47,18	14,14
EPPK1	-3,74	-17,87	14,13
DNAJC15	-31,74	-45,87	14,13
AMELY	-47,39	-61,52	14,13
ITLN1	-12,68	-26,80	14,12
PAPOLG	-13,07	-27,19	14,12
NPAS1	-11,16	-25,27	14,11
PVRL1	-42,91	-57,02	14,11
NAA11	-23,65	-37,76	14,11
PRR16	-27,96	-42,07	14,11
ISOC1	-28,60	-42,71	14,10
RBP4	-22,95	-37,05	14,10
TSSK4	-27,07	-41,17	14,10
LPCAT1	-18,30	-32,40	14,10
SGIP1	-27,84	-41,93	14,09
VEGFA	-10,80	-24,89	14,09
NUDT14	-37,47	-51,56	14,09
LNX1	-30,47	-44,55	14,08
PRMT5	70,53	56,45	14,08
ELOVL1	-23,77	-37,85	14,08
SOWAHA	-12,93	-27,00	14,07
NKAP	7,47	-6,60	14,07
REG1A	-37,35	-51,42	14,07
NDUFS7	-29,74	-43,81	14,07
BIRC3	-2,38	-16,45	14,07
ARHGEF16	-20,64	-34,70	14,06
SH3TC1	-15,88	-29,94	14,06
CCDC117	-9,94	-23,99	14,05
TTLL1	-17,86	-31,91	14,05
FGFR2	-18,24	-32,29	14,05
SHISA3	-18,17	-32,21	14,04
TST	-19,44	-33,48	14,04
DIAPH3	-17,32	-31,36	14,04
PTK7	-5,28	-19,31	14,03
BARHL1	-26,94	-40,96	14,03
PIP5KL1	20,73	6,71	14,02
TMEM8A	6,11	-7,91	14,02
VPS28	88,64	74,63	14,01
HK1	-18,13	-32,12	13,99
RFTN2	-26,96	-40,95	13,99
CALHM1	-7,06	-21,05	13,99
RIPK2	-32,50	-46,49	13,98
ARAF	-33,54	-47,53	13,98
DECR1	-23,78	-37,77	13,98
ARRDC5	-3,84	-17,82	13,98
C1orf87	-32,31	-46,29	13,98
SPC25	67,72	53,75	13,97
TRIOBP	-29,03	-43,00	13,97
SLC35F3	-21,35	-35,31	13,96
C11orf42	0,86	-13,10	13,96
RCC2	-12,73	-26,69	13,96
EMILIN1	-5,06	-19,02	13,96
ID3	-21,71	-35,67	13,96
SBF2	-12,75	-26,70	13,96
CCDC38	-17,17	-31,12	13,95
DLK2	-3,41	-17,35	13,95
C3AR1	-4,56	-18,50	13,94
SETMAR	-28,05	-41,98	13,94
OR4C15	-35,05	-48,99	13,94
WASF2	2,23	-11,70	13,92
C1QTNF6	-17,40	-31,32	13,92
LMAN1L	3,31	-10,61	13,91
METTL1	0,22	-13,69	13,91
AKAP13	0,45	-13,46	13,91
CUEDC1	-32,72	-46,63	13,90
FAM166A	-2,56	-16,46	13,90
GUCD1	-7,50	-21,40	13,90
UPB1	-19,63	-33,53	13,90
PDE7B	-29,54	-43,44	13,90
JUP	-15,43	-29,33	13,90
FASTKD1	-25,40	-39,30	13,90
TCN2	2,89	-11,00	13,89
ATPIF1	-28,68	-42,57	13,89
NCAPD3	-30,24	-44,13	13,89
SCN10A	-26,27	-40,15	13,88
N4BP1	-16,38	-30,25	13,87
HLA-G	-34,87	-48,73	13,87
ARID4B	-11,01	-24,87	13,86
MSR1	-41,75	-55,61	13,86
P2RX6	-10,06	-23,91	13,86
ATP1A4	-14,53	-28,38	13,85
RAB12	-7,28	-21,12	13,85
C10orf90	-12,58	-26,42	13,85
TEKT2	-7,82	-21,66	13,84
ERAP2	-16,44	-30,29	13,84
SLC2A5	-10,98	-24,82	13,84
EMC9	-28,58	-42,42	13,84
RAB1B	42,22	28,38	13,84
INSC	-24,72	-38,55	13,84
RPS6KC1	-24,69	-38,52	13,83
ICAM3	-14,15	-27,98	13,83
KHDRBS3	-32,32	-46,14	13,82
METTL13	-30,76	-44,58	13,82
MASTL	88,04	74,22	13,82
FAAH	5,06	-8,76	13,82
ZFP14	-38,56	-52,38	13,82
UGGT2	-24,99	-38,79	13,81
VPREB3	-40,26	-54,07	13,81
PIGH	23,80	10,00	13,81
SSR1	2,15	-11,66	13,81
RNASEK	32,84	19,04	13,80
EEF2	55,29	41,49	13,80
FAM183A	-0,03	-13,83	13,80
EIF2B4	14,31	0,51	13,80
MLLT3	-31,26	-45,05	13,80
NIPSNAP1	-5,18	-18,97	13,79
GLYR1	-10,12	-23,91	13,79
LRIG1	-28,40	-42,19	13,79
GABRG2	-24,84	-38,63	13,79
CABP7	-21,32	-35,11	13,79
SMC5	33,36	19,58	13,79
RING1	-9,29	-23,07	13,79
NCR1	-14,85	-28,63	13,78
FANCD2OS	-32,01	-45,80	13,78
STAR	-12,78	-26,56	13,78
CCIN	-9,55	-23,33	13,77
SLC16A4	-34,51	-48,28	13,77
PPP3CC	-21,82	-35,60	13,77
AANAT	-41,75	-55,52	13,77
PGM1	-28,03	-41,80	13,77
PRSS53	3,12	-10,65	13,77
INHBB	-24,65	-38,41	13,77
NOVA2	-8,78	-22,54	13,77
TBC1D10A	-0,24	-14,00	13,76
ADAMTS12	-16,36	-30,12	13,76
TUBA8	-8,98	-22,74	13,76
AP1B1	-4,99	-18,75	13,76
SALL3	-36,42	-50,17	13,76
GFPT2	-40,77	-54,52	13,75
KCNE1L	-28,77	-42,52	13,75
FATE1	-38,63	-52,38	13,75
FAM19A4	-32,39	-46,13	13,74
ZC3H13	-23,51	-37,24	13,74
ICAM4	5,85	-7,89	13,74
IFIT5	-11,92	-25,65	13,74
THSD1	-29,68	-43,41	13,73
RC3H2	-7,64	-21,37	13,73
ZNF674	-41,29	-55,02	13,73
AC091801,1	-46,79	-60,52	13,73
BMP2K	-13,13	-26,85	13,72
MYADM	-28,60	-42,31	13,71
MFSD12	-14,23	-27,95	13,71
RIMS4	-6,23	-19,94	13,71
TRMT12	27,18	13,48	13,70
TGM5	-11,90	-25,60	13,70
PALLD	-37,56	-51,26	13,70
GTPBP3	-1,72	-15,42	13,70
ZNF575	-31,99	-45,69	13,70
POGK	-29,32	-43,02	13,70
CTC-534A2,2	-8,30	-21,99	13,70
PPOX	-32,53	-46,23	13,69
RAB11FIP5	-7,92	-21,61	13,69
BUD31	62,06	48,38	13,68
ICMT	-9,75	-23,43	13,68
C10orf10	-37,08	-50,76	13,68
CYP3A43	-43,08	-56,76	13,68
PTPN22	-20,08	-33,76	13,68
ZNF770	-5,56	-19,23	13,67
CXorf28	-13,28	-26,95	13,67
TANC2	-27,42	-41,09	13,67
SRRM4	-27,67	-41,33	13,66
RAB3B	-6,51	-20,17	13,66
TMEM180	-9,65	-23,31	13,66
DACT3	-15,33	-28,99	13,66
GAA	-21,07	-34,73	13,66
ZNF280B	-33,05	-46,72	13,66
RNF144B	-21,56	-35,22	13,66
PRSS21	-10,94	-24,60	13,66
UBIAD1	34,34	20,71	13,64
TGOLN2	4,91	-8,73	13,64
HPCAL4	-7,76	-21,39	13,64
JMY	-34,43	-48,06	13,63
MS4A1	-36,42	-50,05	13,63
CDR2	-27,73	-41,36	13,63
EDARADD	-25,18	-38,80	13,62
AHRR	28,46	14,85	13,62
PCDHGB3	-35,15	-48,76	13,61
RORC	-6,21	-19,82	13,61
FAM168A	16,31	2,70	13,61
OR2T4	-41,86	-55,46	13,60
TNFRSF1B	-26,07	-39,67	13,60
CES3	-8,28	-21,88	13,60
CECR5	-6,36	-19,95	13,59
ITGA10	12,65	-0,94	13,59
RABIF	-14,23	-27,82	13,59
PPP6C	102,25	88,66	13,59
GOLPH3	-4,89	-18,47	13,58
ACTR3B	-6,64	-20,22	13,58
TNFSF15	-23,56	-37,14	13,58
AVPR2	-16,54	-30,12	13,58
FCER1G	-26,70	-40,27	13,57
GOLGA2	10,53	-3,04	13,57
FLI1	-29,53	-43,10	13,57
IGSF3	10,60	-2,97	13,57
BUB3	132,68	119,11	13,57
HDGF	-10,16	-23,73	13,57
PNMA5	-34,63	-48,19	13,56
CCR6	-25,01	-38,58	13,56
GJB3	-7,26	-20,82	13,56
GPR141	-32,84	-46,40	13,56
PRPS1	-16,84	-30,39	13,55
ENTPD7	-23,73	-37,28	13,55
HPCAL1	-29,20	-42,75	13,55
C1QTNF7	-26,30	-39,85	13,55
CCDC122	-24,20	-37,73	13,53
TBC1D10B	28,62	15,09	13,53
CD74	-9,58	-23,10	13,52
MAP3K8	-20,05	-33,56	13,51
BPTF	10,88	-2,62	13,50
TRAF3IP2	-22,96	-36,46	13,50
XKR4	-25,02	-38,52	13,50
C1orf65	-15,69	-29,19	13,50
LY9	-16,60	-30,10	13,49
NLN	-28,13	-41,62	13,49
FAM151A	-9,84	-23,33	13,49
SOCS1	-27,41	-40,89	13,49
TTC12	-31,56	-45,04	13,48
TRPC1	-16,87	-30,35	13,48
ESRRB	-28,14	-41,61	13,47
TNFAIP8L2	22,86	9,39	13,47
VAMP8	6,14	-7,33	13,47
GDPD1	-23,47	-36,94	13,47
TXNL1	-31,95	-45,42	13,47
REEP5	-28,91	-42,37	13,46
ABHD16B	-0,44	-13,89	13,45
TRABD	-1,56	-15,02	13,45
TIMM8B	-20,66	-34,12	13,45
C4BPA	-30,52	-43,97	13,45
STAU2	-3,94	-17,39	13,45
GATM	-25,38	-38,84	13,45
OAT	-25,79	-39,24	13,45
TRIM72	-17,54	-30,99	13,45
FBXO10	-14,60	-28,04	13,44
H2AFY2	-16,62	-30,06	13,44
ALAD	-23,81	-37,24	13,43
TEX29	-25,96	-39,39	13,43
CREBZF	8,90	-4,52	13,43
ETV7	6,65	-6,78	13,43
MAP4K1	-18,42	-31,84	13,42
MORN1	-4,61	-18,02	13,42
ZNF544	-31,38	-44,79	13,41
CLTCL1	-15,48	-28,89	13,41
CSF2RB	-22,03	-35,44	13,41
IL3	0,49	-12,91	13,40
APCS	-16,10	-29,50	13,39
ZNF276	25,06	11,67	13,39
MRFAP1	-22,23	-35,62	13,39
TENM3	-45,46	-58,86	13,39
HIST2H2BF	15,46	2,07	13,39
SHKBP1	-15,74	-29,13	13,39
BID	0,14	-13,25	13,39
PCSK1N	-24,00	-37,39	13,39
FEZF1	-39,67	-53,06	13,39
EMR3	-32,63	-46,02	13,39
APOBEC4	-14,72	-28,10	13,39
C1orf115	-23,97	-37,35	13,38
CNTN2	-6,75	-20,13	13,38
CHMP4A	-25,96	-39,34	13,38
TIAM1	-30,30	-43,67	13,38
ZNF366	-26,97	-40,35	13,38
GPR151	-5,81	-19,19	13,38
KRTAP4-1	-37,31	-50,68	13,37
CD320	-19,50	-32,87	13,37
RPS19BP1	68,56	55,20	13,37
TRMT1L	-12,84	-26,20	13,36
AGTR1	-19,69	-33,05	13,36
GAL3ST1	-3,06	-16,42	13,36
BACH1	-33,37	-46,73	13,36
PLCH2	-25,54	-38,89	13,35
CD300A	-36,30	-49,65	13,35
RPL30	80,08	66,73	13,35
ADM5	-12,62	-25,97	13,35
CCL22	-17,06	-30,41	13,35
ZNF428	-22,17	-35,53	13,35
TDRD10	1,59	-11,76	13,35
NFIX	-13,55	-26,89	13,34
KCNJ9	0,90	-12,44	13,34
PHOSPHO1	-12,85	-26,19	13,34
RGPD2	-14,82	-28,16	13,34
HPS4	-30,53	-43,86	13,33
THEM5	8,04	-5,29	13,33
CENPH	25,61	12,28	13,33
ARPP19	-2,06	-15,39	13,33
EML4	-18,96	-32,29	13,33
CALR3	17,79	4,47	13,32
UBL7	-8,30	-21,62	13,32
TMEM45A	-29,62	-42,94	13,32
ITSN1	-26,35	-39,66	13,31
MAMLD1	-32,62	-45,93	13,31
MRPL48	23,02	9,71	13,31
TAF4B	14,96	1,65	13,30
YIF1A	29,10	15,80	13,30
SPAG4	-7,36	-20,65	13,29
PTP4A3	3,63	-9,67	13,29
RGS5	-23,76	-37,05	13,29
GALNTL5	-24,23	-37,52	13,29
KALRN	-20,69	-33,97	13,29
THOC5	37,62	24,33	13,28
RHBDD3	3,67	-9,61	13,28
USHBP1	5,19	-8,09	13,28
OR1K1	-2,29	-15,57	13,28
ABRA	-21,55	-34,83	13,28
SPATA31D1	-20,01	-33,28	13,28
C22orf24	-27,47	-40,74	13,27
BEST1	0,74	-12,53	13,26
LPAR1	-24,16	-37,43	13,26
ITIH5	-19,89	-33,15	13,26
WNT9A	-23,57	-36,83	13,26
TCF3	-13,07	-26,33	13,26
CSF2	-22,02	-35,27	13,25
SLC52A2	15,94	2,70	13,25
GDA	-19,78	-33,01	13,24
MINPP1	-23,59	-36,82	13,23
ITCH	-32,92	-46,15	13,23
SEMA3D	-28,41	-41,64	13,23
PCDH10	-38,66	-51,89	13,23
SDHB	24,14	10,91	13,23
SLC15A3	-8,68	-21,91	13,23
PMEL	10,59	-2,64	13,23
MLLT10	-29,18	-42,40	13,22
TMEM218	-45,64	-58,85	13,22
SLC22A8	-9,22	-22,43	13,21
SLC12A3	-6,49	-19,69	13,21
EGF	-36,31	-49,52	13,21
HSPB7	7,02	-6,19	13,20
HCN4	-13,09	-26,30	13,20
QSOX1	-16,24	-29,44	13,20
CRABP2	1,19	-12,01	13,20
RGS14	-18,57	-31,77	13,20
CR1	-17,22	-30,41	13,19
SLC22A1	-10,04	-23,23	13,19
RNASEH2B	-36,28	-49,47	13,19
HYI	-18,51	-31,69	13,18
PDZRN3	-34,26	-47,44	13,18
SNX4	-18,08	-31,26	13,18
EZH2	7,84	-5,33	13,17
CLEC4A	-24,12	-37,29	13,17
SPIC	9,22	-3,95	13,17
DFNB59	-22,91	-36,07	13,17
VMAC	-8,63	-21,79	13,16
YAE1D1	44,86	31,70	13,16
KIAA1324	8,48	-4,67	13,16
ZNF185	-23,44	-36,58	13,15
SNUPN	55,85	42,71	13,14
STK4	-9,92	-23,06	13,14
OR2Y1	-20,97	-34,11	13,14
C15orf37	-12,37	-25,50	13,14
MYO16	-53,66	-66,80	13,14
IL6ST	16,26	3,13	13,13
RBM4B	2,99	-10,14	13,13
LRRC32	0,74	-12,39	13,13
GNB1L	30,74	17,62	13,13
WDSUB1	-17,75	-30,87	13,13
GBGT1	-18,27	-31,39	13,13
TUSC1	-33,54	-46,66	13,12
HLX	-14,92	-28,04	13,12
TAS2R4	-49,32	-62,44	13,12
GRIN2A	-39,05	-52,17	13,12
TMCO5A	-21,98	-35,09	13,12
KLHL40	-11,21	-24,33	13,11
SUSD2	-10,75	-23,86	13,11
GRAMD2	0,03	-13,08	13,11
CYTL1	-26,82	-39,92	13,11
PDCD1	-5,95	-19,05	13,10
PHC2	-32,81	-45,91	13,10
CST8	-41,31	-54,41	13,10
TMF1	-30,24	-43,33	13,09
CCDC40	-17,14	-30,23	13,09
TMEM189	-9,56	-22,64	13,08
SPRR4	-28,14	-41,22	13,08
A1BG	-0,25	-13,33	13,08
BRMS1L	-25,18	-38,25	13,07
ZNF45	-27,82	-40,89	13,07
VCL	-20,98	-34,05	13,07
DDI2	22,44	9,37	13,06
FRAT1	0,45	-12,61	13,06
ANGPTL5	4,83	-8,23	13,06
EHD4	-14,35	-27,40	13,06
VAV1	-10,79	-23,84	13,05
FAM196A	-19,87	-32,92	13,05
GOLT1A	-22,58	-35,64	13,05
PTGIS	-7,24	-20,29	13,04
PDZD4	-25,45	-38,49	13,04
RBM5	-14,23	-27,26	13,04
PRPF3	42,77	29,75	13,02
KCNJ4	5,83	-7,19	13,02
ZBTB8OS	34,77	21,75	13,02
SYTL1	-9,73	-22,74	13,01
CD27	5,63	-7,38	13,01
GRIK1	-31,81	-44,82	13,01
RASA1	-36,53	-49,54	13,01
UTP11L	44,04	31,04	13,00
ZSCAN30	-31,48	-44,48	13,00
GATA2	-28,69	-41,69	13,00
RHOC	5,24	-7,75	13,00
ATXN7L3B	-22,91	-35,91	13,00
ANKRA2	-15,74	-28,73	12,99
SAGE1	-43,64	-56,62	12,98
RPS6KA1	-10,62	-23,60	12,98
MYO1H	6,43	-6,55	12,98
ALPI	-20,92	-33,90	12,98
IKZF2	11,38	-1,59	12,97
CD1B	-13,85	-26,82	12,97
PTPN7	-39,39	-52,37	12,97
DYNLRB2	-30,66	-43,63	12,97
DYSF	-20,72	-33,68	12,97
COA1	-33,30	-46,26	12,96
TRIM41	-5,24	-18,20	12,96
FAM63A	33,13	20,17	12,95
LCP1	-31,31	-44,27	12,95
SOD3	-40,34	-53,29	12,95
HP1BP3	-28,39	-41,34	12,95
TYW3	-13,52	-26,47	12,94
FAM83H	-21,87	-34,80	12,94
WDPCP	-23,04	-35,98	12,94
ATL1	-30,00	-42,93	12,93
IQCC	-22,19	-35,12	12,93
OTUD4	4,40	-8,53	12,92
OR2AT4	-15,34	-28,26	12,92
THSD7A	-37,44	-50,36	12,92
UQCC1	-10,27	-23,18	12,91
CRNN	-17,36	-30,28	12,91
SLC9C2	-31,31	-44,21	12,90
FUT2	-19,81	-32,71	12,90
APOE	-25,25	-38,13	12,89
CDC14B	-25,79	-38,68	12,89
ZNF638	-0,20	-13,09	12,89
HELB	-26,71	-39,59	12,88
SPRYD3	5,69	-7,19	12,88
DIXDC1	-31,65	-44,53	12,88
FOXN4	-30,27	-43,15	12,88
CCDC88C	-37,25	-50,13	12,88
SNIP1	8,78	-4,10	12,87
LRTOMT	-16,38	-29,25	12,87
MSC	-31,71	-44,58	12,87
CKM	-12,39	-25,26	12,86
GPR15	-43,74	-56,60	12,86
TRIM26	-18,17	-31,03	12,86
TNN	-25,47	-38,33	12,86
POGZ	26,53	13,67	12,85
PRKAG1	19,93	7,08	12,85
ENC1	-29,45	-42,30	12,85
MBNL1	30,79	17,95	12,84
BPIFB2	-12,09	-24,93	12,84
MIA3	-20,74	-33,58	12,84
HSBP1	-8,82	-21,66	12,84
CYP2W1	-5,99	-18,83	12,84
DBNDD1	-5,80	-18,63	12,83
[truncated: 16,054 more rows]

## Sheet: Supplementary Table 4
GENE	WT_BF	NIP45-KO_BF	delta_BF
DYRK1A	-18,21	35,95	54,16
DHX29	-13,96	28,38	42,34
RMI2	-14,04	22,09	36,13
PGD	3,54	39,61	36,08
BLM	6,04	41,76	35,72
EMC4	15,46	50,69	35,23
SURF4	-3,93	29,32	33,26
SLC25A28	5,92	37,96	32,04
HEATR2	-13,91	15,93	29,84
UBALD1	-1,46	27,7	29,15
YTHDF2	4,42	33,32	28,9
NRP1	-70,38	-42,37	28,01
TERT	18,9	46,78	27,88
EMC2	-2,71	24,57	27,28
MYH9	19,07	45,77	26,71
NUFIP2	-17,13	9,54	26,67
SPAG5	-12,89	13,62	26,52
WDR89	1,42	27,31	25,89
SP1	-1,88	22,62	24,5
EMC6	6,4	30,58	24,18
MGAT2	-6,08	17,9	23,97
CLASRP	-9,13	14,7	23,84
ATP6AP2	9,07	32,84	23,78
DHX38	17,91	41,67	23,76
NFE2L2	-9,37	14,37	23,74
SCAF1	-13,73	9,86	23,58
SPECC1L	0,87	24,32	23,45
SSR2	-7,43	15,97	23,4
XPO5	-0,12	23,22	23,34
ALG12	-0,61	22,69	23,29
DEXI	2,09	25,08	23
GNAS	-54	-31,12	22,88
PAPD7	10,3	32,77	22,47
RBM33	-6,8	15,23	22,03
SBK1	-14,11	7,83	21,94
XRCC1	-12,33	9,45	21,79
KDM2A	7,3	29,05	21,76
NR1I2	-30,45	-8,7	21,75
SEPT5	6,68	28,22	21,54
PDCL3	7,15	28,47	21,32
ATP6AP1	11,64	32,83	21,19
KRT83	-2,41	18,29	20,69
GGN	-16,47	4,17	20,64
PDXDC1	-11,1	9,37	20,46
FNDC3B	-15,4	5,02	20,42
DIS3L	-3,88	16,27	20,15
RAPH1	6,02	26,07	20,05
OR2AE1	-25,98	-5,94	20,04
INO80C	-8,83	11,2	20,03
TOP1	15,43	35,43	20
COMMD4	29,41	49,31	19,9
PXK	-9,35	10,54	19,89
CAB39	-58,51	-38,63	19,88
SERP1	-9,85	10	19,85
MBTD1	-9,39	10,42	19,81
PCBP1	28,66	48,39	19,73
ORC1	13,62	33,26	19,64
TMEM199	0,63	20,25	19,62
STRN4	3,12	22,69	19,56
PTPN11	11,07	30,54	19,47
PAF1	14,98	34,44	19,46
CDYL	-9,5	9,94	19,44
CDV3	-4,91	14,5	19,41
CLDN25	-31,3	-11,93	19,37
MED14	13,67	32,97	19,31
HSPA13	-13,95	5,35	19,29
FGFR1	14,57	33,54	18,97
C9orf96	-13,3	5,67	18,97
COPS3	8,68	27,62	18,94
TAF13	8,29	27,23	18,93
TCEA1	10,82	29,73	18,91
BBX	-56,76	-37,85	18,91
FAM167B	-7,1	11,8	18,9
STRADA	-7,82	11,08	18,9
B3GNT1	-29,67	-10,78	18,89
SBNO1	10,55	29,42	18,86
FBRS	-9,6	9,25	18,85
SGCA	0,27	19,08	18,81
HSPA14	27,86	46,61	18,75
PRODH	-2,11	16,63	18,74
UBALD2	-6,8	11,88	18,68
RAB25	-7,5	11,14	18,64
NSMCE2	27	45,58	18,58
MGEA5	-5,51	13,06	18,57
IL4I1	-17,16	1,39	18,55
PLEKHG2	-9,36	9,1	18,46
SLC39A9	-38,28	-19,89	18,39
C19orf52	18,81	37,17	18,36
NANOS2	-13,5	4,76	18,26
RBM27	-12,93	5,33	18,26
SDR39U1	-11,87	6,3	18,16
PIGS	-11,24	6,91	18,15
ABCC6	-7,65	10,46	18,11
GNG12	-4,13	13,97	18,1
SCGB1C1	-0,35	17,74	18,09
WNK1	16,07	34,16	18,09
NFE2L1	-14,08	3,9	17,97
RMND5A	-11,63	6,29	17,92
GCAT	-8,95	8,94	17,89
DRAP1	15,16	32,95	17,79
YTHDC1	2,43	20,13	17,7
LIN37	-3,87	13,79	17,66
PYCARD	-9,77	7,84	17,61
POLR2J	-7,57	9,91	17,48
SEC61B	33,72	51,19	17,47
TOMM70A	11,77	29,2	17,43
SEZ6	-4,93	12,5	17,43
EIF2B4	8,77	26,17	17,4
ARHGAP21	-43,03	-25,65	17,39
MEF2BNB	-0,95	16,44	17,39
JOSD2	-17,44	-0,07	17,37
INPP5K	9,04	26,24	17,21
NECAB3	-8,84	8,28	17,12
PAXBP1	18,95	36,07	17,11
MICALL2	-1,62	15,35	16,97
AMZ2	-13,41	3,48	16,89
ATP5G1	-12,59	4,27	16,86
BCAT2	-15,75	1,1	16,85
PPP1R12C	-13,44	3,37	16,81
SEL1L	-8,6	8,15	16,75
BEST1	-12,69	4,03	16,72
SLC7A14	-9,31	7,4	16,72
LMNB1	19,85	36,56	16,71
FOXP1	-0,01	16,62	16,63
TOMM20	19,67	36,16	16,49
KLHL33	-11,93	4,3	16,23
CTXN1	-9,8	6,35	16,15
PTPN12	-44,18	-28,03	16,15
KAT7	-0,49	15,66	16,15
STARD7	-9,13	6,96	16,09
CACNA2D3	-13,77	2,31	16,08
RMI1	8,49	24,55	16,06
TMEM165	2,88	18,91	16,03
PRICKLE4	-9,19	6,83	16,02
MEFV	-15,6	0,39	16
WDFY3	-6,33	9,65	15,99
SOX4	-13,61	2,38	15,99
CDK19	-11,16	4,81	15,97
TYW1	-11,38	4,57	15,95
PABPC4	-6,25	9,62	15,87
ATXN7L3B	-9,69	6,15	15,84
KPNA5	-24,07	-8,25	15,82
NDUFA4L2	-10,18	5,63	15,81
DHX36	27,91	43,71	15,8
URI1	9,35	25,14	15,79
SYS1	28,73	44,52	15,79
GPR3	-17,14	-1,36	15,78
FZR1	3,6	19,33	15,72
PDIA3	-11,26	4,33	15,59
KLK1	-15,46	0,1	15,56
ZNF500	-13,28	2,28	15,55
TMEM204	-7,47	8,06	15,53
FAM32A	22,06	37,57	15,51
PTPRCAP	-9,87	5,64	15,51
C16orf93	-11,5	3,94	15,44
CCL26	-14,96	0,45	15,41
VAMP8	-9,08	6,33	15,41
METTL1	31,09	46,49	15,4
ERCC4	-8,84	6,51	15,35
WDR70	14,8	30,05	15,26
EPHB3	-24,99	-9,74	15,25
ZNF195	-18,5	-3,26	15,24
RPRML	-11,93	3,3	15,24
ZNF609	2,67	17,9	15,23
STX18	7,09	22,3	15,21
SMG9	10,41	25,59	15,18
MYH7B	-12,77	2,38	15,15
KRTAP21-3	-24,44	-9,3	15,15
RAD17	7,76	22,85	15,09
DYNC1LI2	-1,9	13,14	15,03
LSM12	38,92	53,9	14,99
PQBP1	5,64	20,61	14,97
APOC1	-10,07	4,9	14,97
REST	4,78	19,72	14,94
SELRC1	-0,32	14,61	14,93
TCERG1	-3,83	11,1	14,93
CWC25	22,55	37,43	14,88
BECN1	4,35	19,15	14,81
YY1	7,33	22,09	14,76
CRTC2	-13,34	1,42	14,76
NUBP1	25,3	40,04	14,73
PEX10	-13,57	1,15	14,72
NFIC	-12,96	1,76	14,71
SNX17	-2,75	11,81	14,55
C1orf27	4,71	19,26	14,55
RER1	1,61	16,03	14,42
ARF6	-14,16	0,24	14,4
ANXA2	-11,9	2,46	14,36
SPCS2	11,35	25,69	14,34
BRD1	-16,35	-2,01	14,34
RWDD1	-13,33	1,01	14,33
WDR83	33,59	47,93	14,33
EDC3	1,82	16,13	14,31
LCA5L	-11,09	3,22	14,31
TMEM14E	-15,51	-1,21	14,31
RBM42	-1,6	12,7	14,3
ADNP	-9,57	4,72	14,3
RWDD4	-8,04	6,23	14,27
RIMKLB	-9,61	4,65	14,26
TROAP	-15,8	-1,57	14,23
MMD	-3,68	10,54	14,22
RNF40	16,13	30,34	14,21
CLP1	32,76	46,96	14,2
EIF2B1	21,29	35,49	14,2
MBIP	-18,23	-4,08	14,15
ATP6V1H	14,37	28,52	14,15
CHTF8	29,26	43,4	14,15
CDK3	-16,89	-2,75	14,14
PTPN14	-65,99	-51,87	14,12
CD3EAP	22,93	37,05	14,12
PLAUR	-9,52	4,54	14,06
EPDR1	-15,09	-1,03	14,06
ZNF324B	-10,43	3,53	13,96
DIAPH3	-12,33	1,62	13,95
CBX5	-10,46	3,47	13,92
ACTR1A	20,41	34,28	13,86
DNAJC27	-18,26	-4,41	13,85
CRYBB2	-9,94	3,9	13,83
C6orf201	-15,86	-2,04	13,82
LYL1	-16,41	-2,61	13,8
USH1G	-10,85	2,86	13,71
RARS	20,4	34,09	13,69
BAHD1	-16,82	-3,14	13,69
RIT1	-15,89	-2,21	13,68
PIGK	-16,13	-2,45	13,68
RBBP8	15,71	29,38	13,67
JUNB	-14,98	-1,32	13,67
ERI2	-15,88	-2,23	13,66
SNAPC5	-11,38	2,28	13,66
UBE2K	-12,14	1,51	13,66
KAT2A	-14,87	-1,22	13,65
PYROXD2	-18,11	-4,48	13,63
SCIMP	-6,27	7,36	13,63
ZMAT5	15,76	29,34	13,58
ZNF226	-16,83	-3,27	13,57
DECR2	-16,19	-2,67	13,53
SUSD2	-10,15	3,38	13,52
RFPL3S	-10,72	2,8	13,52
ZNF200	-12,71	0,81	13,52
IZUMO4	-16,23	-2,73	13,5
EIF3J	7,9	21,39	13,5
C19orf44	-15,2	-1,71	13,49
DNAJB14	-12,5	0,99	13,49
OR8K1	-15,97	-2,54	13,43
QKI	3,73	17,15	13,42
PPP4R1	4,96	18,34	13,38
TRIM59	-13,25	0,12	13,37
NKRF	-9,32	4,05	13,37
HMGN2	-7,11	6,25	13,36
PEAK1	-25,76	-12,44	13,31
RPL10L	-12,38	0,86	13,24
GDI2	-13,41	-0,18	13,23
CREBBP	-7,75	5,48	13,23
HPD	-11,67	1,55	13,22
TMEM61	-14,58	-1,36	13,22
ALS2	-8,27	4,93	13,2
PKN1	-10,27	2,92	13,19
CISD3	-11,69	1,48	13,17
NOS2	-19,09	-5,96	13,13
MIS12	-2,32	10,81	13,13
NTMT1	-10,12	3	13,12
AATF	8,7	21,81	13,1
OR4D11	-8,59	4,5	13,09
LINS	-10,66	2,42	13,08
BRAT1	4,59	17,59	13
MAPKBP1	-2,86	10,14	13
EXTL3	-18,67	-5,68	12,98
SHCBP1L	-17,08	-4,1	12,97
CEACAM4	-12,94	0,02	12,96
MMGT1	21,59	34,54	12,95
TRAPPC6A	-11,4	1,54	12,94
ACER3	-7,26	5,68	12,93
ANKRD63	-17,38	-4,45	12,93
VCPKMT	-9,48	3,44	12,91
C17orf66	-3,02	9,89	12,91
CLUH	-11,82	1,08	12,89
B9D2	-12,49	0,4	12,89
BRD2	36,66	49,53	12,87
SLC25A11	-13,76	-0,9	12,86
ELF2	-4,07	8,79	12,86
KIAA1279	-4,05	8,78	12,84
C17orf82	-11,76	1,06	12,82
ATP1A1	10	22,81	12,81
USE1	27,19	39,97	12,78
PCDHB12	-15,62	-2,87	12,75
ZMAT2	-1,93	10,82	12,75
SHOC2	45,53	58,26	12,73
E4F1	21,04	33,77	12,73
YRDC	-0,19	12,51	12,7
WDR87	-12,16	0,54	12,7
FAM103A1	-4,24	8,46	12,69
NRDE2	8,33	21,02	12,69
FRAT1	-9,67	3,01	12,68
CACNG5	-15,62	-2,99	12,64
DNTTIP1	-11,85	0,78	12,63
OR13C9	-30,88	-18,25	12,62
KIAA1045	-14,59	-1,97	12,62
MAP2K5	20,46	33,06	12,6
ARID3B	-12,62	-0,06	12,57
OSCP1	-16,41	-3,89	12,52
CD300LF	-14,41	-1,89	12,52
MED12	24,05	36,57	12,52
OR4K1	-16,9	-4,39	12,5
EIF4ENIF1	23,54	36,04	12,49
GPBP1	-9,54	2,96	12,49
EPB41L5	-10,14	2,35	12,49
PURA	-15,72	-3,25	12,47
MARCH6	10,67	23,15	12,47
SHCBP1	-11,69	0,75	12,44
MGAT1	6,69	19,12	12,43
KRT38	-17,54	-5,13	12,42
GMPPB	26,44	38,81	12,37
DOCK10	3,95	16,31	12,36
CA11	-15,77	-3,43	12,35
WHAMM	-15,63	-3,32	12,32
PGAM2	-10,28	2,03	12,32
UFSP2	6,64	18,95	12,31
CALHM3	-13,79	-1,5	12,28
UBXN7	-16,79	-4,51	12,28
CYP4F12	-14,11	-1,83	12,28
CUEDC2	-13,07	-0,79	12,28
TKT	16,54	28,82	12,28
TNFRSF12A	-11,88	0,38	12,26
ZNF229	-14,67	-2,42	12,25
PGS1	33,96	46,2	12,25
SLC20A1	-11,55	0,68	12,23
SIAH1	-13,79	-1,57	12,22
ECT2	35,7	47,92	12,22
FBXW5	-15,25	-3,06	12,19
KDM4B	-11,95	0,22	12,17
GPCPD1	-10,56	1,56	12,12
PHF7	-12,18	-0,07	12,1
JTB	18,47	30,56	12,09
PSMC4	22,81	34,89	12,08
TAZ	-13,57	-1,49	12,07
BORA	6,07	18,14	12,07
NOC3L	13,98	26,05	12,07
CUL1	28,83	40,88	12,05
TLE3	-9,75	2,3	12,05
JMJD6	23,98	36,02	12,04
KBTBD3	-15,58	-3,56	12,02
PCM1	-12,53	-0,51	12,01
ZNF189	-9,45	2,56	12,01
SPAG7	-12,79	-0,8	12
SS18	13,43	25,42	11,98
MCM10	10,57	22,54	11,97
DDX52	39,51	51,47	11,96
RBM22	25,65	37,61	11,96
LIM2	-18,57	-6,62	11,95
GRIP1	-9,39	2,51	11,9
URM1	34,72	46,62	11,9
SLC17A7	-3,5	8,4	11,9
OPRD1	-11,41	0,46	11,87
G6PD	9,31	21,16	11,86
CCDC9	-14,85	-3	11,85
LANCL1	-16,39	-4,55	11,84
PGP	-15,44	-3,61	11,82
CEP192	20,51	32,34	11,82
CREB3	-11,54	0,25	11,79
PPIB	-8	3,79	11,79
TXNL4B	42,09	53,87	11,78
QARS	19,54	31,31	11,78
HUS1	19,59	31,37	11,78
RDH11	-7,04	4,74	11,78
LASP1	-12,82	-1,05	11,77
BTBD9	-17,32	-5,55	11,77
SLC38A4	-13,08	-1,32	11,77
NFKBIA	-16,16	-4,41	11,75
CD160	-14,45	-2,7	11,75
LRRC8A	-17,59	-5,84	11,74
ACSF2	-11,42	0,29	11,71
CEACAM21	-13,76	-2,06	11,69
MEAF6	20,44	32,12	11,68
C13orf35	-31,1	-19,42	11,68
WNT11	-9,83	1,85	11,68
FLYWCH1	7,12	18,79	11,67
C10orf53	-16,92	-5,25	11,66
MED29	7,39	19,05	11,66
FAM188B	-11,47	0,17	11,64
TPGS1	-12,41	-0,8	11,61
IRF2	-15,32	-3,71	11,61
ZNF784	-15,68	-4,08	11,6
CCDC101	19,1	30,69	11,59
IER3IP1	24,41	36	11,58
PDCD2	31,78	43,35	11,58
U2AF1	27,81	39,38	11,57
MTMR9	-9,36	2,21	11,57
ACADL	-12,23	-0,68	11,56
CCDC17	-1,8	9,73	11,53
ZNF136	-15,74	-4,23	11,51
SEMA4D	-11,3	0,21	11,51
TROVE2	-16,52	-5,02	11,51
MTX2	-3,94	7,54	11,48
SMURF2	-5,19	6,28	11,47
PRR14L	-29,81	-18,34	11,47
USPL1	16,18	27,65	11,46
RIMKLA	-13,66	-2,2	11,46
STXBP5L	-13,27	-1,83	11,45
ATP13A1	-7,77	3,68	11,44
TFAP4	0,24	11,67	11,43
C17orf47	-15,01	-3,58	11,43
HOXB9	-18,94	-7,52	11,42
ACBD4	-13,46	-2,06	11,4
BBS9	-17,39	-6	11,39
JUN	12,31	23,69	11,38
C1orf86	-2,48	8,9	11,38
ANAPC15	-0,97	10,4	11,37
ZDHHC16	-12,07	-0,72	11,35
DDRGK1	-3,27	8,06	11,34
TP53AIP1	-28,73	-17,4	11,33
PAQR8	-4,87	6,46	11,33
AMDHD2	-4,16	7,17	11,32
CTNNB1	0,91	12,22	11,31
LEUTX	-11,92	-0,61	11,3
BMPR1B	-16,86	-5,56	11,3
FAM213B	-13,99	-2,69	11,3
GIGYF2	-8,99	2,31	11,29
NUMA1	26,3	37,58	11,28
PIH1D1	-2,84	8,44	11,28
GOLGA2	-6,7	4,58	11,28
NAT14	-13,41	-2,13	11,28
CCDC40	-13,02	-1,78	11,25
TIMM22	12,01	23,25	11,24
MED6	38,85	50,1	11,24
TIMM13	30,18	41,42	11,24
BUD13	-16,83	-5,58	11,24
C16orf62	-4,95	6,29	11,24
IKBIP	-15,82	-4,58	11,24
NDUFS3	-0,16	11,08	11,24
MARCH7	-14,33	-3,11	11,23
CHRM5	-11,35	-0,14	11,21
MBD6	-4,29	6,92	11,21
ESCO2	25,51	36,71	11,2
C16orf92	-10,63	0,56	11,19
BTC	-18,57	-7,42	11,15
GGA3	-13,23	-2,09	11,14
EN2	-7,49	3,65	11,14
VEZT	4,95	16,08	11,14
INTS10	-13,89	-2,76	11,13
COG8	32,91	44,04	11,13
SYT15	-17,69	-6,56	11,13
MASTL	42,03	53,16	11,13
LGR5	-16,25	-5,14	11,11
TMUB2	-16,84	-5,75	11,09
POU3F3	-15,75	-4,68	11,07
C9orf50	-12,79	-1,73	11,06
ZNF407	44,26	55,32	11,06
NEFH	-12,14	-1,1	11,05
RNF111	-16,89	-5,85	11,04
ZNF839	1,78	12,81	11,03
NUDCD2	-0,78	10,25	11,03
ZNF830	26,16	37,18	11,02
CTR9	37,82	48,84	11,02
AP2A1	-5,47	5,54	11,01
ZNF202	-9,87	1,13	11
MARCH9	-1,89	9,11	11
KLK9	-16,21	-5,21	11
NSMCE4A	17,29	28,28	11
PPP1R1B	-1,93	9,06	10,99
AMPD1	-16,65	-5,67	10,97
SURF6	4,7	15,67	10,97
SAFB	16,74	27,69	10,95
RPL4	14,12	25,05	10,94
GATA5	-11,06	-0,13	10,94
NARG2	16,28	27,22	10,93
HEXIM1	-17,04	-6,12	10,92
C19orf59	-9,71	1,2	10,92
CIRBP	-12,52	-1,61	10,91
GPR20	-13,16	-2,25	10,91
ZBED4	-11,79	-0,91	10,88
FAM205A	-12,45	-1,57	10,88
BYSL	29,09	39,95	10,86
ADAMTS9	-18,29	-7,44	10,85
ARMC7	41,49	52,33	10,85
PPIL3	-6,56	4,28	10,84
BOD1L1	14,42	25,25	10,83
SRCAP	11,71	22,53	10,82
COL7A1	-16,7	-5,9	10,81
SLC15A2	-10,13	0,68	10,81
RNF25	1,45	12,25	10,81
PIGQ	-14,62	-3,82	10,8
NELFA	23,64	34,43	10,79
PRDX2	-10,4	0,39	10,79
VASP	-6,23	4,56	10,79
ZNF541	-17,52	-6,73	10,79
TNFSF8	-19,06	-8,28	10,78
VWA3A	-15,33	-4,54	10,78
YKT6	41,89	52,67	10,78
DLGAP4	-16,23	-5,45	10,78
ACTR1B	-6,29	4,46	10,75
SLC39A2	-13,49	-2,75	10,74
SAMD8	-9,28	1,46	10,74
SDHC	-8,52	2,2	10,72
TSPAN4	11,61	22,32	10,71
AP1S3	-13	-2,29	10,71
TSKU	-13,57	-2,86	10,71
STMN2	-7,79	2,91	10,7
SRP19	38,71	49,4	10,7
PDCD10	-67,51	-56,82	10,69
FLT3LG	-13,94	-3,26	10,68
PRKCSH	-7,52	3,16	10,67
OPA1	38,68	49,35	10,67
CCDC97	-17,22	-6,56	10,67
TBC1D30	-8,47	2,19	10,66
TTYH1	-14,24	-3,59	10,66
C17orf100	-8,09	2,57	10,66
HYPK	23,89	34,54	10,65
SIN3A	11,05	21,69	10,63
SUCO	-1,85	8,78	10,63
SLX4	7	17,62	10,62
TOMM34	-8,72	1,9	10,62
A4GALT	-12,98	-2,36	10,62
TBPL2	-5,95	4,66	10,62
SORCS1	-15,35	-4,74	10,61
FBXO32	-18,14	-7,56	10,58
CIC	-32,98	-22,41	10,57
SPHK1	-15,31	-4,74	10,57
PPAN	-10,45	0,11	10,57
SYT3	-7,03	3,51	10,55
STARD13	-16,78	-6,24	10,54
SECISBP2	4,85	15,36	10,51
GLRX3	-5,07	5,44	10,5
JRKL	-10,83	-0,33	10,5
NRL	-24,95	-14,48	10,47
TANGO6	29,02	39,48	10,47
PLA2G5	-18,47	-8,02	10,46
TRIM62	-13,29	-2,84	10,45
CSDE1	13,72	24,16	10,43
MORN1	-6,25	4,18	10,43
TMF1	-12,26	-1,84	10,43
CPNE5	-13,67	-3,25	10,42
GP6	-13,79	-3,37	10,42
GPR108	-12,02	-1,61	10,41
HSD3B7	-15,83	-5,43	10,4
ACTR6	40,8	51,19	10,4
MYBL2	-8,32	2,05	10,37
MPV17L	-15,26	-4,89	10,37
ISCU	32,47	42,83	10,36
RGS16	-16,58	-6,22	10,36
SETD1A	18,4	28,76	10,35
SHISA4	-16,07	-5,72	10,35
SETD4	-10,18	0,17	10,35
REM2	-16,18	-5,85	10,33
METTL3	35,51	45,82	10,31
C1QTNF6	-15,05	-4,74	10,31
CLEC3B	-0,15	10,16	10,3
IGFBP4	-3,58	6,72	10,3
USP32	-13,93	-3,63	10,3
ZNF720	-7,69	2,6	10,29
GCN1L1	10,35	20,64	10,29
DHRS11	-5,03	5,24	10,27
CCER1	-11,53	-1,27	10,26
WFIKKN2	-15,57	-5,31	10,26
POLR1D	36,4	46,65	10,25
WDR45B	-17,52	-7,28	10,23
UFM1	5,51	15,74	10,23
C17orf96	-11,5	-1,27	10,23
RC3H2	-11	-0,8	10,21
TMTC2	-14,39	-4,2	10,19
RBMXL2	-13,88	-3,7	10,18
ARIH1	12,93	23,1	10,17
PDRG1	28,59	38,75	10,16
DONSON	12,62	22,77	10,15
MPI	-6,27	3,87	10,14
RAB3GAP2	22,91	33,04	10,13
ATP5G3	-15,7	-5,58	10,13
ZEB2	-11,45	-1,33	10,12
HSBP1	20,48	30,61	10,12
BTG1	-11,32	-1,21	10,12
HADHA	-8,71	1,41	10,11
FOXJ1	-16,55	-6,43	10,11
PAPOLA	-13,46	-3,35	10,11
PDE8B	-14,37	-4,26	10,11
REM1	-5,25	4,86	10,11
SRL	-11,99	-1,89	10,11
PPP1R7	6,88	16,98	10,1
PLEK2	-13,24	-3,14	10,1
MYL2	-12,92	-2,82	10,1
TMEM87B	-12,81	-2,73	10,08
MSH4	-15,24	-5,16	10,08
FBXL19	-14,24	-4,17	10,07
SBF2	-16,42	-6,39	10,04
MPP3	-9,02	1,02	10,03
PHOSPHO2	-17,49	-7,46	10,03
TEAD4	-12,68	-2,65	10,02
CDK12	8,84	18,87	10,02
GNGT2	-17,68	-7,67	10,01
GEMIN6	19,5	29,51	10,01
DNA2	10,08	20,09	10,01
PKNOX1	-0,19	9,79	9,98
RNH1	12,92	22,9	9,98
HOMEZ	-11,74	-1,76	9,98
TMEM230	-11,08	-1,1	9,98
NLRC4	-15,1	-5,14	9,96
RHOT1	-12,56	-2,62	9,94
EXT2	-15,71	-5,78	9,94
GLUD1	-14,98	-5,05	9,93
OR6N1	-13,44	-3,51	9,93
TMEM121	-12,96	-3,04	9,92
BRD4	29,12	39,04	9,92
DDX50	-8,71	1,21	9,92
BIN1	-7,54	2,37	9,91
FAM171A2	-15,36	-5,45	9,91
ZNF581	-13,87	-3,96	9,91
NUDT21	37,31	47,19	9,88
NEIL1	-7,91	1,96	9,87
TNNC1	-13,7	-3,83	9,87
CEP89	-10,16	-0,29	9,87
C5orf24	-13,3	-3,43	9,87
FNBP4	12,77	22,63	9,86
SLC7A11	-12,45	-2,59	9,86
EIF3L	0,42	10,27	9,85
ATP6V1E1	2,33	12,17	9,85
KDM4A	-4,4	5,42	9,83
MCCD1	-17,33	-7,51	9,82
LARP6	-11,84	-2,03	9,82
AQP1	-11,72	-1,93	9,79
KIAA1432	4,12	13,91	9,79
DHRS4	-14,97	-5,19	9,79
PLAGL2	-15,03	-5,25	9,78
C18orf25	-14,07	-4,3	9,78
IPMK	-11,29	-1,52	9,77
CD300C	-10,94	-1,17	9,76
LNP1	-12,41	-2,65	9,75
BTF3L4	-16,74	-6,99	9,75
ING5	-6,82	2,93	9,74
PFKFB4	-15,25	-5,51	9,74
SRP68	25,33	35,07	9,74
DBH	-11,81	-2,1	9,71
GTF2F2	9,43	19,13	9,71
TMEM54	-14,06	-4,36	9,7
RAPGEF6	8,17	17,87	9,69
OC90	-11,35	-1,66	9,69
USP21	-11,06	-1,4	9,66
DNAJC11	20,54	30,19	9,65
ANKRD39	-13,02	-3,37	9,65
PANK4	-15,9	-6,25	9,65
ATCAY	-13,99	-4,34	9,64
TTC4	15,18	24,81	9,64
EFNB3	-8,5	1,11	9,62
TCTN2	-9,45	0,17	9,62
ZNF148	-12,64	-3,03	9,61
LTB4R2	-14,26	-4,65	9,6
PNN	24,2	33,8	9,6
SMAGP	-12,68	-3,09	9,6
RRM2B	-14,34	-4,75	9,59
WDR44	22,22	31,81	9,59
PGM3	-11,16	-1,57	9,59
KNTC1	-5,94	3,64	9,58
SKA1	26,37	35,95	9,58
TM2D3	-14,9	-5,33	9,57
KCTD21	-14,73	-5,16	9,57
TGM7	-15,25	-5,68	9,57
NXPE3	-12,18	-2,62	9,56
NUDT15	-14,84	-5,28	9,55
RHBDD3	-2,48	7,07	9,55
KCNE3	-13,86	-4,32	9,54
TMBIM4	-11,94	-2,4	9,54
ZBTB34	-15,25	-5,71	9,54
SSFA2	-13,82	-4,29	9,54
TM4SF1	-13,15	-3,62	9,53
CFB	-14,25	-4,72	9,53
ZNF131	0,18	9,71	9,53
ANKS1B	-12,3	-2,77	9,53
HS3ST6	-20,34	-10,81	9,53
CBFB	-58,37	-48,85	9,52
CHMP2B	-12,16	-2,64	9,52
RNF8	7,96	17,47	9,52
MARCH3	-15,64	-6,13	9,51
RXFP4	-8,46	1,05	9,51
KCNK15	-16,68	-7,17	9,51
RNF138	-15,15	-5,65	9,5
C9orf78	14,4	23,89	9,5
JAZF1	-15,34	-5,84	9,49
GLG1	-2,51	6,98	9,49
SSR4	-12,12	-2,64	9,48
GTF2H1	44,22	53,71	9,48
HOXB8	-18,88	-9,41	9,48
THAP11	28,57	38,04	9,47
CNIH2	-2,98	6,48	9,47
DUSP3	-14,19	-4,72	9,46
FUT6	-11,62	-2,16	9,46
ATXN2L	-15,42	-5,96	9,45
SNX29	-15,58	-6,13	9,45
LAPTM4B	-8,05	1,4	9,44
AC091801.1	-20,88	-11,44	9,44
DENND4C	0,98	10,41	9,43
CUL5	-62,6	-53,18	9,43
APOA5	-14,67	-5,26	9,41
TMEM234	-12,23	-2,83	9,4
SETD9	-13,03	-3,64	9,39
ZC2HC1A	-15,2	-5,81	9,39
UNC119	-16,59	-7,22	9,37
ERGIC3	-3	6,37	9,37
GAPDHS	-8,69	0,68	9,37
STK17A	1,67	11,03	9,36
C12orf65	-11,17	-1,81	9,36
CLPTM1	-3,16	6,2	9,36
SMIM12	-11,09	-1,73	9,35
MAP2K6	-16,41	-7,07	9,35
UBA2	32,43	41,77	9,35
MRGBP	12,18	21,52	9,35
SHISA9	-16,9	-7,56	9,34
DCTN6	21,25	30,59	9,34
CHIA	-10,8	-1,46	9,34
SMG8	-2,26	7,08	9,34
EXOC4	29,14	38,46	9,32
C17orf59	-8,16	1,15	9,31
GNPNAT1	-12,45	-3,15	9,31
HDAC4	-17,44	-8,14	9,31
UBE2G2	-0,76	8,54	9,3
TLE4	-3,34	5,96	9,3
CNOT10	-2,69	6,61	9,3
KIFAP3	-12,4	-3,1	9,3
AGAP2	-15,21	-5,92	9,29
COMMD5	6,98	16,26	9,28
PSAT1	-13,7	-4,42	9,28
SDR16C5	-16,28	-7,01	9,27
COL23A1	-14,82	-5,56	9,25
ABI2	-15,37	-6,13	9,24
STK36	-18,46	-9,22	9,24
GTF3C1	14,03	23,26	9,24
FAM161A	-3,05	6,18	9,24
MLYCD	-13,35	-4,12	9,23
HSPA6	-13,18	-3,97	9,22
TBX6	-12,82	-3,61	9,21
PRKCA	-17,42	-8,21	9,21
SPC24	19,07	28,28	9,21
DTYMK	6,07	15,28	9,21
FAM222B	-18,03	-8,83	9,2
HSD17B14	-14,62	-5,42	9,2
SNX22	-12,5	-3,29	9,2
GAS2	-16,68	-7,49	9,19
MYO18A	-17,7	-8,52	9,18
CSRP1	-17,46	-8,29	9,17
CTSW	-5,73	3,43	9,17
MIEF1	-15,29	-6,12	9,17
MYO19	-13,49	-4,32	9,16
LRRC8D	-12,86	-3,71	9,16
TMEM223	-15,58	-6,43	9,15
MPHOSPH10	31,52	40,65	9,13
HDHD3	-15,58	-6,45	9,13
TOX2	-11,72	-2,59	9,13
TYRO3	-14,01	-4,89	9,12
GLI4	-10,49	-1,38	9,11
SLC44A3	-10,74	-1,63	9,11
UPF3A	-7,7	1,41	9,11
EVPL	-18,12	-9,01	9,11
C19orf45	-16,04	-6,93	9,11
CCDC22	22,07	31,17	9,1
C16orf98	-14,27	-5,18	9,1
SHISA7	-17,32	-8,24	9,09
C17orf107	-14,88	-5,8	9,08
ARMC5	36,73	45,81	9,07
ZNF536	-17,68	-8,61	9,07
SRA1	-16,09	-7,02	9,07
ZSCAN10	-5,36	3,71	9,07
C6orf106	8,94	18	9,06
DGCR8	35,39	44,46	9,06
ACADVL	-10,72	-1,66	9,06
CAGE1	-14,95	-5,9	9,06
TSPAN6	-16,48	-7,42	9,05
GRB2	25,5	34,54	9,04
PFDN6	29,14	38,18	9,04
CD97	-11,08	-2,03	9,04
HRSP12	9,55	18,59	9,04
NTN3	-15,73	-6,7	9,04
TTC32	-16,48	-7,45	9,03
CHST8	-6,21	2,82	9,03
NEUROD2	-11,14	-2,11	9,03
IVNS1ABP	-12,67	-3,64	9,02
ZNF197	-17,27	-8,25	9,02
MARS	50,61	59,62	9,01
PLP2	-13,62	-4,61	9,01
FKBP4	-9,73	-0,73	9
RFWD3	14,66	23,66	9
SPCS1	-14,91	-5,91	9
MED24	37,11	46,1	8,99
GEMIN7	39,82	48,81	8,99
SETX	-14,94	-5,96	8,98
P4HB	-10,84	-1,87	8,98
PRKD2	-14,87	-5,89	8,98
EMP2	-16,88	-7,91	8,97
ABHD14B	-15,76	-6,79	8,97
CRKL	14,39	23,36	8,97
OXLD1	-14,34	-5,38	8,97
ZCRB1	22,49	31,46	8,96
RAPGEF3	-13,46	-4,5	8,96
C7orf26	43,3	52,26	8,96
CPPED1	-16,75	-7,78	8,96
OR4L1	-16,45	-7,49	8,96
STAU1	-12,89	-3,93	8,96
ATP6V1F	32,99	41,95	8,96
C12orf49	-12,58	-3,62	8,96
CCDC59	3,13	12,08	8,95
NOTO	-17,19	-8,24	8,95
IFT80	-18,37	-9,43	8,94
XYLT2	-4,78	4,16	8,94
KIF3B	-9,65	-0,71	8,94
TMEM41B	-6,88	2,05	8,93
HAP1	-13,99	-5,06	8,93
TMC6	-17,19	-8,26	8,93
METTL22	-15,28	-6,37	8,92
MAP4K1	-6,33	2,59	8,91
CLCN5	-19,2	-10,29	8,91
ALG14	22,5	31,4	8,9
TEAD3	8,33	17,23	8,89
PCGF2	-12,55	-3,66	8,89
ZNF782	-15,56	-6,68	8,88
ARID4A	-17,88	-9,01	8,87
LSM11	31,77	40,64	8,87
B4GALT1	-12,01	-3,14	8,87
KCMF1	17,77	26,64	8,87
CSTB	-15,3	-6,44	8,87
OR6K6	-8,03	0,82	8,84
LLGL2	-14,39	-5,54	8,84
ZNF133	-15,11	-6,26	8,84
LDHAL6A	-17,93	-9,09	8,84
ZFP41	-11,01	-2,18	8,83
PCOLCE2	-13,97	-5,15	8,83
AKIP1	-16,67	-7,85	8,81
ZNF572	-14,59	-5,78	8,81
TAF1D	14,31	23,12	8,81
ZNF335	15,77	24,57	8,8
ZNF362	-17,22	-8,42	8,8
SSR1	-7,87	0,92	8,79
RAD23A	-14,69	-5,9	8,79
STRN3	-0,45	8,32	8,78
TTC17	-8,92	-0,15	8,78
KANSL2	17,67	26,44	8,77
PDCL	25,79	34,56	8,77
THAP3	-10,6	-1,83	8,77
CPT2	-15,19	-6,42	8,76
USF2	-3,42	5,33	8,75
FADS6	-10,33	-1,58	8,75
LAPTM5	-12,18	-3,43	8,75
HNRNPF	-19,71	-10,96	8,75
MEF2D	-5,52	3,23	8,75
TRPV2	-18,1	-9,36	8,74
CLDN2	-15,19	-6,46	8,73
GPR52	-13,68	-4,96	8,72
MUSK	-14,15	-5,43	8,71
PTDSS2	-12,61	-3,9	8,7
OR51B6	-14,06	-5,37	8,69
NKX2-8	-15,97	-7,29	8,69
NOX3	-21,3	-12,62	8,68
APPBP2	-12,68	-4	8,68
ARHGDIA	2,49	11,16	8,67
C1orf198	-16,98	-8,31	8,67
GTF3C6	4,77	13,43	8,66
POU4F3	-10,12	-1,46	8,66
ADAM30	-13,66	-5,01	8,65
GTF2F1	14,15	22,79	8,65
AHSP	-15,72	-7,07	8,65
NOC2L	27,92	36,57	8,64
PTGDS	-12,92	-4,27	8,64
CDK17	-8,06	0,58	8,64
YIPF3	-8,07	0,56	8,63
SNX6	-11,5	-2,88	8,62
RAB5C	-9,18	-0,56	8,62
DECR1	-17,04	-8,43	8,61
ELAC2	40,66	49,27	8,61
ALKBH5	-10,6	-1,99	8,61
USP45	-16,05	-7,44	8,61
MAPK8IP3	-9,3	-0,69	8,61
INIP	0,7	9,31	8,61
SPATA18	-16,03	-7,43	8,6
ACD	11,69	20,29	8,6
GJB4	-17,72	-9,12	8,6
GTF2B	30,79	39,38	8,6
RAB18	1,75	10,34	8,6
DCN	-14,2	-5,6	8,6
KLHDC1	-18,67	-10,08	8,59
TRABD	-9,18	-0,59	8,59
KRT12	-8,67	-0,09	8,58
HNRNPUL2	-2,17	6,42	8,58
MIS18BP1	41,71	50,28	8,57
SMC3	37,12	45,69	8,57
KDSR	39,93	48,5	8,57
TM9SF2	1,88	10,44	8,56
RRAS	-14,98	-6,42	8,56
PPM1K	-16,41	-7,86	8,55
EXOC3	7,22	15,76	8,54
C17orf67	-13,99	-5,46	8,53
ANP32E	-12,64	-4,13	8,52
CALY	-12,08	-3,57	8,52
SLC7A8	-17,21	-8,7	8,51
GRHL1	-27,47	-18,96	8,51
PLK4	20,91	29,41	8,5
DCTN2	22,62	31,12	8,5
GTF2A1	30,25	38,75	8,5
ASS1	-12,14	-3,65	8,5
ACAP3	-7,67	0,82	8,48
RAB36	-12	-3,52	8,48
TNRC6C	-7,53	0,95	8,48
TTLL6	-10,53	-2,05	8,48
TH	-14,35	-5,88	8,47
CSNK1G1	-14,45	-5,98	8,47
EXT1	-23,67	-15,2	8,47
PMEL	-4,15	4,31	8,46
EMC7	27,91	36,37	8,46
USP16	-12,55	-4,1	8,46
TIMM50	27,6	36,05	8,45
CDC26	24,53	32,96	8,43
KRBOX1	-16,25	-7,82	8,43
VWA9	-18,53	-10,11	8,42
CYP2B6	-10,82	-2,41	8,41
CRELD1	-13,3	-4,9	8,4
UBR7	-12,92	-4,52	8,4
ST3GAL6	-12,61	-4,21	8,4
FAM96A	-18,11	-9,71	8,4
APOE	-9,43	-1,03	8,4
MPST	-18,28	-9,89	8,4
CDA	-10,63	-2,24	8,39
EME2	-13,26	-4,87	8,39
N6AMT1	29,91	38,3	8,38
NOP56	24,89	33,27	8,38
RPH3A	-14,1	-5,72	8,38
POLR3K	37,56	45,93	8,37
EMC1	36,66	45,02	8,36
CLPSL2	-17,87	-9,51	8,36
BCORL1	-17,37	-9,01	8,36
ZNF644	-18,83	-10,48	8,35
OSBPL7	-7,3	1,04	8,35
SV2A	-13,29	-4,95	8,34
NSUN2	-14,95	-6,61	8,34
SEC13	15,19	23,53	8,33
ORC2	24,22	32,55	8,33
MYL4	-14,34	-6,01	8,33
ATP5S	-12,98	-4,65	8,33
CTC-534A2.2	11	19,33	8,32
EVI5L	-11,42	-3,1	8,31
SLC6A16	-13,41	-5,09	8,31
SHROOM1	-16,59	-8,28	8,31
MED31	22,25	30,56	8,31
ZCCHC7	-11,6	-3,3	8,3
C2orf54	-17,88	-9,58	8,3
LCN15	-8,92	-0,63	8,29
SERF2	-5,34	2,95	8,29
SLC17A8	-15,38	-7,1	8,29
C22orf24	-17,43	-9,15	8,29
SVEP1	-14,24	-5,96	8,28
TRAPPC3	42,95	51,23	8,28
DHX58	-10,15	-1,87	8,28
TNS3	-6,68	1,6	8,28
AMN	-12,36	-4,08	8,28
CD3E	-17,56	-9,29	8,28
TDRD12	-16,22	-7,95	8,27
CUZD1	-17,29	-9,02	8,27
RAB2B	-15,21	-6,94	8,27
LXN	-17,51	-9,25	8,27
MED8	19,4	27,66	8,26
OR13C3	-13,27	-5,02	8,26
SIX5	-16,9	-8,65	8,25
EDAR	-12,93	-4,68	8,25
CACNG4	-16,33	-8,09	8,25
HSF5	-13,81	-5,57	8,25
GNG2	-17,65	-9,41	8,24
MAST3	-10,43	-2,19	8,24
C15orf53	-10,47	-2,24	8,24
SLC35A3	-8,86	-0,63	8,23
MEPCE	31,93	40,16	8,23
CASC5	19,04	27,24	8,21
SLC26A10	-13,73	-5,53	8,2
HNRNPD	14,54	22,74	8,2
RNF4	30,39	38,59	8,19
PSMB8	-15,06	-6,87	8,19
DNAJB1	-6,22	1,97	8,19
ZNF114	-15,52	-7,33	8,19
MBNL1	26,47	34,65	8,18
SGTA	-16,82	-8,64	8,18
PRELID1	30,72	38,9	8,18
MAU2	36,54	44,71	8,17
PRG3	-17,1	-8,93	8,17
HEATR5B	-6,27	1,9	8,17
HES2	-13,72	-5,55	8,17
TRIML1	-17,68	-9,52	8,17
EEF1E1	-11,41	-3,24	8,16
MYCT1	-12,47	-4,31	8,16
FADS3	-13,31	-5,15	8,16
COG4	9,93	18,09	8,16
RETSAT	-19,95	-11,79	8,16
RTN4RL2	-12,49	-4,34	8,15
PPCS	-15,57	-7,42	8,15
ZNF574	0,69	8,84	8,15
ANKRD30A	-20,05	-11,9	8,14
ASPM	-0,9	7,24	8,14
SNAPC4	37,14	45,28	8,14
ARHGEF39	-17,17	-9,04	8,13
SLC24A1	-17,07	-8,94	8,13
NUDT17	-15,18	-7,07	8,12
ZNF513	-6,87	1,25	8,12
CUTA	-12,59	-4,47	8,12
EXOC6B	-16,15	-8,03	8,12
SGK494	-10,29	-2,18	8,1
DOHH	31,91	40,01	8,1
PUS3	15,96	24,06	8,1
MMP8	-17,44	-9,34	8,1
APOL1	-10,43	-2,33	8,1
CCDC112	-13,83	-5,74	8,1
SLC5A3	-8,65	-0,55	8,1
TRMT44	-16,48	-8,38	8,09
FBXO38	-13,54	-5,46	8,08
NUDCD3	22,5	30,57	8,07
NEMF	-9,88	-1,81	8,07
CS	1,66	9,73	8,07
MEF2B	-10,43	-2,36	8,07
CHD9	-10,1	-2,05	8,05
TMPRSS11A	-17,83	-9,79	8,04
TIMM8A	2,67	10,71	8,04
CXorf36	-17,03	-9	8,03
LIF	-24,37	-16,34	8,03
C20orf166	-8,9	-0,89	8,01
TMED2	-2,12	5,88	8
TMEM115	-13,46	-5,47	7,99
ATPAF1	-12,07	-4,08	7,99
GUCD1	-8,2	-0,22	7,98
CLDN14	-16,52	-8,55	7,98
PAX3	-18,8	-10,82	7,98
CD5	-13,07	-5,1	7,97
SLC6A9	-12,28	-4,32	7,96
CDCA5	35,89	43,85	7,96
CAPN6	-17,86	-9,9	7,96
SLC13A2	-13,96	-6	7,96
ENPP1	-15,67	-7,71	7,96
OXA1L	23,95	31,9	7,96
PRKCZ	-11,84	-3,89	7,96
CACNA2D4	-20,05	-12,09	7,95
LRRIQ3	-11,43	-3,49	7,94
CTNND1	-9,01	-1,08	7,93
FAM45A	-11,93	-4	7,93
PAWR	-52,24	-44,33	7,91
MVP	-16,56	-8,67	7,89
CDIP1	-13,22	-5,33	7,89
TMEM179	-16,97	-9,08	7,88
ZNF582	-15,98	-8,1	7,88
VKORC1L1	-7,76	0,11	7,88
NUP210L	-14,03	-6,15	7,87
ATP6V1G1	9,41	17,28	7,87
FAM230A	-0,34	7,52	7,87
C5orf34	-17,51	-9,65	7,86
CIR1	0,22	8,09	7,86
TAS2R14	-14,34	-6,48	7,86
TRMT6	41,56	49,42	7,86
SAP30	-12	-4,15	7,86
ANKRD34B	-13,42	-5,56	7,85
SMCO3	-17,8	-9,95	7,85
ARHGAP12	-19,79	-11,94	7,85
FGF8	-14,3	-6,45	7,85
TMEM42	-17,11	-9,26	7,85
PTEN	-68,53	-60,69	7,84
NKAIN1	-15,66	-7,83	7,83
PCED1B	-16,56	-8,72	7,83
KLHL24	-18,37	-10,55	7,83
COASY	-5,03	2,79	7,83
RNLS	-17,12	-9,3	7,83
ZNF174	-14,19	-6,37	7,82
TIGD7	-10,99	-3,17	7,82
SLC2A2	-18,18	-10,37	7,81
C17orf105	-16,99	-9,18	7,81
ACTR5	14,53	22,34	7,81
DRG2	-1,96	5,84	7,81
DNAJC2	-3,11	4,69	7,8
RMDN3	-18,11	-10,3	7,8
XYLT1	-21,56	-13,76	7,8
MIP	-12,17	-4,37	7,8
PHOX2A	-10,04	-2,24	7,8
TMEM14C	-5,55	2,25	7,8
HS6ST1	4,18	11,97	7,79
PRKCB	-16,28	-8,48	7,79
ECM2	-15,52	-7,73	7,79
GABARAP	-8,29	-0,5	7,79
CAPG	-10,41	-2,62	7,79
STAT6	0,25	8,03	7,78
FAM131C	-16,02	-8,24	7,78
COX6B2	-11,99	-4,23	7,77
COMMD9	16,16	23,92	7,77
JPH4	-12,51	-4,74	7,77
ITGA2B	-15,72	-7,95	7,76
KRTAP13-1	-15,08	-7,32	7,76
FGF7	-18,42	-10,67	7,75
ABCA9	-19,29	-11,55	7,74
ROCK2	-48,31	-40,56	7,74
TMEM155	-10,3	-2,56	7,74
TFG	-8,17	-0,43	7,74
TCTN1	-10,73	-3	7,74
KRT222	-13,97	-6,24	7,73
PFKP	-14,11	-6,38	7,73
CCL14	-17,63	-9,91	7,73
SMC4	48,63	56,36	7,73
FAM178A	5,19	12,91	7,72
AQP6	-14,52	-6,8	7,72
ZFP3	-14,7	-6,98	7,72
ATXN10	13,33	21,05	7,72
ATXN7L3	23,67	31,38	7,72
JARID2	-14,82	-7,11	7,71
IKZF3	-14,48	-6,77	7,71
FAM106A	4,87	12,58	7,71
TMEM98	-12,18	-4,48	7,7
FAR2	-8,24	-0,54	7,7
NOVA1	-16,31	-8,62	7,69
PUF60	35,99	43,67	7,68
CLNS1A	13,33	21,01	7,68
PPWD1	12,46	20,14	7,68
PLSCR4	-17,18	-9,5	7,68
PRKAG3	-1,31	6,37	7,68
MOCS3	38,34	46,02	7,68
SARDH	-12,78	-5,11	7,67
FAM83E	-14,96	-7,29	7,67
GHDC	-14,74	-7,07	7,67
PDZD7	-11,18	-3,51	7,66
PYURF	-3,79	3,87	7,66
SPEF2	-22,51	-14,85	7,66
TSPAN33	-16,13	-8,48	7,66
ELP4	50,88	58,54	7,66
PLXNC1	-17,15	-9,5	7,65
SMAD4	-13,1	-5,45	7,65
COX6A1	-10,68	-3,03	7,65
OTOF	-14,15	-6,5	7,65
P4HA3	-13,48	-5,83	7,65
CCNO	-14,98	-7,34	7,64
MSX2	-8,55	-0,91	7,64
TRMT12	-16,62	-8,99	7,64
IL1F10	-13,69	-6,05	7,64
EHMT1	-17,87	-10,23	7,64
RPP38	23,15	30,78	7,64
SAMD4B	13,38	21,02	7,64
CBX7	-15,5	-7,87	7,64
POM121L2	-17,45	-9,82	7,63
TARBP2	-7,15	0,48	7,63
ACTRT1	-13,61	-5,99	7,62
KRTAP16-1	-13,61	-6	7,61
OR1D5	-9,19	-1,59	7,61
GGT5	-14,1	-6,5	7,61
SAT2	-10,38	-2,78	7,6
CDC6	31,42	39,03	7,6
ZNF70	-10,96	-3,35	7,6
PLEKHA4	-12,85	-5,25	7,6
ARHGAP15	-10,11	-2,52	7,59
LRFN5	-18,04	-10,45	7,59
ADAT3	27,25	34,83	7,58
C12orf52	-16,25	-8,67	7,58
RAB42	-7,05	0,53	7,58
SLC7A6OS	28,82	36,39	7,57
RAB37	-13,02	-5,46	7,57
GNB1L	35,23	42,79	7,57
IARS2	8,74	16,3	7,56
SCFD2	-17,5	-9,94	7,56
SOCS4	-11,08	-3,52	7,55
NPIPB5	-9,1	-1,55	7,55
PIGB	-11,79	-4,24	7,55
PARP2	-17,44	-9,89	7,55
OR11H6	-14,64	-7,09	7,55
SYK	-11,65	-4,11	7,55
LTBP1	-8,39	-0,84	7,54
SYCN	-13,23	-5,7	7,53
PPP1R12A	26,82	34,35	7,53
NPPC	-16,78	-9,26	7,53
BNIP3	-11,35	-3,84	7,52
DNMT1	-0,32	7,2	7,52
OSGEPL1	-15,15	-7,63	7,51
FRYL	-65,73	-58,22	7,51
HAUS2	8,34	15,85	7,51
SAE1	44,76	52,27	7,51
SLC25A10	-9,7	-2,19	7,51
GOLGA3	-7,57	-0,08	7,5
RNF2	-17,54	-10,05	7,49
MKL2	4,08	11,57	7,49
VPS13D	30,6	38,08	7,48
GYS1	-12,91	-5,43	7,48
SNRNP200	31,82	39,3	7,48
C2orf16	-16,55	-9,08	7,47
SUV39H2	-12,82	-5,35	7,46
ZNF766	-13,94	-6,48	7,46
MARK4	-15,58	-8,12	7,46
RNF187	-12,35	-4,9	7,46
GAS6	-15,72	-8,26	7,46
PPP4R1L	-21,42	-13,97	7,45
INPP4A	-14,81	-7,36	7,45
LDLRAD3	-15,62	-8,18	7,44
RSPH6A	-12,19	-4,76	7,44
PNMT	-17,73	-10,31	7,43
TMEM174	-6,56	0,86	7,42
LRRC59	-8,73	-1,32	7,42
ALYREF	31,85	39,26	7,41
MED30	12,87	20,28	7,41
ELL3	-13,28	-5,87	7,41
NUSAP1	-19,37	-11,97	7,4
KIAA1107	-17,51	-10,11	7,4
STRC	-14,16	-6,76	7,4
ZNF436	-12,12	-4,73	7,4
MAP3K3	-7,36	0,03	7,39
VSIG8	-14,66	-7,27	7,39
EEF1D	-5,91	1,48	7,39
BRF1	36,78	44,16	7,39
CLMP	-18,37	-10,99	7,39
ERCC6L	19,86	27,24	7,39
POMT1	-9,19	-1,81	7,38
AAGAB	-1,13	6,25	7,38
CAP1	-11,67	-4,3	7,38
AOC3	-17,25	-9,89	7,37
SPAG9	-12,97	-5,6	7,37
DBX2	-18,08	-10,71	7,37
NDRG4	-12,81	-5,44	7,36
KCNH4	-18,04	-10,68	7,36
KRT76	-18,22	-10,86	7,36
UTP18	15,96	23,31	7,35
MRAS	-13,99	-6,65	7,34
BTBD11	-16,57	-9,23	7,34
ADAMTS19	-17,07	-9,75	7,32
TAPBPL	-18,79	-11,47	7,32
AUH	-13,55	-6,23	7,32
MAT2A	41,16	48,48	7,32
MAPKAP1	20,86	28,17	7,32
FPR1	-11,96	-4,64	7,32
ARHGEF9	-15,52	-8,21	7,32
SIT1	-12,59	-5,28	7,31
SLC25A36	-16,79	-9,48	7,31
NOP10	21,35	28,65	7,3
CACUL1	1,02	8,32	7,3
SCOC	-15,36	-8,07	7,3
TLK2	10,01	17,31	7,3
ZNF337	-10,42	-3,13	7,29
RPAP3	27,34	34,63	7,29
RAC3	-13,22	-5,93	7,29
RGS11	-16,42	-9,13	7,29
TTYH2	-10,06	-2,77	7,29
ZDHHC9	-24,73	-17,46	7,27
NUMB	-9,07	-1,8	7,27
DPH1	19,57	26,83	7,26
OXCT2	13,13	20,39	7,26
TAF6	32,09	39,35	7,26
C9orf169	-16,92	-9,66	7,26
IL4R	-16,68	-9,42	7,26
PPP2R1A	33,77	41,03	7,26
PTPN5	-12,31	-5,06	7,25
KRTAP13-4	-13,87	-6,62	7,25
AIFM1	49,61	56,85	7,24
TIMM17A	-4,61	2,63	7,24
RIOK3	-11,39	-4,15	7,24
RPAP1	47,94	55,18	7,24
PSMD1	30,64	37,88	7,24
EFCAB3	-13,01	-5,77	7,24
DDIT3	-13,63	-6,4	7,24
TRIAP1	9,26	16,49	7,23
CREG1	-13,54	-6,31	7,23
TREML1	-11,41	-4,18	7,23
CRLS1	9,42	16,65	7,22
FAM71C	-18	-10,77	7,22
POLR2D	35,12	42,34	7,22
NAT6	4,01	11,23	7,22
SLC6A15	-12,14	-4,92	7,22
CENPI	22,51	29,73	7,21
S100A16	-15,95	-8,74	7,21
THAP7	-15,83	-8,62	7,21
TSC1	-70,99	-63,78	7,21
HERC5	-17,47	-10,26	7,21
CHCHD2	-4,58	2,62	7,2
TFPT	-15,82	-8,62	7,2
NKTR	-6,11	1,09	7,2
TTLL4	-7,52	-0,33	7,2
SLC35B2	-12,28	-5,09	7,19
CATSPERG	-17,66	-10,47	7,19
MDM2	-12,25	-5,07	7,18
ADAMTS15	-17,8	-10,62	7,18
GPN1	43,57	50,75	7,18
YIPF2	-10,78	-3,6	7,18
CD79A	-11,48	-4,31	7,18
CPT1C	-13,94	-6,77	7,17
LILRA3	-14,63	-7,46	7,17
PMPCB	23,35	30,52	7,17
PYGO1	-16,19	-9,03	7,16
FBXO34	-15,55	-8,39	7,16
NCCRP1	-10,62	-3,46	7,16
ACTL6A	18,68	25,84	7,16
SLC25A39	-13,42	-6,27	7,15
PIRT	-13,06	-5,92	7,15
ZFYVE27	-16,43	-9,29	7,14
ICAM4	-15,68	-8,54	7,14
C12orf61	-16,09	-8,95	7,14
DTX2	17,63	24,77	7,14
C14orf2	-7,13	0	7,13
HNRNPA3	-7,79	-0,67	7,13
CELA1	-10,98	-3,86	7,13
DNAJC30	-13,15	-6,03	7,13
HCFC1R1	-3,49	3,63	7,12
NCOR2	-4,38	2,74	7,12
PROX2	-13,53	-6,41	7,12
STT3B	21,29	28,41	7,12
ELAVL2	-17,36	-10,25	7,11
C1orf158	-13,43	-6,32	7,11
PSMB3	28,32	35,42	7,1
APH1A	-5,35	1,74	7,1
ANKRD44	-14,87	-7,78	7,09
ZNF416	-14,48	-7,39	7,09
SDF2	-15,75	-8,66	7,09
HSD17B7	-12,9	-5,81	7,09
KLRD1	-17,95	-10,87	7,09
SELT	-8,39	-1,31	7,08
UBOX5	-10,31	-3,23	7,08
ASPA	-18,25	-11,17	7,08
CYP4F3	-15,53	-8,45	7,08
SLC13A5	-16,06	-8,99	7,07
C11orf96	-10,09	-3,02	7,07
OR8S1	-15,61	-8,55	7,07
GNL1	-14,42	-7,35	7,07
RAB35	-0,85	6,22	7,06
ZNF577	-16,9	-9,84	7,06
ALKBH4	-16,4	-9,35	7,06
RILP	-17,32	-10,27	7,06
RMDN2	-14,55	-7,5	7,05
NUP88	22,46	29,51	7,05
TGFBR3L	-15,43	-8,39	7,04
ALG10B	-4,11	2,93	7,04
FAM134C	-7,96	-0,92	7,04
DOCK7	34,62	41,66	7,04
CD7	-14,37	-7,33	7,04
UNC5A	-17,57	-10,53	7,04
GADL1	-13,98	-6,94	7,03
RABL5	-12,48	-5,45	7,03
RAD21	11,01	18,04	7,03
COQ7	-10,83	-3,8	7,03
CACYBP	-12,58	-5,55	7,03
DDX3Y	-16,92	-9,9	7,02
TUBGCP2	11,47	18,49	7,02
ZNF18	-13,5	-6,48	7,02
CA5A	-11,39	-4,37	7,02
IKBKB	-18,44	-11,42	7,02
BRK1	20,31	27,33	7,02
IER2	-24,53	-17,51	7,02
ZNF594	-15,45	-8,43	7,01
BAZ2A	-14,14	-7,13	7,01
SEC62	3,7	10,7	7,01
FIGN	-16,85	-9,85	7
TSHB	-17,27	-10,26	7
NDUFB11	-9,47	-2,47	7
NHP2L1	50,01	57,01	7
MTBP	27,12	34,12	7
PCDHGA8	-14,69	-7,69	6,99
RASEF	-5,91	1,08	6,99
OR4S1	-6,42	0,56	6,98
ZBTB2	9,53	16,51	6,98
G6PC	-17,86	-10,89	6,97
DOC2B	-13	-6,04	6,97
COMMD10	26,82	33,78	6,97
CTTN	-4,64	2,33	6,97
MSN	19,09	26,05	6,96
NUP54	15,31	22,27	6,96
HEATR5A	-13,59	-6,63	6,96
SAMSN1	-18,73	-11,77	6,96
CRYGC	-17,93	-10,97	6,96
LIMA1	-16,13	-9,18	6,95
C10orf88	-11,95	-5	6,95
RRP15	30,96	37,91	6,94
SHQ1	32,65	39,6	6,94
DENND2C	-15,79	-8,85	6,94
WDPCP	-16,54	-9,61	6,93
C5	-16,5	-9,57	6,93
TMEM127	-12,99	-6,06	6,93
SERPINB5	-15,56	-8,63	6,93
ALG11	44,32	51,25	6,93
SLC27A6	-17,7	-10,77	6,93
ZNF740	-18,58	-11,66	6,92
KIF2B	-11,93	-5,01	6,92
FOXI2	-16,4	-9,48	6,92
PEF1	-5,16	1,76	6,92
AFAP1L2	-16,75	-9,83	6,92
UFC1	-2,98	3,93	6,92
LYPD1	-14,32	-7,41	6,91
PELO	15,22	22,13	6,91
IST1	1,24	8,15	6,91
DDHD1	-13,81	-6,91	6,91
MAP3K11	-1,67	5,24	6,9
TOX	-14,93	-8,03	6,9
TAAR2	-9,86	-2,96	6,9
C19orf25	14,32	21,21	6,89
EEA1	-14,37	-7,49	6,89
TP53BP2	9,28	16,16	6,88
ANAPC13	9,95	16,83	6,88
SLC44A4	-14,43	-7,55	6,88
DNAJB2	-11,2	-4,32	6,88
EID2B	-11,86	-4,98	6,88
PROCA1	-14,18	-7,31	6,87
MYOD1	-16,93	-10,06	6,87
BRWD1	-11,24	-4,37	6,87
CPAMD8	-17,17	-10,3	6,86
GLTP	-8,86	-2	6,86
ALS2CL	-7,35	-0,49	6,86
STAP2	-14,89	-8,03	6,86
AP3S1	-15,39	-8,53	6,86
TAF7	47,67	54,52	6,85
OTOP2	-16,43	-9,58	6,85
ZNF10	-8,13	-1,28	6,85
CELA2B	-15,04	-8,19	6,85
DRD3	-9,68	-2,83	6,85
TRAM2	-14,06	-7,22	6,85
RHPN2	0,38	7,22	6,85
APC2	-13,6	-6,76	6,84
CRYBA4	-16,16	-9,32	6,84
TEX264	-11,96	-5,13	6,83
CHI3L1	-24,75	-17,92	6,83
TAF10	14,98	21,8	6,82
CEP170	-14,11	-7,29	6,82
ENO1	33,91	40,73	6,82
TJP3	-6,82	0	6,82
PTCH2	-15,19	-8,38	6,81
EPS8L2	-9,11	-2,3	6,81
GPAT2	-9,02	-2,21	6,81
DDO	1,09	7,9	6,81
PBX2	-6,74	0,07	6,81
HDDC3	-12,15	-5,34	6,8
GABPA	31,56	38,36	6,8
CLCN1	-16,31	-9,51	6,8
IFNW1	-11,72	-4,93	6,8
GPR133	-12,4	-5,61	6,79
MAGI3	-15,97	-9,18	6,79
KMT2D	-17,89	-11,1	6,79
FCN1	-16,68	-9,9	6,79
SLC47A1	-17,91	-11,12	6,78
DEPDC1B	-13,89	-7,11	6,78
AFMID	-14,56	-7,78	6,78
NRCAM	-18,29	-11,52	6,77
NPW	-10,94	-4,17	6,77
RND3	-12,42	-5,65	6,77
ARL6IP1	-6,13	0,63	6,76
C1QC	-15,23	-8,47	6,76
HHATL	-16,3	-9,54	6,76
HAUS8	36,41	43,17	6,76
HCLS1	-12,34	-5,59	6,76
MAEA	-12,8	-6,05	6,75
ZRANB1	2,06	8,81	6,75
TXLNA	-15,56	-8,81	6,75
RD3L	-16,62	-9,88	6,75
MYO5C	-18,92	-12,18	6,74
RSU1	9,68	16,42	6,74
SIX4	-16,03	-9,29	6,74
C15orf56	-18,56	-11,83	6,73
CATSPER2	-14,9	-8,17	6,73
PIGT	-9,3	-2,57	6,73
UFD1L	36,29	43,02	6,73
HNRNPA0	-4,22	2,51	6,73
INTS12	26,39	33,12	6,73
PDLIM7	-12,41	-5,69	6,72
TSPAN12	-16,47	-9,74	6,72
CYTIP	-16,91	-10,19	6,72
PKN2	19,36	26,08	6,72
LZIC	-12,72	-6	6,72
PFKM	-15,82	-9,11	6,71
SRF	23,43	30,14	6,71
TSPO2	-9,27	-2,57	6,7
C6orf10	-15,93	-9,24	6,7
UTP11L	24,65	31,34	6,69
CDC5L	26,44	33,13	6,69
NDUFA1	-6,55	0,14	6,69
AKT2	-11,85	-5,16	6,69
HIPK2	-18,48	-11,79	6,69
MED15	-10,71	-4,02	6,69
SHC4	-17,23	-10,56	6,68
BCAS4	-19,68	-13,01	6,67
ZDHHC4	-12,53	-5,86	6,67
HOXA11	-11,27	-4,6	6,67
ZNF696	-6,78	-0,12	6,67
TEX22	-16,61	-9,94	6,67
EHMT2	-12,6	-5,94	6,67
TWISTNB	6,94	13,6	6,66
NPY2R	-15,94	-9,28	6,66
CCNB2	-10,49	-3,84	6,65
COX19	-7,92	-1,27	6,65
C12orf74	-12,85	-6,2	6,65
SLC9A4	-14,86	-8,22	6,65
CELSR3	-14,08	-7,44	6,64
CHMP4A	-9,01	-2,38	6,64
GJC1	-16,92	-10,28	6,64
LCT	-16,85	-10,21	6,63
ARHGAP32	-16,26	-9,63	6,63
KCTD3	-18,86	-12,23	6,63
ZNF764	-16,72	-10,09	6,63
CALB2	-16,68	-10,05	6,62
VPS53	6,08	12,71	6,62
C1orf174	-16,11	-9,49	6,62
PHTF2	-17,83	-11,21	6,61
FOLR3	-12,67	-6,06	6,61
NCR1	-7,3	-0,69	6,61
RBM45	-16,01	-9,41	6,6
REEP5	-16,62	-10,02	6,6
SLC25A19	-8,93	-2,33	6,6
UBN2	-16,62	-10,02	6,6
EXOSC8	45,63	52,22	6,59
PRMT1	50,74	57,33	6,59
COG2	40,85	47,44	6,59
PPM1D	-17,44	-10,85	6,59
CEACAM6	-15,84	-9,25	6,59
TMEM235	-17,36	-10,77	6,59
CASP16	-10,6	-4,02	6,58
DRD5	20,85	27,43	6,58
NT5DC1	-9,07	-2,49	6,58
C1QTNF1	-15,49	-8,91	6,58
ASH2L	19,98	26,55	6,57
CSPG4	-16,52	-9,95	6,57
SLC30A9	-18,63	-12,07	6,57
VPS72	22,24	28,81	6,57
IFIT1	-14,43	-7,87	6,56
RPS6KB2	-12,03	-5,47	6,56
STPG2	-13,61	-7,06	6,56
NOL8	33,64	40,19	6,55
ADHFE1	-17,51	-10,96	6,55
KIAA0907	-6,68	-0,13	6,55
UNC79	-17,42	-10,87	6,55
INTS7	34,34	40,89	6,55
FZD9	-14,83	-8,29	6,54
SIRT3	-15,01	-8,47	6,54
XRCC6BP1	-11,29	-4,75	6,54
TYRP1	-13,68	-7,14	6,54
HEY1	-18,26	-11,72	6,54
GALNT13	-16,6	-10,07	6,53
ALDOB	-17,56	-11,03	6,53
GIT1	-15,84	-9,31	6,53
NFYB	0,3	6,83	6,52
SLC38A7	-9,91	-3,39	6,52
NUP133	21,28	27,8	6,52
NUCB1	-15,88	-9,36	6,52
GFI1B	-9,63	-3,11	6,52
ST18	-16,09	-9,58	6,52
LINGO1	-11,15	-4,63	6,52
C5orf49	-17	-10,48	6,51
FAM73B	-14,37	-7,86	6,51
SLFN11	-15,71	-9,2	6,51
NTM	-14,75	-8,23	6,51
INTS4	37,61	44,12	6,51
GLUL	-11,19	-4,68	6,51
TONSL	48,68	55,19	6,51
GFRA1	-15,95	-9,44	6,51
CRCP	33,24	39,75	6,51
FBXO44	-11,6	-5,09	6,51
CMTR1	27,81	34,31	6,5
FAM71E1	-17,98	-11,48	6,5
RNF126	-17,03	-10,53	6,5
TRRAP	13,46	19,95	6,49
LRRC23	-8,03	-1,55	6,48
TPSG1	-9,37	-2,9	6,48
C1orf159	-16,7	-10,23	6,48
AGAP3	-19,32	-12,84	6,47
PDZD9	-17,94	-11,47	6,47
HS2ST1	-4,6	1,87	6,47
CCDC85A	-16,19	-9,72	6,47
SIRT4	-13,53	-7,07	6,47
CETN2	-6	0,47	6,47
RDH5	-8,5	-2,04	6,47
AK8	-14,47	-8	6,46
IGFBP6	-6,21	0,26	6,46
NFRKB	-5,29	1,17	6,46
TPST1	-14,71	-8,25	6,46
GDPD1	-11,29	-4,83	6,46
LYRM9	-13,41	-6,96	6,46
PEX12	-11,71	-5,25	6,45
CYTH4	-12,56	-6,11	6,45
OR56A3	-10,35	-3,9	6,45
HARS	32,92	39,37	6,45
FIZ1	-12,78	-6,33	6,45
AIMP1	-17,8	-11,36	6,44
PET100	-6,55	-0,11	6,44
CA2	-15,54	-9,1	6,44
FAM195B	-18,22	-11,78	6,44
DUOXA1	-12,87	-6,43	6,43
CNRIP1	-16,96	-10,53	6,43
LRRC8E	-14,34	-7,92	6,43
IGBP1	36,15	42,57	6,42
PROM2	-15,12	-8,71	6,41
LUC7L	-11,47	-5,06	6,41
ASB18	-16,27	-9,87	6,41
FKBP11	-14,23	-7,82	6,41
HELLS	-4,37	2,04	6,41
RBM6	2,32	8,72	6,4
ASB4	-23,99	-17,59	6,4
PRKACG	-16,52	-10,13	6,39
MED21	20,81	27,2	6,39
RPAP2	39,52	45,91	6,39
TNNT2	-17,72	-11,33	6,39
OR2A12	-18,48	-12,09	6,39
GP1BA	-16,13	-9,75	6,39
PRKD3	-14,37	-7,99	6,38
EID1	-18,4	-12,02	6,38
IFITM10	-15,86	-9,48	6,38
OR3A1	-14,06	-7,68	6,38
TMED6	-13,09	-6,71	6,38
SIK3	-16,06	-9,68	6,38
PUSL1	-14,25	-7,88	6,37
SFTA3	-19,2	-12,83	6,37
SHISA2	-17,37	-11,01	6,37
SLC44A5	-9,61	-3,25	6,36
C14orf178	-13,6	-7,25	6,36
ASUN	3,14	9,49	6,35
MME	-14,96	-8,61	6,35
IL13	-18,53	-12,18	6,35
C3orf52	-17,01	-10,66	6,35
CLSPN	16,76	23,1	6,35
NUPR1	-3,3	3,04	6,35
VGF	-17,59	-11,25	6,34
RRN3	31,52	37,85	6,33
PRPH	-12,03	-5,7	6,33
ZMYND12	-12,92	-6,59	6,32
GPR161	-13,25	-6,92	6,32
GNAI2	18,05	24,37	6,32
AGXT	-15,17	-8,86	6,32
CDCP2	-16,68	-10,36	6,32
IDH2	-14,66	-8,34	6,31
ANAPC4	46,06	52,37	6,31
MED11	35,22	41,53	6,31
DEGS1	-17,18	-10,87	6,31
CCDC104	-10,02	-3,71	6,31
KDM8	4,84	11,15	6,31
MOB2	-29,77	-23,47	6,31
LIN54	16,58	22,89	6,31
IL37	-17,72	-11,41	6,31
IZUMO2	-10,2	-3,9	6,3
TAOK1	-71,76	-65,46	6,3
ZNF154	-17,41	-11,11	6,3
TRMT10C	6,32	12,62	6,3
FAM53C	-13,91	-7,62	6,29
HMCN1	-12,89	-6,6	6,29
NABP1	-12,74	-6,45	6,29
HCN2	-11,32	-5,03	6,29
GSG1L	-3,82	2,47	6,29
KCNA10	-13,13	-6,85	6,28
UPK3B	-9,43	-3,15	6,28
UBE2D3	3,22	9,49	6,28
SCP2D1	-14,21	-7,94	6,28
C8orf56	-17,48	-11,21	6,27
IL18RAP	-17,06	-10,79	6,27
RPN2	45,14	51,41	6,26
PFDN4	3,15	9,41	6,26
PRPF4B	22,27	28,53	6,26
IGFALS	-14,11	-7,85	6,26
TOMM6	-7,15	-0,91	6,25
TRAF6	-5,01	1,24	6,25
TBC1D29	-15,53	-9,29	6,25
PKM	19,59	25,83	6,25
PPP2R2A	-31,4	-25,15	6,25
TTI2	14,32	20,57	6,24
BEX5	-9,77	-3,53	6,24
TNK1	-16,9	-10,65	6,24
LYPD5	-13,08	-6,84	6,24
MSH6	-10,32	-4,08	6,24
DHRS13	-18,02	-11,78	6,24
SMTNL2	-12,38	-6,14	6,24
C16orf52	-15,8	-9,56	6,24
TOM1	-13,75	-7,51	6,24
MEIS2	-18,25	-12,02	6,23
KIAA0556	-17,78	-11,56	6,23
ZNF300	-15,56	-9,34	6,23
PLXNB1	-9,99	-3,78	6,22
SPI1	-7,87	-1,66	6,21
TUBA8	-13,49	-7,28	6,21
ARFGEF2	-12,62	-6,41	6,21
OLA1	-9,2	-2,99	6,21
TERF1	-6,37	-0,16	6,21
ZNF304	-13,24	-7,04	6,2
EGFL7	-14,75	-8,54	6,2
LEKR1	-14,57	-8,37	6,2
ZC3H13	0,47	6,67	6,2
MRI1	-17,8	-11,6	6,2
DRP2	-18,1	-11,91	6,19
UTP6	21,76	27,95	6,19
ARSE	-17,48	-11,29	6,19
CD8B	6,95	13,14	6,19
TNFRSF13C	-16,2	-10,02	6,18
TM4SF4	-16,46	-10,28	6,18
ACSM1	-16,37	-10,19	6,18
SCYL1	10,64	16,82	6,18
CENPA	10,87	17,05	6,18
PLAG1	-14,89	-8,72	6,17
MLF1	-10,5	-4,33	6,17
GPRIN3	-12,59	-6,42	6,17
RB1CC1	-44,24	-38,07	6,17
TRIM16	-8,36	-2,2	6,16
ADPGK	-15,25	-9,08	6,16
CCL2	-18,41	-12,25	6,16
ZNF618	-16,73	-10,57	6,16
PHC3	-15,07	-8,92	6,16
FAM154B	-3,9	2,26	6,15
TMEM256	-11,06	-4,91	6,15
COMMD8	24,73	30,88	6,15
TM2D2	-11,59	-5,44	6,15
ZNF770	-16,11	-9,96	6,15
TCF12	-16,02	-9,87	6,15
POP7	29,99	36,14	6,15
POLD3	35,22	41,36	6,15
ZNF217	-11,89	-5,74	6,15
IDH3A	-10,16	-4,02	6,14
TEX33	-16,25	-10,11	6,14
NCBP1	46,7	52,84	6,14
KBTBD8	-9,81	-3,68	6,14
THAP8	-14,78	-8,65	6,13
SENP6	21,38	27,51	6,13
STAM	-17,72	-11,59	6,13
MTMR2	-13,23	-7,11	6,12
MOB3C	1,53	7,65	6,12
SLC18B1	-16,87	-10,75	6,12
NAV2	-5,77	0,35	6,12
EEF2	20,28	26,4	6,12
WDR55	30,09	36,21	6,11
DNER	-12,84	-6,73	6,11
TCOF1	10,64	16,75	6,11
RNF13	-11,07	-4,96	6,11
CCNL2	-13,06	-6,95	6,11
SLC51A	-14,75	-8,64	6,11
LRRC16B	-13,3	-7,19	6,11
NAALADL1	-12,7	-6,59	6,11
TNFSF14	-12,91	-6,8	6,11
IGFLR1	-15,51	-9,4	6,11
SSTR1	-16,19	-10,09	6,11
DCST2	-15,67	-9,57	6,1
SUPT5H	32,5	38,59	6,1
KIAA1211L	-16,58	-10,48	6,1
PLCB3	-6,63	-0,53	6,1
HAX1	-14,94	-8,85	6,09
NUFIP1	30,06	36,15	6,09
ICMT	26,34	32,43	6,09
VIM	-16,95	-10,88	6,07
FBXO42	1,49	7,57	6,07
COPS5	51,58	57,65	6,07
TMEM56	-16,72	-10,65	6,07
IL31	-14,72	-8,65	6,07
NOTUM	-16,27	-10,2	6,07
PRR4	-17,9	-11,84	6,07
SLC38A1	-13,6	-7,54	6,07
LEO1	31,6	37,67	6,06
ADAM2	-18,95	-12,88	6,06
SIAE	-18,09	-12,03	6,06
ZNF629	-9	-2,94	6,06
AKR1D1	-14,08	-8,02	6,06
ESYT3	-16,76	-10,7	6,06
PGLYRP4	-15,63	-9,58	6,06
CTDNEP1	26,3	32,35	6,05
MCC	-16,2	-10,15	6,05
PUM1	-2,77	3,28	6,05
MYLIP	-17,03	-10,99	6,05
ACTL10	-7,63	-1,58	6,05
SDHD	-7,6	-1,55	6,05
MYH8	-10,98	-4,94	6,05
TSSK3	-10,95	-4,9	6,05
DNPEP	-16,06	-10,01	6,04
GSPT1	28,18	34,22	6,04
ONECUT3	-17,34	-11,3	6,04
WFDC12	-9,17	-3,13	6,04
C9orf66	-16,67	-10,63	6,04
CDAN1	42,46	48,5	6,04
ELMSAN1	-18,9	-12,86	6,04
DOPEY2	-18,16	-12,13	6,04
F8	-14,5	-8,47	6,03
SAYSD1	-13,96	-7,93	6,03
PPFIA1	22	28,03	6,03
C1orf122	0,52	6,55	6,03
AIRE	-18,09	-12,06	6,03
EIF4E2	-9,66	-3,63	6,03
GPR128	-14,2	-8,17	6,03
C4orf22	-14,96	-8,93	6,02
TLCD2	-16,56	-10,54	6,02
BDKRB2	-17,07	-11,05	6,02
NAIF1	-14,02	-8	6,02
WNT9B	-12,94	-6,93	6,02
MYO15A	-10,67	-4,65	6,02
PRIM1	40,21	46,23	6,02
AMIGO1	-14,52	-8,51	6,02
TNRC6B	-15,74	-9,73	6,01
MLLT11	-11,61	-5,6	6,01
RBM23	-16,17	-10,16	6,01
BAG6	-29,91	-23,89	6,01
GATC	-4,51	1,5	6,01
SSB	12	18,01	6,01
TBCC	35,24	41,24	6,01
VAV1	-14,19	-8,18	6,01
ZNF689	-15,31	-9,31	6,01
GSG2	-7,89	-1,88	6,01
NBN	7,25	13,25	6
ZNF345	-15,01	-9,01	6
PRR12	-16,59	-10,6	5,99
DYDC1	-13,09	-7,1	5,99
OBFC1	22,59	28,58	5,99
METTL8	-16,06	-10,08	5,99
PCDP1	-12,36	-6,37	5,99
SFPQ	5,09	11,06	5,98
CHCHD5	-14,59	-8,62	5,97
ENAH	-15,63	-9,66	5,97
DNAH9	-12,3	-6,33	5,97
SMTN	-8,01	-2,05	5,97
HSD17B6	-17,75	-11,78	5,97
C20orf24	-15,03	-9,07	5,97
CCDC58	-2,13	3,83	5,97
ABCA8	-13,15	-7,18	5,96
UBXN6	-13,99	-8,03	5,96
UPF3B	-18,88	-12,92	5,96
INSM2	-16,28	-10,32	5,96
BCAS2	43,64	49,6	5,95
NCAM2	-15,71	-9,76	5,95
ECEL1	-13,97	-8,02	5,95
KCNQ2	-12,93	-6,98	5,95
FBXO21	-16,23	-10,28	5,95
VTI1B	-7,15	-1,2	5,95
HMGXB4	-15,69	-9,74	5,95
COX11	-4,92	1,03	5,95
APOL4	5,36	11,31	5,95
SUFU	-13,82	-7,88	5,94
PGK2	-18,1	-12,15	5,94
HDAC8	-16,43	-10,49	5,94
RIMS4	-13,32	-7,38	5,94
CHMP1A	-15,36	-9,42	5,94
GGCT	-8,48	-2,54	5,94
OR52N4	-17,84	-11,91	5,94
EYA4	-15,17	-9,23	5,93
MPZL2	-11,48	-5,55	5,93
ACSL1	-13,54	-7,61	5,93
ACOT2	-18,03	-12,1	5,93
C15orf59	-16,26	-10,33	5,93
FOXA1	-16,54	-10,61	5,93
ACTA2	-16,54	-10,61	5,93
EXOC7	8,25	14,18	5,93
GATA2	-14,46	-8,54	5,93
MED4	13,6	19,53	5,93
PIK3IP1	-12,09	-6,17	5,93
RAD1	20,94	26,87	5,92
CD27	-17,64	-11,72	5,92
POU6F1	-14,39	-8,47	5,92
CARM1	-4,49	1,43	5,92
ATG16L2	-14,8	-8,88	5,92
C19orf10	-16,41	-10,5	5,91
AKT1S1	-14,37	-8,46	5,91
GIPC1	-15,04	-9,14	5,9
SDHB	0,17	6,07	5,9
CAMKK2	-14,6	-8,7	5,9
NMBR	-15,89	-10	5,89
SDHAF2	-2,13	3,76	5,89
FAM178B	-8,43	-2,55	5,88
VOPP1	-7,05	-1,18	5,88
LMBR1L	-14,05	-8,17	5,88
GOT1	-10,26	-4,38	5,88
SAA4	-17,02	-11,15	5,87
TAS1R3	-9,49	-3,61	5,87
C17orf77	-12,46	-6,59	5,87
CPSF1	49,53	55,4	5,87
DHX8	40,7	46,57	5,86
CASP7	-17,23	-11,37	5,86
TMEM169	-13,54	-7,68	5,86
AVIL	-15,93	-10,07	5,86
MIF4GD	-11,59	-5,73	5,86
CBX4	-16,4	-10,54	5,86
DEFB114	-4,66	1,19	5,85
CDK15	-16,08	-10,23	5,85
CA4	-16,29	-10,44	5,85
SHF	-16,69	-10,85	5,84
MCM5	38,62	44,46	5,84
C18orf54	-14,44	-8,6	5,84
C19orf54	-15,43	-9,59	5,84
C8B	-16,47	-10,63	5,84
C17orf75	-4,62	1,22	5,84
TARSL2	-16,02	-10,18	5,83
EIF4E3	-11,9	-6,06	5,83
SAMM50	42,88	48,71	5,83
NUP107	17,28	23,12	5,83
PLA2G10	-18,21	-12,38	5,83
C1orf141	-12,08	-6,26	5,83
WDSUB1	-16,46	-10,64	5,82
TMEM88B	-14,16	-8,34	5,82
SLC45A4	-17,31	-11,49	5,82
TMEM147	3,22	9,04	5,82
VASN	-7,64	-1,82	5,82
BRMS1L	0,93	6,74	5,82
IL2RA	-15,69	-9,88	5,82
ANGPTL5	-16,23	-10,42	5,81
APBA3	-15,86	-10,04	5,81
RICTOR	27,98	33,79	5,81
PRPSAP2	-18,47	-12,66	5,81
PYGL	-14,22	-8,41	5,81
ZNF726	-20,1	-14,29	5,81
SLC7A10	-17,1	-11,3	5,81
RUVBL2	36,15	41,95	5,8
ZNHIT1	-2,93	2,87	5,8
ADAM21	-13,99	-8,19	5,8
WDR46	39,17	44,97	5,8
HOXC13	-7,59	-1,79	5,8
OPN4	-16,77	-10,97	5,8
OTUB1	14,13	19,93	5,79
MON2	-17,34	-11,55	5,79
ADAL	-17,49	-11,7	5,79
FOXK1	1,23	7,01	5,79
TMEM141	-6,9	-1,12	5,79
KCNH3	-15,57	-9,79	5,78
ZPBP2	-16,96	-11,19	5,77
SARM1	-14,41	-8,64	5,77
ZC3HAV1	-17,36	-11,59	5,77
ATM	-12,31	-6,54	5,77
MAP3K7	-6,89	-1,13	5,76
PRKAB2	-15,93	-10,17	5,76
APOH	-12,31	-6,55	5,76
BAZ1A	-19,63	-13,88	5,76
RAP1GDS1	1,56	7,31	5,75
CHRND	-17,01	-11,26	5,75
TICAM1	-17,16	-11,4	5,75
SLC25A5	-11,14	-5,39	5,75
MYF5	-15,54	-9,79	5,75
PHYKPL	-9,11	-3,36	5,75
PHF15	-8,16	-2,41	5,75
SLC36A3	-16,9	-11,15	5,75
C18orf21	33,2	38,95	5,75
ODF3B	-15,34	-9,59	5,74
PABPC4L	-11,19	-5,45	5,74
TMEM185B	-11,66	-5,92	5,74
LRCH1	-16,77	-11,03	5,74
HDHD1	-16,75	-11,02	5,74
GMFG	-9,18	-3,44	5,74
ZNF721	-19,82	-14,08	5,74
OR2C1	-11,19	-5,46	5,73
EXOC1	29,49	35,22	5,73
CHTF18	3,83	9,55	5,72
HSPA12A	-15,68	-9,97	5,71
RNASEL	-18,59	-12,87	5,71
GPX2	-11,5	-5,79	5,71
ZNF749	-19,08	-13,37	5,71
EPHX3	-17,73	-12,02	5,71
PAAF1	-7,27	-1,57	5,71
PRKAR2A	-12,46	-6,76	5,7
DCPS	18,46	24,16	5,7
AKR1B1	-12,41	-6,72	5,7
TXLNG	-18,6	-12,9	5,7
HN1	-14,02	-8,33	5,69
ENTPD2	-8,38	-2,69	5,69
ZNF529	-16,32	-10,63	5,69
RELB	-16,33	-10,64	5,69
FOXH1	-12,4	-6,71	5,69
COPS8	3,73	9,42	5,69
LRCH3	-7,64	-1,96	5,68
MSRB3	-14,27	-8,6	5,67
ASPHD2	-13,46	-7,79	5,67
ITPK1	-15,53	-9,86	5,67
FXN	27,68	33,35	5,67
FLVCR2	-11,61	-5,94	5,67
SCARB1	-9,43	-3,76	5,67
PRTG	-17,73	-12,06	5,67
ASB6	-7,33	-1,66	5,67
EIF2B2	31,69	37,36	5,67
FBXO6	-13,38	-7,71	5,67
SPRYD7	-21,01	-15,35	5,66
C7orf63	-12,71	-7,05	5,66
USP34	-13,89	-8,24	5,65
BMP2	-10,86	-5,21	5,65
VTN	-16,33	-10,68	5,65
GAB1	-9,76	-4,11	5,65
PRAF2	-17,35	-11,71	5,64
DSCR3	1,68	7,32	5,64
RBX1	20,7	26,34	5,64
AOC2	-15,32	-9,68	5,64
LIMS1	43,02	48,66	5,64
TGIF2	-2,05	3,59	5,63
C6orf136	-5,26	0,38	5,63
FBXO33	-16,82	-11,18	5,63
ECD	25,96	31,59	5,63
SYT1	-12,39	-6,76	5,63
OR4Q3	-10,21	-4,58	5,63
ANGPTL2	-17,05	-11,43	5,63
NAALAD2	-8,7	-3,07	5,63
IYD	-17,94	-12,31	5,63
VPS4B	-15,36	-9,74	5,62
SGOL2	-7,07	-1,44	5,62
GSAP	-15,13	-9,51	5,62
PPRC1	29,06	34,68	5,62
LUZP2	-17,2	-11,58	5,62
GAPDH	28,83	34,44	5,62
FLYWCH2	-16,48	-10,87	5,61
LRRC32	-15,74	-10,13	5,61
TOR1B	-13,88	-8,27	5,61
C22orf46	-8,89	-3,29	5,61
CDCA3	-2,19	3,42	5,61
CXorf56	-16,89	-11,28	5,61
EFR3A	-4,61	0,99	5,6
RAB15	-8,92	-3,31	5,6
HINT3	-7,72	-2,12	5,6
PHKG1	-12,35	-6,75	5,6
NID2	-16,19	-10,59	5,6
TTC3	-8,47	-2,87	5,6
TEX35	-16,66	-11,06	5,6
ZNF205	-14,3	-8,71	5,59
BMP2K	0,13	5,72	5,59
DBF4B	-2,61	2,98	5,59
NCAPG2	27,95	33,54	5,59
FAM175A	-14,46	-8,88	5,59
CDH8	-10,09	-4,51	5,58
E2F6	-5,31	0,28	5,58
SPRY4	-15,15	-9,57	5,58
SEC16A	3,13	8,71	5,58
DSCR8	-17,55	-11,97	5,58
THAP10	-14,4	-8,82	5,58
EIF4G1	35,72	41,3	5,58
DNAJB6	5,3	10,88	5,58
CDC37	30,99	36,57	5,58
LIN9	4,78	10,35	5,58
RPL3	36,66	42,24	5,58
PCDHA4	-8,89	-3,31	5,58
PRDX1	-8,64	-3,06	5,58
CD36	-11,77	-6,2	5,57
[truncated: 16,050 more rows]

## Sheet: Supplementary Table 5
GENE	WT_BF	RMI1-KO_BF	delta_BF
GNAS	-162.019	-52.555	109.464
CBFB	-130.227	-46.754	83.473
ATG9A	-120.396	-38.66	81.736
PTPN14	-161.629	-82.701	78.928
NRP1	-164.965	-87.268	77.697
FRMD6	-116.27	-48.065	68.205
RB1	-95.211	-27.158	68.053
CTDSPL2	-86.553	-18.696	67.857
ITGB1	-86.382	-19.036	67.346
NXT1	-81.593	-21.458	60.135
KCTD5	-165.832	-106.474	59.358
CDKN1B	-81.126	-23.179	57.947
STK24	-72.921	-16.496	56.425
LATS2	-137.113	-82.129	54.984
ARHGAP35	-71.25	-20.678	50.572
CDKN2D	-54.494	-4.111	50.383
SAV1	-68.153	-18.819	49.334
BLM	2.969	51.939	48.97
RALGAPB	-69.653	-21.256	48.397
SOCS6	-88.522	-40.478	48.044
STIP1	-95.767	-49.656	46.111
SENP8	-63.726	-18.206	45.52
PKMYT1	-11.941	32.998	44.939
FHL2	-64.693	-19.89	44.803
EME1	1.545	42.263	40.718
ACTG1	-61.199	-20.896	40.303
NDST1	-57.286	-17.139	40.147
RNF146	-56.875	-16.918	39.957
MUS81	-3.551	36.213	39.764
WDR48	-56.976	-17.523	39.453
C16orf72	-55.942	-16.61	39.332
NFATC2IP	-8.095	30.436	38.531
MKL1	-4.398	33.943	38.341
PLXNA1	-61.07	-23.915	37.155
RB1CC1	-75.925	-39.578	36.347
SGCA	3.753	40.094	36.341
LAG3	-53.289	-17.446	35.843
OR5AN1	-51.612	-15.812	35.8
PDLIM1	-44.466	-9.333	35.133
IL11	-48.93	-14.917	34.013
PPM1F	-55.402	-22.191	33.211
EXT1	-51.031	-17.997	33.034
TOP1	3.885	36.729	32.844
TRIP12	-51.931	-19.315	32.616
SURF4	-3.179	28.516	31.695
CTNNBIP1	-51.448	-19.921	31.527
PPP2R2B	-52.552	-21.052	31.5
OR10P1	-16.55	14.792	31.342
ARIH2	-54.634	-23.519	31.115
MYADM	-50.176	-20.139	30.037
HEXIM1	-11.111	18.306	29.417
KCTD9	-45.285	-15.985	29.3
PGD	-3.535	25.554	29.089
PAXIP1	-18.15	10.831	28.981
MED29	5.187	33.769	28.582
CRLF3	-8.305	19.907	28.212
PARK7	-27.222	0.945	28.167
MPG	-42.605	-14.775	27.83
ITGA2B	-18.146	9.638	27.784
ARHGAP29	-49.719	-21.961	27.758
NBN	8.3	35.35	27.05
NPLOC4	16.495	43.194	26.699
RNH1	3.436	29.965	26.529
CACNB3	-4.53	21.757	26.287
FBXL12	-7.598	17.89	25.488
ATXN2L	-35.861	-10.544	25.317
CGNL1	-36.939	-12.232	24.707
STARD3	-32.977	-8.325	24.652
ZMYND10	-5.69	18.74	24.43
NSD1	-40.842	-16.861	23.981
CALU	-12.383	11.573	23.956
C17orf53	-14.094	9.532	23.626
GAST	-29.346	-5.873	23.473
HUNK	-29.837	-6.389	23.448
KDM8	6.834	30.211	23.377
CKS2	-21.543	1.766	23.309
DHX29	-14.093	9.108	23.201
MYO15A	-11.985	10.893	22.878
C15orf53	-7.726	14.934	22.66
GATA6	-89.327	-66.677	22.65
TMEM209	-13.031	9.595	22.626
OTX2	-29.34	-6.946	22.394
TMED2	-11.325	10.891	22.216
STAT6	-13.19	9.022	22.212
SAR1A	-41.737	-19.563	22.174
USPL1	11.002	33.101	22.099
SERTAD2	-39.167	-17.073	22.094
NANOS2	-16.553	5.487	22.04
CWC25	27.366	49.356	21.99
GTF2A1	17.769	39.54	21.771
ARF6	-16.714	4.713	21.427
DIP2B	-36.148	-14.801	21.347
ROCK1	-74.073	-52.826	21.247
COPS3	14.705	35.927	21.222
DTD2	-15.259	5.736	20.995
MED26	22.621	43.52	20.899
SSBP4	-0.22	20.679	20.899
MPP2	-12.008	8.889	20.897
NUDT16L1	-13.021	7.7	20.721
TMPRSS9	-32.353	-11.815	20.538
SGK494	-9.632	10.903	20.535
MBD1	-41.463	-20.943	20.52
G6PD	7.799	28.228	20.429
PABPC1	0.21	20.609	20.399
SPAG5	-4.781	15.597	20.378
PPM1D	-17.265	3.112	20.377
TCOF1	10.064	30.399	20.335
E4F1	23.128	43.455	20.327
SOX10	-1.041	19.28	20.321
KRT24	-16.326	3.951	20.277
BAP1	19.619	39.603	19.984
ROGDI	-7.621	12.317	19.938
DEXI	18.528	38.46	19.932
SLC35D3	-15.766	4.13	19.896
HOXB9	-16.947	2.896	19.843
RAB34	-4.529	15.265	19.794
SLX4	7.408	27.144	19.736
PCGF1	-33.1	-13.445	19.655
PLEKHG2	-8.941	10.663	19.604
HAMP	-15.817	3.755	19.572
GALK1	-8.117	11.424	19.541
MFSD11	-12.366	7.139	19.505
SECISBP2	-1.694	17.725	19.419
CHTF18	-4.106	15.305	19.411
INTS10	-14.251	5.123	19.374
PAQR4	-4.258	15.106	19.364
NUPR1	-16.308	2.916	19.224
CFDP1	12.336	31.52	19.184
RAB35	-2.835	16.338	19.173
DEPDC5	-39.487	-20.362	19.125
TTYH2	-13.027	6.082	19.109
SERP1	-4.006	15.034	19.04
TMED10	-17.816	1.114	18.93
UFC1	-3.4	15.504	18.904
ALG12	2.324	21.129	18.805
CISD3	-11.98	6.811	18.791
ENPP7	-15.8	2.974	18.774
COL1A1	-5.83	12.855	18.685
COPS4	7.548	26.165	18.617
PIGS	-10.58	7.987	18.567
MYO1B	-38.613	-20.099	18.514
KRBA2	-14.115	4.392	18.507
RWDD2B	-16.93	1.534	18.464
RPS6KB1	-11.939	6.492	18.431
CSNK1A1	2.034	20.432	18.398
C19orf52	18.197	36.544	18.347
UFSP2	2.652	20.994	18.342
AP2S1	21.129	39.448	18.319
SCAF4	1.33	19.64	18.31
TBX6	-14.236	4.057	18.293
ENO1	39.599	57.889	18.29
LARP6	-19.915	-1.657	18.258
CCHCR1	-8.814	9.427	18.241
PRAM1	-15.461	2.728	18.189
C19orf45	-29.064	-10.969	18.095
LSM12	34.243	52.27	18.027
SLC25A28	19.988	38.004	18.016
C19orf73	-14.602	3.411	18.013
SCAF1	-11.156	6.81	17.966
ZFX	-14.077	3.782	17.859
NAA30	1.019	18.874	17.855
CASP16	-8.757	9.057	17.814
UNC13D	-13.403	4.327	17.73
COPS8	11.137	28.845	17.708
VAT1	-10.461	7.244	17.705
DEK	-7.387	10.309	17.696
PUM1	-6.984	10.626	17.61
HIRIP3	-18.197	-0.621	17.576
ETV4	-12.804	4.689	17.493
CASKIN1	-9.641	7.818	17.459
AXIN1	-166.787	-149.358	17.429
GZMM	-5.898	11.515	17.413
MMP23B	-13.207	4.175	17.382
C19orf40	-13.448	3.916	17.364
NMT1	-30	-12.649	17.351
ESRRA	-0.255	17.094	17.349
FAM131C	-9.224	8.09	17.314
WHAMM	-15.677	1.573	17.25
ARHGAP5	9.231	26.465	17.234
PRSS8	-16.347	0.861	17.208
GHDC	-13.599	3.591	17.19
GALNT4	-15.865	1.323	17.188
TNP2	-9.934	7.253	17.187
C19orf44	-10.465	6.631	17.096
RGS3	-30.444	-13.359	17.085
ZNHIT1	-4.085	12.933	17.018
SYCE2	-14.338	2.647	16.985
SYVN1	7.923	24.89	16.967
TFF3	-35.254	-18.304	16.95
PGF	-52.185	-35.293	16.892
SYDE1	-19.276	-2.432	16.844
LCMT1	-30.975	-14.14	16.835
IER3IP1	10.056	26.887	16.831
AK4	-3.304	13.526	16.83
RND2	-14.682	2.128	16.81
SMARCB1	14.293	31.1	16.807
RAD1	8.204	24.916	16.712
PDK2	-10.254	6.439	16.693
ITGB7	-15.503	1.172	16.675
ATAD5	-10.162	6.503	16.665
MATK	-9.918	6.738	16.656
DTX2	8.017	24.668	16.651
ALG9	9.797	26.411	16.614
GPR61	-12.276	4.28	16.556
FOXN1	-18.216	-1.665	16.551
USP3	-26.234	-9.742	16.492
CLASRP	-1.897	14.579	16.476
UBA5	13.553	30.018	16.465
FANCG	-13.792	2.585	16.377
C18orf8	-31.505	-15.138	16.367
POLQ	15.832	32.198	16.366
RNF31	-28.332	-11.98	16.352
PPIB	1.512	17.771	16.259
MBTD1	-8.555	7.686	16.241
ZNF57	-32.078	-15.847	16.231
C11orf57	25.137	41.356	16.219
DFNB31	-5.923	10.295	16.218
VOPP1	-6.083	10.081	16.164
RYR1	-11.783	4.211	15.994
PLXDC1	-16.919	-0.928	15.991
MTMR4	-9.54	6.434	15.974
USP32	-14.553	1.411	15.964
GPR4	-17.177	-1.219	15.958
HEATR6	-13.363	2.588	15.951
SVIL	-34.429	-18.481	15.948
ATRIP	5.732	21.658	15.926
ACTRT3	-13.019	2.905	15.924
C12orf56	-2.005	13.86	15.865
IGFALS	-15.338	0.517	15.855
PQBP1	5.038	20.838	15.8
C21orf119	-16.36	-0.56	15.8
C17orf58	-12.055	3.717	15.772
OR4N4	-15.461	0.31	15.771
C17orf82	-7.122	8.589	15.711
CDK5RAP1	-14.274	1.437	15.711
HOGA1	-14.721	0.939	15.66
EME2	-13.476	2.183	15.659
PRG4	-15.213	0.428	15.641
RRM2	28.263	43.902	15.639
KDM4B	-12.149	3.42	15.569
ARIH1	5.765	21.32	15.555
ASUN	3.893	19.431	15.538
DLX3	-13.78	1.623	15.403
ACOT4	-25.388	-9.988	15.4
TAF4	26.745	42.125	15.38
HSD3B7	-17.058	-1.694	15.364
ATP13A1	-10.452	4.901	15.353
NEK8	-19.863	-4.523	15.34
B4GALNT1	-2.032	13.303	15.335
ZBTB8A	-18.306	-2.974	15.332
CD2BP2	-5.159	10.149	15.308
PPIA	-7.33	7.972	15.302
BCL7C	-13.622	1.678	15.3
ABCC8	-27.169	-11.912	15.257
GEN1	-15.728	-0.473	15.255
LARP7	-15.402	-0.19	15.212
NUPL2	-6.145	9.053	15.198
AJUBA	-35.006	-19.816	15.19
TAF11	1.365	16.534	15.169
EXOC3	6.304	21.413	15.109
GJD3	-15.978	-0.875	15.103
FAM32A	23.517	38.617	15.1
CHCHD6	-16.169	-1.075	15.094
PHKG2	-18.81	-3.723	15.087
RHOT1	-8.558	6.5	15.058
NELFE	4.779	19.82	15.041
HSPB7	-9.283	5.752	15.035
SPCS1	-13.427	1.588	15.015
DHX38	20.833	35.816	14.983
SAT2	-14.067	0.911	14.978
GTF2F1	4.541	19.507	14.966
SNX33	-33.611	-18.667	14.944
SP2	-5.493	9.393	14.886
DNPEP	-12.77	2.105	14.875
SPACA4	-12.104	2.745	14.849
CRELD2	-7.954	6.873	14.827
ANGPT2	-55.566	-40.763	14.803
SGSM1	-13.832	0.966	14.798
PCGF2	-14.206	0.588	14.794
EMC6	-4.817	9.951	14.768
RBM33	1.8	16.521	14.721
GDPD1	-12.931	1.771	14.702
TTLL4	-14.237	0.462	14.699
DDA1	8.839	23.511	14.672
BAZ2A	-14.611	0.054	14.665
GDAP1L1	-11.683	2.978	14.661
FAM200A	-13.869	0.742	14.611
USP37	36.078	50.689	14.611
VMAC	-10.473	4.122	14.595
CIAPIN1	37.909	52.491	14.582
WFIKKN2	-14.719	-0.154	14.565
MDM2	-14.112	0.443	14.555
CBX1	-14.619	-0.072	14.547
MPP3	-14.631	-0.087	14.544
NCLN	-15.987	-1.475	14.512
NFIC	-14.278	0.227	14.505
FITM2	6.919	21.42	14.501
CCL5	-16.347	-1.861	14.486
L3MBTL3	-88.959	-74.475	14.484
SRCAP	13.452	27.936	14.484
RNF40	25.137	39.62	14.483
KIAA0100	18.578	33.054	14.476
DBP	-11.507	2.967	14.474
SEZ6	1.366	15.827	14.461
C17orf96	-11.711	2.742	14.453
MCM10	-1.694	12.724	14.418
UBE2K	-12.592	1.8	14.392
SMARCA4	-14.072	0.312	14.384
FAM217B	-13.343	1.009	14.352
SEL1L3	-33.21	-18.876	14.334
APOC4	-31.744	-17.424	14.32
FAM57B	-14.095	0.22	14.315
SEMA4F	-4.741	9.555	14.296
NUFIP2	-8.448	5.832	14.28
PRDX2	-16.345	-2.072	14.273
IL17A	-11.769	2.502	14.271
BTBD17	-15.828	-1.559	14.269
ACTL9	-9.921	4.346	14.267
LCT	-18.761	-4.496	14.265
ICOSLG	-28.268	-14.013	14.255
Sep/05	9.119	23.367	14.248
HNF1B	-31.731	-17.487	14.244
TMEM5	-11.768	2.463	14.231
TMEM147	-6.567	7.664	14.231
PAPD7	4.815	19.006	14.191
TCF7L1	-11.767	2.418	14.185
CDC16	30.939	45.108	14.169
B3GALT6	-8.039	6.09	14.129
FLOT2	-15.604	-1.518	14.086
CEBPB	-34.527	-20.452	14.075
PDRG1	26.645	40.691	14.046
ALDH1L2	-13.991	0.048	14.039
FANCC	-3.306	10.731	14.037
SLC30A10	-17.275	-3.238	14.037
CCDC65	-11.79	2.246	14.036
SERHL2	-11.966	2.058	14.024
EVI5L	-12.394	1.602	13.996
ABHD15	-14.025	-0.071	13.954
ZBTB32	-16.826	-2.882	13.944
ATCAY	-14.642	-0.701	13.941
SMIM1	-8.62	5.308	13.928
DLC1	-47.319	-33.392	13.927
MYBL1	-32.797	-18.881	13.916
CSNK2A2	-5.611	8.277	13.888
APOF	-10.582	3.301	13.883
EIF2B4	19.298	33.151	13.853
LIMD2	-11.514	2.331	13.845
MLH1	-7.769	6.072	13.841
SLC7A6OS	21.04	34.86	13.82
C1orf86	1.143	14.934	13.791
SYT3	-13.791	-0.032	13.759
BBS10	-6.925	6.819	13.744
TAF8	22.511	36.254	13.743
SNAPC4	30.852	44.59	13.738
ARID2	-8.033	5.686	13.719
PIK3R2	-13.22	0.496	13.716
TBC1D29	-11.162	2.549	13.711
ATF3	-14.363	-0.669	13.694
TRAPPC9	-5.811	7.838	13.649
PAGR1	-19.473	-5.824	13.649
FAM64A	-11.701	1.947	13.648
FBLIM1	6.126	19.767	13.641
U2AF1L4	-17.305	-3.691	13.614
SOWAHC	-14.443	-0.837	13.606
ATL3	2.611	16.186	13.575
ZFP91	-2.534	11.027	13.561
DARS	14.11	27.668	13.558
PRSS36	-17.39	-3.836	13.554
AKT1S1	-17.112	-3.564	13.548
PEX12	-14.327	-0.79	13.537
AVPR1B	-13.949	-0.427	13.522
GMIP	-16.822	-3.304	13.518
RBPJ	-31.187	-17.697	13.49
VWCE	-9.837	3.653	13.49
ALDOC	-17.459	-3.994	13.465
SRPR	24.828	38.291	13.463
MICAL3	-14.456	-1.009	13.447
NPC1L1	-13.099	0.341	13.44
IGLON5	-17.13	-3.698	13.432
MFSD1	-14.575	-1.153	13.422
BCL6B	-15.132	-1.716	13.416
POLR2J	-7.51	5.884	13.394
ITGA6	-24.467	-11.08	13.387
ZNF609	-0.764	12.622	13.386
GAS2L2	-8.493	4.882	13.375
KAT2A	-0.475	12.891	13.366
MCM7	17.22	30.584	13.364
CNPY2	-10.145	3.219	13.364
CD300LG	-14.161	-0.809	13.352
KLHDC1	-14.599	-1.276	13.323
ULK4	-13.756	-0.458	13.298
POLD2	12.4	25.691	13.291
REV3L	12.013	25.304	13.291
ZDHHC19	-6.814	6.475	13.289
METTL7B	-8.392	4.894	13.286
TRAF6	-6.196	7.084	13.28
CCAR1	-10.396	2.875	13.271
MOG	-13.449	-0.181	13.268
C19orf53	28.06	41.326	13.266
COASY	-8.395	4.844	13.239
POU2F2	-11.069	2.165	13.234
PAH	-19.427	-6.196	13.231
KANSL2	21.52	34.739	13.219
CYP3A5	-15.582	-2.367	13.215
PKM	18.621	31.824	13.203
YY1	11.118	24.314	13.196
CD300LF	-14.481	-1.296	13.185
GRIN2D	-11.557	1.612	13.169
TFDP2	-3.185	9.96	13.145
SLC4A9	-12.49	0.65	13.14
ZNF576	-15.514	-2.375	13.139
EXTL3	-32.809	-19.688	13.121
C7orf26	38.243	51.331	13.088
VWDE	-16.859	-3.783	13.076
ORAI3	-18.596	-5.52	13.076
PRKRIP1	14.49	27.55	13.06
TTK	38.7	51.749	13.049
PABPN1	29.364	42.361	12.997
SSTR1	-16.557	-3.561	12.996
DYRK2	-13.331	-0.336	12.995
BAMBI	-15.033	-2.059	12.974
CDC34	-15.234	-2.277	12.957
INPP5K	5.631	18.583	12.952
ARMC6	2.207	15.157	12.95
TJP2	-10.345	2.604	12.949
TEX19	-15.48	-2.538	12.942
TMEM97	-18.78	-5.838	12.942
CLIC1	-12.806	0.121	12.927
RAB3GAP2	23.265	36.192	12.927
NOTUM	-11.701	1.223	12.924
STAG2	-19.908	-6.989	12.919
TPRKB	28.591	41.462	12.871
KBTBD4	-2.304	10.557	12.861
CCM2	-39.143	-26.298	12.845
PPEF1	-31.734	-18.891	12.843
FAM117A	-12.887	-0.046	12.841
CCDC144A	-5.032	7.783	12.815
AMIGO2	-12.976	-0.197	12.779
CNEP1R1	17.294	30.062	12.768
RBBP6	30.748	43.512	12.764
IFT80	-20.115	-7.358	12.757
C22orf43	1.511	14.232	12.721
CHAD	-12.055	0.654	12.709
ADC	-1.407	11.3	12.707
AGRP	-10.472	2.232	12.704
LMNB2	-16.363	-3.673	12.69
C19orf70	-15.575	-2.886	12.689
SARM1	-15.053	-2.374	12.679
MAVS	-4.121	8.556	12.677
TWF1	-13.831	-1.167	12.664
BRCA2	-6.734	5.929	12.663
ACADM	-11.327	1.331	12.658
FBXL19	-14.265	-1.609	12.656
GPBP1	-10.982	1.674	12.656
ATP7A	-22.915	-10.266	12.649
PRSS27	-7.953	4.689	12.642
DCD	-9.092	3.528	12.62
C17orf74	-16.729	-4.119	12.61
MLXIPL	-15.976	-3.373	12.603
NOS2	-21.111	-8.515	12.596
PRB4	-31.056	-18.484	12.572
MEF2B	-11.566	0.992	12.558
ARMC5	34.793	47.338	12.545
HSPA12B	-14.725	-2.187	12.538
SEC23IP	-16.946	-4.416	12.53
CPOX	-10.589	1.935	12.524
HACE1	-13.938	-1.422	12.516
RAB18	1.67	14.16	12.49
ZCWPW1	-11.945	0.544	12.489
NANOS3	-13.414	-0.93	12.484
NUBP1	27.037	39.519	12.482
HELZ	-30.262	-17.813	12.449
CCDC59	16.34	28.778	12.438
CREG2	-15.143	-2.717	12.426
RAD21	3.075	15.501	12.426
FAM183A	-11.995	0.425	12.42
BRCA1	22.167	34.569	12.402
IL15RA	-26.862	-14.491	12.371
BRD2	37.68	50.042	12.362
FEM1A	-16.538	-4.203	12.335
PTPRT	-28.198	-15.878	12.32
GALNT6	-12.097	0.219	12.316
BRSK1	-16.358	-4.093	12.265
TRIM5	-27.415	-15.15	12.265
NEUROD2	-8.933	3.331	12.264
TADA2A	-2.531	9.732	12.263
SPOP	-24.199	-11.94	12.259
GRWD1	22.752	35.007	12.255
GLYATL3	-22.713	-10.461	12.252
NAGPA	-15.268	-3.018	12.25
CDC42BPG	-0.295	11.95	12.245
MMS19	26.817	39.051	12.234
HYPK	31.109	43.334	12.225
XRCC1	-9.677	2.538	12.215
C1QL1	-17.733	-5.558	12.175
MAPKAP1	12.411	24.581	12.17
ADAM11	-13.476	-1.308	12.168
CREB3	-1.962	10.198	12.16
HIP1	-17.75	-5.591	12.159
RNASEH2A	10.114	22.266	12.152
TP53BP1	-8.553	3.584	12.137
GSG2	-6.873	5.262	12.135
NLRP12	-12.999	-0.875	12.124
UBALD1	1.112	13.234	12.122
PTPN11	10.831	22.948	12.117
PRKAR1A	38.201	50.315	12.114
PNPO	-15.41	-3.304	12.106
FAH	-26.27	-14.168	12.102
C12orf23	-6.133	5.956	12.089
VRK2	-7.305	4.783	12.088
SNRPA	-2.911	9.171	12.082
TMEM8A	-14.438	-2.359	12.079
XRCC6	43.183	55.251	12.068
PPP2R5E	-11.276	0.788	12.064
EIF4ENIF1	32.36	44.407	12.047
SEL1L	-4.487	7.554	12.041
ABHD17A	6.786	18.819	12.033
XYLT2	-5.789	6.244	12.033
FBXW7	-30.933	-18.91	12.023
FOPNL	-17.313	-5.294	12.019
SNRNP40	4.725	16.726	12.001
MRPS23	6.035	18.019	11.984
GLIS2	-3.523	8.452	11.975
BCL9L	-27.838	-15.865	11.973
GRIN2C	-18.508	-6.544	11.964
SETD1A	36.489	48.452	11.963
FMN1	-14.112	-2.177	11.935
VPS51	25.763	37.69	11.927
RNF4	27.863	39.788	11.925
PPM1E	-15.046	-3.123	11.923
EXO5	-12.473	-0.571	11.902
RUNDC1	-12.503	-0.606	11.897
P4HB	-10.564	1.33	11.894
BET1	7.923	19.808	11.885
GP1BB	-7.463	4.384	11.847
MYO1H	-12.768	-0.927	11.841
RBM27	-6.785	5.046	11.831
PLD5	-27.885	-16.062	11.823
ACOX2	-10.226	1.594	11.82
POPDC2	-12.833	-1.021	11.812
WDR38	-9.856	1.953	11.809
IGF2BP2	-11.859	-0.058	11.801
LRIG3	-14.392	-2.592	11.8
SAFB	3.812	15.611	11.799
Sep/08	-26.214	-14.415	11.799
CELF1	-6.919	4.879	11.798
RAB13	-6.499	5.273	11.772
BECN1	9.121	20.892	11.771
MSRB1	-12.163	-0.401	11.762
PHF8	-9.332	2.428	11.76
SLC6A5	-16.723	-4.971	11.752
DDN	2.91	14.66	11.75
RORC	-11.527	0.218	11.745
SMC1A	40.626	52.366	11.74
CA11	-6.229	5.505	11.734
SLAMF9	-15.076	-3.346	11.73
ZBTB5	-7.135	4.588	11.723
MARVELD1	-1.603	10.119	11.722
COBLL1	-19.093	-7.375	11.718
C19orf25	14.531	26.249	11.718
FAM215A	-15.278	-3.567	11.711
OSBPL7	-3.526	8.181	11.707
TTC19	-14.297	-2.61	11.687
ANXA2	-7.533	4.12	11.653
MYH14	-10.185	1.46	11.645
FKBP6	-2.379	9.26	11.639
ASH1L	-4.466	7.159	11.625
MUM1	-16.093	-4.472	11.621
CD97	-8.608	3.009	11.617
LILRA5	-18.117	-6.514	11.603
RNF214	-41.678	-30.075	11.603
SLC35B2	-12.662	-1.071	11.591
RERE	-7.499	4.076	11.575
PRPF31	11.808	23.376	11.568
PRICKLE4	-7.962	3.605	11.567
MTIF2	-5.127	6.43	11.557
GNB1L	33.61	45.164	11.554
EEF1A2	-13.039	-1.505	11.534
GLCE	-6.701	4.833	11.534
COPS2	20.251	31.78	11.529
MON2	-13.735	-2.208	11.527
ZNF565	-15.015	-3.511	11.504
SMC3	34.778	46.282	11.504
LRRC37B	-10.593	0.885	11.478
POP1	12.856	24.325	11.469
SDF2	-17.071	-5.61	11.461
THAP5	-5.762	5.694	11.456
WDR6	-3.429	8.012	11.441
CD4	-15.008	-3.57	11.438
UBE2M	10.529	21.964	11.435
CRCP	24.091	35.525	11.434
SYNRG	-12.759	-1.332	11.427
WFDC12	-3.578	7.844	11.422
SSTR3	-11.613	-0.192	11.421
RBMS2	4.104	15.523	11.419
ARMC7	44.335	55.749	11.414
OPA1	33.816	45.211	11.395
DLG4	-11.977	-0.594	11.383
ZNF787	-7.69	3.688	11.378
OSBPL8	-10.063	1.314	11.377
ZNF580	-14.202	-2.833	11.369
PURG	-30.877	-19.518	11.359
PFAS	-12.089	-0.741	11.348
ZNF776	-19.561	-8.219	11.342
DDX27	9.962	21.28	11.318
TADA1	-10.023	1.291	11.314
GINS3	42.436	53.742	11.306
GPR182	-7.04	4.255	11.295
FANCE	-6.836	4.457	11.293
RP11-408E5.4	-20.829	-9.565	11.264
TOP3A	36.768	48.018	11.25
SH2B3	-13.533	-2.287	11.246
BCAP31	12.982	24.226	11.244
TOR1AIP1	-9.219	1.998	11.217
HSPA4	-28.486	-17.271	11.215
MEIS3	-10.154	1.05	11.204
RACGAP1	29.394	40.595	11.201
TMPRSS2	-17.388	-6.194	11.194
ACTR6	41.652	52.827	11.175
PROK1	-17.445	-6.276	11.169
GIPC1	-19.273	-8.115	11.158
FGFR4	-25.441	-14.286	11.155
MRPL2	8.724	19.877	11.153
MYL9	-31.045	-19.903	11.142
KCNK17	-10.45	0.69	11.14
USE1	35.417	46.554	11.137
BCL2L14	-15.368	-4.234	11.134
KRT10	-11.06	0.072	11.132
GFRA4	-14.1	-2.97	11.13
C16orf71	-9.967	1.153	11.12
PRDM2	-14.861	-3.756	11.105
MCPH1	17.766	28.839	11.073
LEMD3	1.531	12.6	11.069
NXPH4	-13.376	-2.314	11.062
RER1	9.322	20.371	11.049
UNK	-15.131	-4.101	11.03
NAA35	-11.707	-0.678	11.029
NOP56	22.364	33.39	11.026
SPATA2	-13.124	-2.117	11.007
QARS	24.344	35.351	11.007
CEACAM5	-17.363	-6.367	10.996
TLX3	-29.67	-18.676	10.994
RSAD1	-0.661	10.319	10.98
EXT2	-12.545	-1.575	10.97
PRDX5	-12.391	-1.425	10.966
RAB40B	-13.614	-2.653	10.961
LASP1	-9.049	1.894	10.943
APOBEC3F	-30.075	-19.171	10.904
RNF41	-8.779	2.114	10.893
SNRNP70	16.475	27.366	10.891
FAM188B	-9.174	1.714	10.888
CASP9	-6.842	4.03	10.872
IL11RA	-12.114	-1.245	10.869
GABBR1	-11.11	-0.247	10.863
GPI	41.787	52.647	10.86
NAGS	-16.117	-5.262	10.855
ZNF699	-29.636	-18.781	10.855
CCR3	-15.49	-4.636	10.854
DAB2IP	-19.616	-8.767	10.849
SNX1	-12.265	-1.425	10.84
STAT5A	-11.457	-0.625	10.832
URI1	19.578	30.408	10.83
HAUS2	7.24	18.066	10.826
SPINT4	-20.725	-9.905	10.82
SFXN3	-9.183	1.624	10.807
DVL3	-15.085	-4.282	10.803
ERBB2	-15.586	-4.789	10.797
SMPD3	-2.975	7.813	10.788
OASL	-19.324	-8.552	10.772
LIN7B	-16.17	-5.416	10.754
FZR1	-4.369	6.364	10.733
HFE2	-8.541	2.185	10.726
RANGRF	-16.933	-6.212	10.721
NDUFS5	5.999	16.713	10.714
CAMLG	2.009	12.723	10.714
USH1G	-9.319	1.394	10.713
MEF2BNB	0.838	11.541	10.703
TBC1D17	-14.225	-3.528	10.697
C1orf122	3.276	13.969	10.693
NT5C3B	-16.854	-6.162	10.692
NDST2	-16.981	-6.303	10.678
RPS6KB2	-6.774	3.9	10.674
FRRS1L	-6.241	4.427	10.668
C16orf13	-16.921	-6.256	10.665
ZP2	-2.88	7.782	10.662
MSRB3	-15.195	-4.534	10.661
TCTN1	-8.811	1.848	10.659
ARPP21	-12.533	-1.875	10.658
TMPO	-14.254	-3.604	10.65
ZNF843	-11.02	-0.377	10.643
PLIN5	-12.222	-1.588	10.634
PSME3	-9.209	1.423	10.632
LAT	-11.694	-1.073	10.621
DMAP1	38.28	48.897	10.617
TMEM151B	-11.977	-1.362	10.615
HMGN2	2.494	13.108	10.614
ARHGAP9	-1.456	9.157	10.613
SMARCD2	-7.709	2.899	10.608
ABCC11	-11.854	-1.279	10.575
CCDC42	-15.305	-4.733	10.572
RNPS1	28.761	39.323	10.562
ZNF529	-19.443	-8.887	10.556
ZNF48	-28.948	-18.4	10.548
AQPEP	-11.503	-0.955	10.548
HCFC1R1	-5.177	5.367	10.544
TAF1D	17.986	28.524	10.538
MLLT6	-0.958	9.578	10.536
B4GALNT3	-14.123	-3.588	10.535
PTGER4	-16.818	-6.287	10.531
COG8	31.555	42.08	10.525
CECR2	-13.303	-2.791	10.512
KTI12	31.629	42.139	10.51
TOM1	-18.511	-8.01	10.501
HS6ST1	-1.685	8.796	10.481
DHX8	36.142	46.596	10.454
TACC2	-15.747	-5.301	10.446
RCCD1	-14.361	-3.923	10.438
TPRG1	-13.163	-2.725	10.438
TMEM200B	-10.461	-0.034	10.427
PRADC1	-5.418	5.006	10.424
NR1H2	-16.075	-5.675	10.4
CDCA3	-3.275	7.114	10.389
MAZ	-16.148	-5.794	10.354
PROCA1	-15.539	-5.187	10.352
NDUFA12	-15.385	-5.038	10.347
C16orf98	-13.615	-3.269	10.346
ZNF556	-14.699	-4.353	10.346
ELAVL3	-14.383	-4.04	10.343
ZNF850	-16.025	-5.689	10.336
CDC14B	-18.823	-8.494	10.329
SURF6	4.146	14.447	10.301
ZNF846	-29.364	-19.068	10.296
RPRML	-11.853	-1.57	10.283
TCN1	-14.053	-3.773	10.28
GRIP1	-4.331	5.94	10.271
RASIP1	-14.735	-4.471	10.264
FAM213A	-14.396	-4.133	10.263
POLD1	-14.326	-4.068	10.258
FAM219A	-6.267	3.99	10.257
PCED1B	-10.461	-0.204	10.257
ZNF668	-10.999	-0.745	10.254
CACNB1	-14.977	-4.728	10.249
MAP3K19	-6.487	3.755	10.242
CRYBB1	-12.876	-2.634	10.242
RTN4	-4.029	6.203	10.232
USP9X	-20.938	-10.714	10.224
ITPKC	-12.754	-2.537	10.217
MRGPRD	-14.64	-4.43	10.21
RTF1	19.773	29.983	10.21
RFC4	29.936	40.142	10.206
CLRN2	-14.122	-3.916	10.206
MAPK3	-17.932	-7.727	10.205
TMEM211	-14.979	-4.792	10.187
RNF144A	-16.313	-6.13	10.183
TMEM41B	-5.688	4.485	10.173
TPST1	-11.265	-1.107	10.158
CEBPE	-16.023	-5.867	10.156
HAX1	-17.648	-7.502	10.146
PEPD	-19.536	-9.394	10.142
C17orf102	-16.296	-6.157	10.139
VSTM2B	-15.444	-5.318	10.126
SREK1IP1	1.786	11.902	10.116
ATP6V1H	15.449	25.564	10.115
OS9	-7.956	2.157	10.113
GIPC2	-6.295	3.813	10.108
TAF10	11.636	21.738	10.102
HIST1H1A	-14.795	-4.696	10.099
DYX1C1	-17.468	-7.394	10.074
TMEM234	-8.251	1.815	10.066
GPS2	33.824	43.881	10.057
CANT1	-5.171	4.877	10.048
STRA13	-11.325	-1.279	10.046
CD19	-16.362	-6.317	10.045
NIP7	31.972	42.016	10.044
METTL22	-15.421	-5.379	10.042
PUF60	36.215	46.254	10.039
CTXN1	-5.74	4.296	10.036
REXO4	-17.737	-7.703	10.034
CD36	-12.299	-2.276	10.023
ZNF324B	-9.443	0.577	10.02
GPR108	-9.675	0.344	10.019
TNFRSF13B	-13.853	-3.835	10.018
TAF1L	-13.827	-3.813	10.014
MBLAC1	-11.232	-1.227	10.005
COX14	-8.635	1.343	9.978
PLA2G10	-17.911	-7.936	9.975
TMEM59L	-16.62	-6.652	9.968
BAZ1B	-1.262	8.701	9.963
SOCS2	-12.621	-2.663	9.958
XBP1	-2.575	7.371	9.946
CNTN6	-29.61	-19.668	9.942
ZNF512	-16.491	-6.549	9.942
KLC3	-15.381	-5.443	9.938
C17orf50	-10.77	-0.836	9.934
APPBP2	-9.295	0.638	9.933
GPATCH1	10.402	20.334	9.932
MBD2	-15.112	-5.181	9.931
SPECC1	-15.243	-5.312	9.931
WFDC10A	-4.65	5.28	9.93
PPFIBP1	-6.887	3.033	9.92
GAB4	-19.264	-9.358	9.906
SRSF11	30.446	40.349	9.903
FAIM2	-8.342	1.557	9.899
UBE2H	1.479	11.377	9.898
RBPJL	-4.363	5.534	9.897
ABI2	-13.367	-3.471	9.896
TESPA1	-16.988	-7.102	9.886
CDH16	-11.329	-1.451	9.878
MYH7B	-6.871	3	9.871
UQCR11	-16.282	-6.412	9.87
APOL1	-4.354	5.503	9.857
SPRYD7	-25.98	-16.124	9.856
ENDOG	-13.054	-3.201	9.853
SIAH1	-15.152	-5.302	9.85
CLEC4G	-16.88	-7.03	9.85
DHX34	-15.057	-5.213	9.844
TNFAIP1	-21.097	-11.263	9.834
DGKE	-10.38	-0.549	9.831
SARNP	-5.683	4.148	9.831
CALM3	-21.55	-11.727	9.823
VAMP2	-6.597	3.221	9.818
UBE2G2	-3.736	6.082	9.818
BUD13	-5.846	3.971	9.817
SLC38A11	-12.273	-2.456	9.817
PVRL2	-11.898	-2.087	9.811
ACCS	-10.406	-0.599	9.807
CACNG3	-11.841	-2.035	9.806
MVP	-17.951	-8.149	9.802
C1orf194	-9.944	-0.145	9.799
MAST1	-15.311	-5.514	9.797
FAM129B	-13.562	-3.77	9.792
ZDHHC8	-1.256	8.522	9.778
TAF1B	39.784	49.553	9.769
PDILT	-13.408	-3.641	9.767
PBRM1	-11.717	-1.951	9.766
SHKBP1	-11.565	-1.811	9.754
DYNC1H1	32.741	42.487	9.746
FBXO44	-8.862	0.873	9.735
TNFSF13	-11.956	-2.25	9.706
ZNF143	14.81	24.511	9.701
TBC1D28	-6.016	3.683	9.699
TMX2	22.329	32.025	9.696
TNPO2	-10.967	-1.299	9.668
NHLRC4	-12.33	-2.673	9.657
AMH	-18.226	-8.571	9.655
DKK1	-27.981	-18.33	9.651
SLC16A5	-15.365	-5.714	9.651
RHPN2	-4.958	4.691	9.649
HOXB6	-14.284	-4.639	9.645
IRX3	-13.966	-4.321	9.645
FKBP10	-15.563	-5.924	9.639
PCLO	-14.418	-4.779	9.639
DNAH10	-10.691	-1.06	9.631
OR2H2	-15.818	-6.195	9.623
TFAP2E	-8.694	0.926	9.62
METTL1	33.145	42.765	9.62
ASPG	-15.632	-6.019	9.613
DUSP16	-15.357	-5.745	9.612
ZNF627	-18.366	-8.761	9.605
CARD14	-15.544	-5.944	9.6
FOS	-18.862	-9.267	9.595
SBF2	-9.592	-0.001	9.591
SIVA1	7.065	16.649	9.584
MRPL44	-8.316	1.266	9.582
PIPOX	-17.434	-7.866	9.568
CYP1B1	-13.564	-3.999	9.565
CELA1	-6.875	2.688	9.563
CYGB	-14.117	-4.559	9.558
OVOL3	-8.062	1.493	9.555
RPS27L	-9.334	0.22	9.554
INTS2	20.868	30.419	9.551
KCTD10	-17.381	-7.83	9.551
DERL2	-9.544	-0.004	9.54
DNPH1	0.199	9.739	9.54
TMEM235	-16.092	-6.556	9.536
POLR3D	12.689	22.214	9.525
PRRT4	-10.221	-0.705	9.516
GINS4	42.236	51.751	9.515
GPR137C	-2.229	7.277	9.506
ARHGEF3	-14.668	-5.167	9.501
ZNF461	-19.358	-9.86	9.498
RLN3	-18.139	-8.643	9.496
TMEM115	-11.969	-2.474	9.495
ARX	-18.05	-8.561	9.489
C9orf96	-8.741	0.747	9.488
TTLL12	-14.631	-5.145	9.486
GRIK4	-17.795	-8.31	9.485
PTRF	-14.318	-4.835	9.483
WBP1	7.079	16.562	9.483
SOST	-15.467	-5.996	9.471
SYT16	-12.2	-2.729	9.471
ADAT3	19.164	28.632	9.468
CDAN1	37.403	46.854	9.451
H1FX	-10.868	-1.418	9.45
LRFN3	-15.22	-5.771	9.449
RHEBL1	-15.897	-6.448	9.449
CRY2	-4.578	4.867	9.445
RP1	-15.901	-6.458	9.443
LYRM9	-16.356	-6.915	9.441
ADAM2	-18.32	-8.884	9.436
CLEC19A	-18.03	-8.595	9.435
CTRL	-10.906	-1.475	9.431
ATP5G2	-12.322	-2.892	9.43
TRAF4	-18.351	-8.924	9.427
FAM104A	-7.482	1.925	9.407
AKR7A3	-2.806	6.599	9.405
EFCAB3	-14.119	-4.723	9.396
ADCY6	-21.122	-11.729	9.393
APEH	-4.759	4.628	9.387
KRT33A	-14.998	-5.612	9.386
ZNF345	-19.433	-10.051	9.382
AATF	10.134	19.513	9.379
C17orf62	-13.26	-3.882	9.378
SP7	-16.028	-6.653	9.375
FAM50A	38.204	47.572	9.368
MTMR12	-14.285	-4.918	9.367
RRP7A	30.431	39.795	9.364
ZNF689	-16.733	-7.376	9.357
TAF3	29.631	38.984	9.353
IGFLR1	-15.39	-6.039	9.351
AP2M1	5.783	15.133	9.35
FAM167B	0.536	9.884	9.348
COPZ1	41.453	50.799	9.346
KIF22	-10.905	-1.56	9.345
OLFML3	-11.895	-2.556	9.339
OTUD3	-14.865	-5.529	9.336
BHLHA15	-0.412	8.918	9.33
YIPF6	-14.723	-5.405	9.318
SENP2	1.324	10.636	9.312
RAI1	-10.2	-0.893	9.307
RAB37	-15.893	-6.604	9.289
ARHGAP39	-17.496	-8.21	9.286
COQ6	-11.978	-2.696	9.282
MADCAM1	-12.225	-2.944	9.281
EDEM3	-10.332	-1.058	9.274
KSR1	-19.025	-9.756	9.269
ZC3H7A	-14.548	-5.28	9.268
PRKCQ	-24.146	-14.883	9.263
GANAB	5.91	15.156	9.246
ADAMTS8	-8.416	0.823	9.239
OGDH	0.434	9.673	9.239
SMAD3	-11.874	-2.635	9.239
ASNA1	12.44	21.672	9.232
NIT1	-6.073	3.152	9.225
DHX58	-11.084	-1.866	9.218
RIT2	-18.866	-9.649	9.217
REM1	-5.962	3.242	9.204
SUV39H2	-14.463	-5.259	9.204
PRSS56	-19.615	-10.417	9.198
C9orf78	13.962	23.155	9.193
PCDHB16	-12.119	-2.929	9.19
RPAP3	22.306	31.492	9.186
FNDC3B	-9.081	0.101	9.182
FOXP1	4.432	13.614	9.182
SENP5	-17.331	-8.151	9.18
SLCO3A1	-17.467	-8.288	9.179
MSH6	-11.675	-2.506	9.169
IL4I1	-4.337	4.822	9.159
CAPN12	-7.826	1.332	9.158
ZNF267	-18.787	-9.633	9.154
RPAIN	13.043	22.194	9.151
S100A5	-13.945	-4.794	9.151
TRPM5	-11.281	-2.131	9.15
SHF	-16.612	-7.464	9.148
HAUS5	10.21	19.356	9.146
PSD4	-19.395	-10.249	9.146
TMC6	-10.37	-1.232	9.138
VMO1	-17.629	-8.516	9.113
ATP10D	-28.841	-19.733	9.108
C17orf89	-7.249	1.859	9.108
SOCS4	-18.057	-8.951	9.106
AHCYL2	-14.048	-4.945	9.103
GPR179	-16.671	-7.568	9.103
PRSS21	-14.155	-5.054	9.101
NFE2	-12.457	-3.357	9.1
ADAMTS1	-10.237	-1.14	9.097
UXS1	-12.872	-3.779	9.093
SCRN2	-12.567	-3.481	9.086
TERF2	20.422	29.502	9.08
TIMM22	18.968	28.038	9.07
CELF3	-11.124	-2.055	9.069
EXOC3L1	-14.223	-5.157	9.066
RPL28	12.917	21.978	9.061
TP53I3	-14.687	-5.626	9.061
ZNF567	-27.849	-18.79	9.059
SPA17	-14.832	-5.778	9.054
LRRC7	-13.872	-4.82	9.052
BRIP1	1.727	10.776	9.049
PPP1R8	34.715	43.764	9.049
ASAH2	-17.318	-8.27	9.048
DHX33	36.119	45.165	9.046
SLC6A9	-16.403	-7.357	9.046
COX4I2	7.416	16.46	9.044
KIAA1211L	-19.036	-9.992	9.044
SPCS2	18.113	27.155	9.042
B3GNT3	-11.32	-2.282	9.038
FAM192A	-10.792	-1.755	9.037
COG1	20.392	29.417	9.025
PIH1D1	6.45	15.474	9.024
MYOC	-22.345	-13.331	9.014
FAM163A	-13.606	-4.602	9.004
BRD4	21.625	30.628	9.003
FSCN3	-13.729	-4.73	8.999
TRIM25	-18.857	-9.859	8.998
GPR156	-8.965	0.032	8.997
TMEM86B	-16.082	-7.085	8.997
CCNC	-27.187	-18.197	8.99
FGF22	-14.704	-5.72	8.984
OXLD1	-10.753	-1.771	8.982
BRAT1	3.631	12.609	8.978
SCAF11	-14.249	-5.273	8.976
ATG2A	-13.193	-4.219	8.974
DNAJB1	-9.172	-0.201	8.971
G3BP1	8.222	17.189	8.967
ZNF720	-6.844	2.121	8.965
AKAP8	-18.847	-9.887	8.96
FOXO3	-17.896	-8.937	8.959
GDF1	-13.324	-4.369	8.955
RAB3D	-17.768	-8.814	8.954
DEAF1	-9.235	-0.281	8.954
EXD1	-18.31	-9.371	8.939
HOXC13	-9.421	-0.497	8.924
KCNB1	-14.866	-5.943	8.923
IRF9	-15.291	-6.369	8.922
KIF3B	-4.068	4.853	8.921
PEX5	-11.923	-3.003	8.92
SNX7	-16.728	-7.813	8.915
Mar/04	-15.913	-7	8.913
MMP28	-15.989	-7.077	8.912
RRP1	24.214	33.126	8.912
ENKD1	-8.735	0.176	8.911
TMEM127	-8.905	0.005	8.91
EIF5AL1	2.996	11.904	8.908
TFIP11	36.035	44.941	8.906
SOGA1	-23.463	-14.557	8.906
HBZ	-12.534	-3.629	8.905
TOB1	-9.634	-0.729	8.905
LRRC3	-13.855	-4.951	8.904
URM1	34.022	42.92	8.898
CCL25	-12.684	-3.786	8.898
CCIN	-17.945	-9.049	8.896
POLR2I	19.364	28.258	8.894
CYP4F2	-16.428	-7.544	8.884
DLL4	-17.833	-8.949	8.884
ARL5C	-16.013	-7.13	8.883
CUL3	-1.82	7.058	8.878
WNT1	-13.643	-4.774	8.869
FAM92A1	-11.652	-2.796	8.856
SMAD6	-21.567	-12.714	8.853
AIPL1	-15.415	-6.566	8.849
AIFM1	48.092	56.94	8.848
ADO	19.433	28.277	8.844
VPS37D	-12.211	-3.368	8.843
RAP1GAP	-16.169	-7.329	8.84
OR4D9	-14.147	-5.308	8.839
C1orf200	-16.57	-7.735	8.835
WDR12	17.516	26.35	8.834
PHF7	-11.763	-2.941	8.822
GCFC2	-5.388	3.428	8.816
RINT1	-0.451	8.359	8.81
ZNF574	5.252	14.059	8.807
ABCA4	-16.049	-7.256	8.793
C12orf10	-9.881	-1.089	8.792
AGGF1	-13.033	-4.242	8.791
IFI44L	-21.512	-12.728	8.784
SART1	20.237	29.015	8.778
MARVELD2	-22.648	-13.873	8.775
PRSS53	-12.239	-3.473	8.766
SMARCC2	-9.903	-1.139	8.764
SLFN13	-24.132	-15.374	8.758
IL37	-19.061	-10.303	8.758
METTL14	9.792	18.548	8.756
C12orf36	-10.178	-1.423	8.755
RAB3GAP1	29.866	38.618	8.752
MGAT1	-1.736	7.015	8.751
HIPK1	-14.098	-5.352	8.746
MUSTN1	-3.329	5.417	8.746
SOX15	5.251	13.99	8.739
CNOT11	31.655	40.393	8.738
DDX39A	-15.75	-7.014	8.736
TRIM65	-9.673	-0.943	8.73
GLYR1	-15.457	-6.728	8.729
CARD11	-11.146	-2.418	8.728
BST2	-17.567	-8.841	8.726
ASPDH	-16.501	-7.779	8.722
OXER1	-11.41	-2.688	8.722
CLP1	39.54	48.261	8.721
DNAJA3	23.97	32.689	8.719
GPATCH11	-6.228	2.49	8.718
WFIKKN1	-13.041	-4.327	8.714
PPP4R1L	-17.828	-9.114	8.714
NXNL1	-13.203	-4.491	8.712
PPM1H	-2.455	6.257	8.712
ZNF681	-17.586	-8.878	8.708
MIPOL1	-21.91	-13.206	8.704
FBXL20	-15.872	-7.175	8.697
GPR15	-15.81	-7.119	8.691
NELFCD	25.666	34.345	8.679
IGSF3	6.285	14.962	8.677
TMEM33	-27.264	-18.589	8.675
SLC27A4	-15.867	-7.197	8.67
PPP4C	48	56.664	8.664
HOMER2	-26.663	-18.001	8.662
EFNA2	-16.943	-8.282	8.661
TCAP	-14.604	-5.944	8.66
TANGO2	-8.365	0.293	8.658
RIF1	-1.262	7.395	8.657
RTN4IP1	-12.763	-4.107	8.656
NACAD	-14.464	-5.812	8.652
MUC1	-10.692	-2.043	8.649
HNRNPAB	-8.939	-0.291	8.648
DTX3	-15.244	-6.601	8.643
ITGA9	-15.585	-6.947	8.638
CYP2S1	-15.148	-6.523	8.625
ALDH6A1	-17.833	-9.21	8.623
SRSF1	28.141	36.756	8.615
PRSS58	-17.512	-8.9	8.612
ALG3	12.155	20.765	8.61
PRR5	-12.339	-3.733	8.606
CCDC12	-0.393	8.206	8.599
CA9	-15.235	-6.639	8.596
ATL1	-15.434	-6.841	8.593
MFSD2A	-16.374	-7.781	8.593
GGT7	-14.027	-5.444	8.583
CRB2	-13.454	-4.874	8.58
RANBP3	4.773	13.348	8.575
KCNJ12	3.985	12.557	8.572
PTGIR	-14.367	-5.796	8.571
IQCC	-13.324	-4.755	8.569
G3BP2	-25.89	-17.323	8.567
PIP5K1C	-12.374	-3.809	8.565
HSPA4L	-19.88	-11.315	8.565
SBNO1	22.917	31.479	8.562
NAGK	-8.307	0.251	8.558
PTHLH	-14.997	-6.439	8.558
ZW10	12.203	20.76	8.557
NTHL1	-8.985	-0.441	8.544
TCTEX1D1	-6.688	1.853	8.541
SEC61A1	48.831	57.368	8.537
CBLL1	-11.495	-2.977	8.518
ARNTL	-16.696	-8.183	8.513
GPR162	-8.041	0.471	8.512
PPP1R13L	-15.47	-6.961	8.509
TAF6L	1.528	10.037	8.509
ZCCHC8	-3.019	5.489	8.508
TESK1	-17.349	-8.845	8.504
PPP2R5B	-9.096	-0.593	8.503
SMTNL2	-15.631	-7.13	8.501
NKAIN1	-12.345	-3.853	8.492
KAT7	-6.845	1.647	8.492
SHCBP1L	-15.251	-6.761	8.49
EHD4	-8.053	0.431	8.484
S1PR4	-9.603	-1.119	8.484
PLIN4	-14.76	-6.283	8.477
C1orf170	-0.301	8.171	8.472
MAP3K7CL	-16.431	-7.969	8.462
UPK3BL	-2.608	5.843	8.451
C17orf107	-12.361	-3.913	8.448
ATM	-3.036	5.41	8.446
MGAT5	-13.616	-5.17	8.446
RNPEPL1	-14.03	-5.588	8.442
CDK5R1	-12.574	-4.133	8.441
CHRNE	-0.705	7.731	8.436
WDR87	-6.628	1.808	8.436
HABP4	-11.938	-3.508	8.43
ABHD12B	-14.571	-6.152	8.419
FAM76A	2.404	10.823	8.419
PYGB	-17.159	-8.74	8.419
LIN37	-7.962	0.454	8.416
SFSWAP	6.348	14.749	8.401
LRP8	-16.168	-7.775	8.393
CTDSP1	-6.237	2.155	8.392
SRPRB	48.095	56.484	8.389
LACTB	-16.564	-8.178	8.386
CASP4	-15.306	-6.923	8.383
ELN	-9.675	-1.293	8.382
RNF115	-10.832	-2.452	8.38
DPPA4	-9.081	-0.703	8.378
PRR22	-17.022	-8.644	8.378
NELFA	19.571	27.943	8.372
CLDN6	-5.495	2.875	8.37
RFFL	-6.855	1.514	8.369
PPP1R7	10.368	18.737	8.369
CENPT	9.336	17.704	8.368
ZSWIM6	-28.116	-19.748	8.368
IER2	-16.532	-8.166	8.366
NFE2L1	-9.565	-1.201	8.364
KANSL1	22.646	31.009	8.363
SAMD14	-8.052	0.306	8.358
CAPN11	-10.229	-1.872	8.357
SPATC1L	-15.575	-7.219	8.356
ACAP2	-7.335	1.014	8.349
TLCD1	-6.948	1.398	8.346
APBA3	-15.193	-6.85	8.343
NT5M	-9.481	-1.142	8.339
CINP	25.15	33.489	8.339
RDM1	-7.699	0.637	8.336
SEC14L4	-12.932	-4.596	8.336
SLC1A2	-16.334	-7.998	8.336
SLC9A7	-21.398	-13.065	8.333
NECAB3	-3.007	5.325	8.332
STH	-11.456	-3.125	8.331
UBXN10	-13.954	-5.625	8.329
SCAMP5	-15.197	-6.869	8.328
AQP1	-11.017	-2.69	8.327
SELM	-14.126	-5.803	8.323
CDC37	36.486	44.793	8.307
YJEFN3	-11.442	-3.138	8.304
FUT5	-17.141	-8.842	8.299
POLE4	13.834	22.129	8.295
CDK2AP2	12.672	20.965	8.293
PHAX	24	32.288	8.288
TMPRSS11E	-17.852	-9.57	8.282
PVRIG	-10.429	-2.156	8.273
FAM83D	-12.442	-4.171	8.271
ZNF131	-0.426	7.84	8.266
HN1	-16.52	-8.259	8.261
CCDC102A	-18.155	-9.895	8.26
NR2F1	-7.996	0.264	8.26
ANKRD54	-8.232	0.022	8.254
FZD1	-17.553	-9.302	8.251
NADK	-5.916	2.335	8.251
GLDC	-35.164	-26.916	8.248
NT5DC3	-14.678	-6.444	8.234
AKAP1	-16.093	-7.86	8.233
RARRES2	-17.947	-9.714	8.233
TRIM8	-14.998	-6.767	8.231
MUC19	-8.791	-0.561	8.23
SNAI1	-11.564	-3.334	8.23
P2RX3	-7.742	0.482	8.224
PEX16	-9.83	-1.61	8.22
KCTD13	-8.615	-0.404	8.211
CCDC94	31.347	39.558	8.211
HOXC6	-16.797	-8.589	8.208
PIK3IP1	-9.519	-1.311	8.208
EXTL1	-8.798	-0.593	8.205
TCF19	-15.334	-7.131	8.203
SEPHS2	-17.494	-9.293	8.201
NDUFA4L2	-14.228	-6.03	8.198
TAF1C	38.89	47.074	8.184
NPSR1	-15.739	-7.562	8.177
YEATS4	23.875	32.052	8.177
SLC35E1	-15.916	-7.74	8.176
ZSCAN5A	-17.317	-9.143	8.174
FAM173A	-14.122	-5.949	8.173
TRNP1	-9.882	-1.712	8.17
GUCY2D	-14	-5.834	8.166
TGFBR3L	-16.466	-8.301	8.165
OR2F2	-24.218	-16.055	8.163
IL6R	-11.659	-3.502	8.157
ERMAP	-8.218	-0.064	8.154
OR10AD1	-11.465	-3.315	8.15
METTL12	-11.934	-3.784	8.15
C19orf59	-4.979	3.165	8.144
ANO9	-12.948	-4.807	8.141
ANXA7	-9.826	-1.685	8.141
HENMT1	-14.863	-6.726	8.137
PHB	46.84	54.977	8.137
FMNL3	-12.385	-4.257	8.128
SRCRB4D	-11.465	-3.343	8.122
FAM222B	-16.397	-8.278	8.119
SLC25A11	-12.909	-4.791	8.118
RAB15	-14.951	-6.837	8.114
FBRS	-4.534	3.577	8.111
PCDHB5	-15.506	-7.398	8.108
DDX24	29.884	37.989	8.105
C17orf70	-13.457	-5.353	8.104
STRN4	7.412	15.51	8.098
DST	-15.725	-7.628	8.097
HRK	-16.981	-8.899	8.082
BRWD1	-15.92	-7.846	8.074
FAM20B	-18.557	-10.488	8.069
CCDC101	30.916	38.982	8.066
RNF8	27.856	35.919	8.063
C17orf78	-17.496	-9.435	8.061
LRWD1	-12.95	-4.89	8.06
MXD1	-13.072	-5.013	8.059
B4GALT4	-15.51	-7.452	8.058
TANGO6	31.782	39.834	8.052
CHMP1A	-9.162	-1.115	8.047
LRRC42	-17.007	-8.967	8.04
ANKRD65	-14.554	-6.515	8.039
CCNE2	-10.141	-2.102	8.039
PPP4R2	-5.034	3.002	8.036
CHRNA3	-16.904	-8.876	8.028
NHP2L1	48.231	56.259	8.028
HOXC4	-10.79	-2.767	8.023
RNF43	-17.125	-9.106	8.019
ICMT	16.867	24.886	8.019
DDX10	36.72	44.737	8.017
NOC2L	34.196	42.212	8.016
C5orf63	-10.997	-2.982	8.015
KRT18	-12.908	-4.898	8.01
ANXA5	-17.223	-9.214	8.009
SLU7	24.293	32.297	8.004
WIBG	-6.064	1.939	8.003
GUCA2A	-9.185	-1.187	7.998
FAM171A2	-13.404	-5.413	7.991
ATP5L	-11.662	-3.672	7.99
FAM110B	-13.54	-5.551	7.989
PYCARD	-11.345	-3.358	7.987
DUSP15	-9.165	-1.185	7.98
IGFBP4	-6.47	1.507	7.977
RGL4	-15.06	-7.084	7.976
ACER1	-16.854	-8.881	7.973
TRIAP1	8.666	16.635	7.969
PALM	-14.394	-6.427	7.967
NBEA	-20.505	-12.538	7.967
ANKRD24	-9.28	-1.324	7.956
HDAC11	-11.817	-3.862	7.955
TTLL10	-6.948	1	7.948
SNX30	-5.041	2.904	7.945
SPAG7	-4.852	3.091	7.943
MED17	24.597	32.538	7.941
CHST13	-15.126	-7.187	7.939
POU2F1	-10.234	-2.298	7.936
P2RX4	-22.945	-15.012	7.933
NAA40	-12.333	-4.406	7.927
R3HDM4	-16.516	-8.59	7.926
PKNOX1	-7.194	0.728	7.922
SP6	-12.328	-4.407	7.921
C9orf171	-13.99	-6.071	7.919
DAZAP2	-15.871	-7.965	7.906
STK11IP	-16.868	-8.972	7.896
TGFB1	-13.203	-5.309	7.894
SEMA4B	-15.826	-7.934	7.892
SCFD1	35.718	43.608	7.89
SLC12A9	-22.297	-14.411	7.886
NAT9	-14.349	-6.469	7.88
RFK	-10.535	-2.657	7.878
ANAPC4	39.034	46.904	7.87
DNAJC14	-4.161	3.709	7.87
C5orf60	-5.917	1.941	7.858
C1orf52	-12.89	-5.038	7.852
RAB8A	-16.363	-8.514	7.849
GPR142	-15.246	-7.4	7.846
RAB11FIP4	-10.861	-3.016	7.845
ACOX1	-15.291	-7.45	7.841
GAS2L1	-7.961	-0.121	7.84
MED8	22.085	29.924	7.839
FAM222A	-13.75	-5.912	7.838
TPH1	-8.443	-0.607	7.836
NDE1	-3.67	4.161	7.831
DMRTA1	-12.346	-4.521	7.825
ANLN	-1.241	6.576	7.817
CCP110	-7.787	0.03	7.817
SP110	-17.388	-9.574	7.814
PPP2R1A	29.46	37.274	7.814
RGS16	-15.534	-7.721	7.813
GALNT2	-20.152	-12.343	7.809
SUSD2	-7.777	0.025	7.802
SLC2A13	-18.26	-10.465	7.795
FAM133B	-3.387	4.406	7.793
ST6GALNAC2	-20.86	-13.067	7.793
KIAA1524	2.365	10.156	7.791
RICTOR	11.224	19.015	7.791
TDRP	-14.086	-6.298	7.788
DDX42	21.578	29.365	7.787
PHF13	-8.487	-0.702	7.785
METTL20	-14.365	-6.582	7.783
SLC35E2B	-17.286	-9.506	7.78
CLEC16A	-25.084	-17.305	7.779
TMEM98	-11.37	-3.591	7.779
IRAK4	-17.168	-9.39	7.778
ASTN2	-15.803	-8.027	7.776
PDE1B	-12.762	-4.988	7.774
ZNF771	-14.327	-6.554	7.773
AQP2	-12.531	-4.763	7.768
C7orf41	-14.999	-7.232	7.767
UPF3A	-3.457	4.31	7.767
PCBP1	37.301	45.067	7.766
TRPM2	-17.602	-9.839	7.763
NKX2-2	-13.324	-5.563	7.761
POLH	-2.982	4.777	7.759
C17orf77	-19.088	-11.335	7.753
EMC4	16.337	24.089	7.752
FBXL6	-13.845	-6.094	7.751
FEN1	16.802	24.551	7.749
RNFT1	-14.943	-7.196	7.747
SMC4	50.858	58.602	7.744
DHRS13	-18.683	-10.942	7.741
MAP4K1	-14.071	-6.333	7.738
SEMA5B	-8.816	-1.079	7.737
PCP2	-11.575	-3.848	7.727
SLBP	-0.527	7.196	7.723
MYOD1	-13.954	-6.232	7.722
UQCR10	-9.346	-1.624	7.722
CST3	-15.221	-7.505	7.716
CNOT10	-2.918	4.797	7.715
CSNK1G1	-12.763	-5.048	7.715
C16orf52	-18.998	-11.284	7.714
TARS	41.755	49.467	7.712
KCNJ3	-13.867	-6.163	7.704
POLE3	-0.842	6.858	7.7
U2AF1	23.237	30.932	7.695
MED28	5.942	13.63	7.688
SPHK2	-2.449	5.238	7.687
TCF15	-17.025	-9.346	7.679
FANCB	-11.122	-3.445	7.677
HP1BP3	-12.385	-4.708	7.677
BOP1	26.801	34.474	7.673
GLTSCR2	19.994	27.665	7.671
PIGL	-15.144	-7.478	7.666
PIGW	-9.991	-2.326	7.665
ANKRD35	-14.007	-6.343	7.664
WIPF2	-11.234	-3.571	7.663
TXNDC11	-15.359	-7.701	7.658
TRIM67	-16.762	-9.11	7.652
ELMO1	-16.002	-8.352	7.65
FZD2	-18.339	-10.69	7.649
PPP1R15A	-10.968	-3.323	7.645
FBXO17	-9.821	-2.183	7.638
DNAJC7	-14.625	-6.992	7.633
FXYD3	-12.056	-4.425	7.631
STAC2	-12.464	-4.834	7.63
KRTCAP2	-5.252	2.378	7.63
XRRA1	-10.498	-2.869	7.629
PNPLA8	-7.038	0.589	7.627
NKAP	17.966	25.59	7.624
ZSCAN21	-11.94	-4.318	7.622
TOMM70A	1.774	9.395	7.621
GABRR1	-16.921	-9.309	7.612
MAP1B	-14.038	-6.426	7.612
LINS	-3.473	4.137	7.61
WDR4	26.993	34.601	7.608
TWISTNB	19.905	27.501	7.596
MS4A3	-14.489	-6.902	7.587
H2AFX	-2.411	5.174	7.585
UBAP2	-10.877	-3.292	7.585
C9orf9	-15.021	-7.437	7.584
MYL4	-15.362	-7.778	7.584
KRT32	-19.051	-11.467	7.584
RPF1	24.711	32.294	7.583
PCDH10	-11.046	-3.47	7.576
CAP2	-15.557	-7.988	7.569
UGP2	-8.961	-1.399	7.562
PPP4R4	-19.712	-12.15	7.562
MPI	-10.319	-2.761	7.558
GLIPR1	-12.656	-5.099	7.557
STARD9	-15.499	-7.946	7.553
ASAP1	-14.996	-7.444	7.552
IFRD2	-6.908	0.644	7.552
APOBEC3C	-20.439	-12.895	7.544
LENG9	-10.099	-2.565	7.534
RAB5A	-14.814	-7.282	7.532
UFD1L	33.083	40.613	7.53
NPHS1	-14.338	-6.817	7.521
ACTL6A	24.492	32.011	7.519
DCTPP1	-15.4	-7.885	7.515
OR6C76	-15.431	-7.916	7.515
ZNF473	-17.859	-10.345	7.514
PGLS	-8.357	-0.846	7.511
PIP4K2B	-16.513	-9.004	7.509
CLCN6	-9.92	-2.413	7.507
SHISA9	-12.969	-5.462	7.507
DPF2	3.051	10.549	7.498
CX3CR1	-15.66	-8.175	7.485
LIMD1	-18.773	-11.294	7.479
INSM2	-14.364	-6.894	7.47
KIAA0513	-14.209	-6.743	7.466
RNF113A	29.027	36.492	7.465
PRR12	-19.669	-12.206	7.463
TMEM79	-12.833	-5.37	7.463
CNBD2	-12.828	-5.372	7.456
C3orf22	-8.302	-0.85	7.452
RAVER2	-4.334	3.115	7.449
TEFM	3.306	10.75	7.444
MAPK1	8.083	15.527	7.444
ZNF641	-15.545	-8.104	7.441
PROCR	-9.175	-1.736	7.439
C9orf114	44.256	51.694	7.438
POLR3F	21.488	28.925	7.437
SIT1	-16.568	-9.134	7.434
CHRNA10	-7.662	-0.234	7.428
ACBD6	-9.668	-2.24	7.428
TBXA2R	-16.362	-8.935	7.427
CCNDBP1	-15.873	-8.447	7.426
C20orf166	-3.274	4.15	7.424
PROM2	-12.254	-4.83	7.424
PPP1R1B	-3.949	3.473	7.422
E2F4	-10.635	-3.216	7.419
CTPS2	-15.489	-8.071	7.418
WDR16	-16.564	-9.146	7.418
MYEOV	-10.348	-2.932	7.416
KRT73	-11.227	-3.814	7.413
MRPS26	-6.143	1.267	7.41
DUSP3	-16.995	-9.589	7.406
IGSF22	-15.902	-8.5	7.402
ARHGEF38	-19.043	-11.643	7.4
OSBPL11	-8.942	-1.544	7.398
SHCBP1	-8.332	-0.935	7.397
CCT6A	36.576	43.972	7.396
DMRTC2	-12.131	-4.738	7.393
ADORA3	-15.893	-8.51	7.383
GRINA	-15.57	-8.2	7.37
TIMM50	25.963	33.332	7.369
OGFR	-19.623	-12.256	7.367
AP2A1	-1.408	5.958	7.366
CCDC106	-14.158	-6.794	7.364
RAD23B	-2.703	4.661	7.364
SLC38A9	-13.757	-6.394	7.363
GPKOW	23.142	30.5	7.358
TADA3	16.624	23.979	7.355
PODNL1	-16.912	-9.557	7.355
NARG2	12.773	20.125	7.352
APOH	-11.051	-3.702	7.349
CLTCL1	-4.415	2.929	7.344
ATR	21.296	28.639	7.343
DOCK6	-14.389	-7.047	7.342
POU5F2	-12.591	-5.251	7.34
PSMC5	31.68	39.009	7.329
TDRKH	-14.944	-7.615	7.329
EBLN1	-27.805	-20.479	7.326
PPP1R37	-17.496	-10.17	7.326
ORC1	22.848	30.169	7.321
ARRDC2	-17.817	-10.496	7.321
CXXC4	-16.568	-9.248	7.32
SBK2	-14.442	-7.122	7.32
CALR3	-14.466	-7.149	7.317
MED6	38.463	45.776	7.313
MBD6	3.201	10.51	7.309
SRP68	28.759	36.067	7.308
TMEM221	-15.811	-8.505	7.306
PRR25	-11.534	-4.229	7.305
EZH1	-15.591	-8.286	7.305
BDNF	-10.027	-2.725	7.302
C2CD4A	-10.122	-2.824	7.298
THRA	-15.69	-8.392	7.298
POLR2D	37.873	45.162	7.289
TUT1	40.228	47.513	7.285
EFTUD2	32.029	39.308	7.279
NXPH3	-11.875	-4.597	7.278
WNT5B	-9.271	-1.999	7.272
GRK5	-21.638	-14.376	7.262
IQCH	-14.148	-6.895	7.253
KRT27	-9.677	-2.424	7.253
NUDT8	-10.397	-3.144	7.253
PGP	-15.548	-8.301	7.247
SF3B2	13.038	20.282	7.244
C7orf55-LUC7L2	3.556	10.799	7.243
PLOD3	-14.084	-6.845	7.239
OR8D1	-10.955	-3.722	7.233
FXYD1	-16.815	-9.589	7.226
ELAVL1	12.043	19.269	7.226
CLPTM1	-2.734	4.491	7.225
ITFG3	-15.325	-8.1	7.225
NUP88	32.655	39.879	7.224
MRS2	-12.727	-5.504	7.223
ANKUB1	-7.096	0.125	7.221
ECH1	-15.2	-7.979	7.221
IFI30	-12.301	-5.081	7.22
CTR9	46.036	53.255	7.219
SERINC4	-12.972	-5.754	7.218
GLT8D2	-12.227	-5.012	7.215
GNPDA1	-7.855	-0.641	7.214
SZT2	-16.703	-9.492	7.211
WBP1L	-16.365	-9.155	7.21
SPAG8	-16.594	-9.392	7.202
TAPT1	7.259	14.459	7.2
OR2C1	-10.52	-3.324	7.196
RFT1	46.806	53.999	7.193
AXIN2	-12.058	-4.867	7.191
CASKIN2	-2.923	4.266	7.189
AMPH	-15.924	-8.736	7.188
FCER2	-10.547	-3.363	7.184
ATF6	-12.44	-5.256	7.184
HNRNPA0	-4.074	3.1	7.174
TTC3	-15.263	-8.09	7.173
SLC2A11	-9.401	-2.23	7.171
CD5L	-17.189	-10.019	7.17
PDCD5	40.828	47.998	7.17
PLCH2	-15.715	-8.548	7.167
ATP6V0D1	8.654	15.82	7.166
CIT	-3.308	3.858	7.166
DPP9	-27.823	-20.659	7.164
SYNGAP1	-12.666	-5.504	7.162
ARHGEF15	-10.85	-3.688	7.162
LCN15	-9.088	-1.934	7.154
C17orf85	-14.117	-6.964	7.153
TSPAN16	-22.597	-15.444	7.153
FER	-19.737	-12.586	7.151
AGPAT3	-13.203	-6.053	7.15
GLRX5	2.116	9.263	7.147
PSMG1	30.784	37.924	7.14
FSTL4	-13.74	-6.601	7.139
SLC25A34	-8.786	-1.655	7.131
PRR11	-14.804	-7.674	7.13
SEC13	9.545	16.674	7.129
ZMAT4	-15.119	-7.996	7.123
BCAR3	-11.636	-4.518	7.118
PLA2G2D	-14.887	-7.77	7.117
HOXC11	-15.443	-8.327	7.116
BTF3	18.74	25.855	7.115
GSTM3	-13.571	-6.458	7.113
C19orf35	-17.776	-10.668	7.108
PAIP1	-9.089	-1.984	7.105
C14orf166	22.645	29.749	7.104
PCIF1	-6.686	0.417	7.103
TENM4	-13.047	-5.946	7.101
IPP	-13.558	-6.459	7.099
SEMA6A	-27.424	-20.326	7.098
ARHGAP23	-19.208	-12.117	7.091
C5orf24	-14.124	-7.036	7.088
PBX2	2.887	9.971	7.084
CWC27	-15.648	-8.569	7.079
KLHL26	-16.108	-9.033	7.075
SMIM7	-7.242	-0.174	7.068
NARFL	36.028	43.094	7.066
TPI1	34.702	41.767	7.065
TMEM106A	-16.761	-9.697	7.064
TTBK1	-12.278	-5.224	7.054
YLPM1	1.316	8.368	7.052
MEIOB	-16.137	-9.085	7.052
WAS	-17.007	-9.956	7.051
LCN2	-11.952	-4.907	7.045
PIAS4	-19.318	-12.281	7.037
XKRX	-16.851	-9.818	7.033
SH3BGRL3	-7.422	-0.398	7.024
GPATCH3	-10.261	-3.238	7.023
TMEM143	-11.06	-4.039	7.021
NUMBL	-9.267	-2.246	7.021
ZBTB34	-10.917	-3.898	7.019
GCN1L1	10.917	17.934	7.017
NLRP11	-18.272	-11.256	7.016
PHLDA2	-16.288	-9.28	7.008
HLA-F	-12.664	-5.656	7.008
PEX26	-14.161	-7.153	7.008
GPX2	-14.892	-7.891	7.001
NCF4	-8.53	-1.529	7.001
SPATA24	-17.242	-10.243	6.999
DCAF10	-13.827	-6.833	6.994
LSM1	-18.128	-11.134	6.994
SPDYE3	-16.204	-9.211	6.993
FMNL1	-16.043	-9.051	6.992
GZMH	-11.949	-4.959	6.99
TRPV2	-15.997	-9.008	6.989
PHF6	-22.419	-15.434	6.985
PDE7B	-15.418	-8.435	6.983
HNRNPUL2	-4.876	2.106	6.982
BCL2L1	-9.106	-2.126	6.98
SNAPC2	40.624	47.602	6.978
HSPB3	-16.564	-9.589	6.975
JOSD2	-8.778	-1.804	6.974
NUP62	20.441	27.409	6.968
TMEM92	-4.933	2.033	6.966
TCEB2	24.785	31.748	6.963
LGALS3BP	-10.153	-3.191	6.962
HSF5	-13.385	-6.424	6.961
C9orf139	-16.941	-9.984	6.957
EML6	-11.896	-4.94	6.956
TMEM229A	-15.697	-8.742	6.955
PHIP	-23.985	-17.034	6.951
POLA1	44.024	50.97	6.946
ZNF562	-15.184	-8.239	6.945
SUSD3	-11.006	-4.063	6.943
GRK4	-19.388	-12.448	6.94
KIF2B	-11.552	-4.618	6.934
FOLR1	-14.42	-7.488	6.932
RAPGEF4	-11.351	-4.421	6.93
NOSIP	-16.175	-9.246	6.929
COX11	-10.833	-3.908	6.925
CTF1	-12.342	-5.419	6.923
EIF2D	-12.458	-5.538	6.92
PLAC9	-15.349	-8.43	6.919
TNK1	-14.772	-7.854	6.918
RAPGEFL1	-14.807	-7.894	6.913
XAB2	11.187	18.097	6.91
MTFMT	-11.771	-4.865	6.906
CAPN5	-5.704	1.202	6.906
KAT8	12.508	19.413	6.905
PSMB6	42.043	48.948	6.905
C16orf58	-15.405	-8.5	6.905
DVL2	-15.862	-8.957	6.905
FBXO41	-14.949	-8.049	6.9
ITIH1	-7.095	-0.195	6.9
NCCRP1	-11.986	-5.09	6.896
FBXW10	-11.986	-5.092	6.894
GRIN3B	-14.104	-7.212	6.892
HNRNPH1	-7.244	-0.353	6.891
CACNG1	-11.054	-4.164	6.89
TTN	-4.774	2.115	6.889
SUPT20H	-17.033	-10.145	6.888
CNOT2	-11.185	-4.299	6.886
SLC16A8	-11.732	-4.851	6.881
FBXO10	-6.354	0.526	6.88
HCN3	-12.477	-5.597	6.88
SUCO	1.3	8.179	6.879
MOGAT2	-13.797	-6.922	6.875
C19orf55	-12.924	-6.051	6.873
ZNF654	-12.458	-5.587	6.871
ASIC2	-17.175	-10.305	6.87
PPP2R5D	-7.685	-0.816	6.869
ZNF76	-6.018	0.844	6.862
ITPRIPL1	-17.108	-10.252	6.856
TNRC6C	-13.17	-6.315	6.855
ACIN1	-17.545	-10.692	6.853
CASK	-16.413	-9.56	6.853
NOVA2	-8.064	-1.212	6.852
SPATA20	-12.378	-5.529	6.849
MIEN1	-15.905	-9.06	6.845
MGAT4B	-14.13	-7.286	6.844
PRMT1	53.438	60.28	6.842
WDR65	-15.813	-8.973	6.84
WDR46	44.488	51.326	6.838
ARF3	-7.576	-0.738	6.838
YPEL3	-21.425	-14.588	6.837
GLI1	-8.033	-1.199	6.834
DNMT3B	-13.325	-6.494	6.831
PRRC1	-8.456	-1.629	6.827
RPRD1A	-3.442	3.383	6.825
TIAM2	-20.811	-13.988	6.823
C1QC	-10.183	-3.362	6.821
CCDC66	-9.879	-3.06	6.819
HCRTR1	-11.782	-4.965	6.817
TPM2	-16.709	-9.894	6.815
SERPINC1	-12.238	-5.426	6.812
SCARF2	-14.048	-7.239	6.809
SEC23A	-19.47	-12.662	6.808
GAREM	-18.374	-11.568	6.806
WTIP	-19.229	-12.425	6.804
SRCIN1	-18.29	-11.492	6.798
KLHL10	-6.325	0.471	6.796
C10orf82	-22.135	-15.343	6.792
CNIH4	-24.177	-17.385	6.792
SERPINA3	-16.046	-9.256	6.79
ST6GALNAC1	-18.454	-11.665	6.789
SMIM6	-14.541	-7.753	6.788
TIMM8A	-5.911	0.875	6.786
RAX2	-16.869	-10.085	6.784
MSTO1	35.056	41.838	6.782
EIF4EBP3	-17.314	-10.534	6.78
PLD2	-14.885	-8.106	6.779
APOL2	-4.563	2.215	6.778
TIGD7	-15.357	-8.579	6.778
TFDP1	-2.571	4.206	6.777
COLGALT1	-16.074	-9.299	6.775
FASLG	-15.858	-9.083	6.775
HSPBP1	-13.555	-6.782	6.773
FERMT3	-12.307	-5.535	6.772
MAP2K1	-15.347	-8.575	6.772
DNAH6	-16.41	-9.642	6.768
GTF2F2	11.407	18.174	6.767
NOL12	43.906	50.668	6.762
ERBB3	-12.22	-5.459	6.761
ZMAT5	15.53	22.29	6.76
GRB14	-17.071	-10.316	6.755
HS2ST1	-6.013	0.739	6.752
GHRHR	-14.462	-7.715	6.747
YKT6	40.079	46.819	6.74
CCDC9	-15.047	-8.309	6.738
MYH9	21.707	28.442	6.735
CCDC181	-14.856	-8.123	6.733
CTNNBL1	32.974	39.703	6.729
GFAP	-17.623	-10.896	6.727
GRPEL1	32.522	39.248	6.726
OR6C2	-11.902	-5.18	6.722
SPSB2	-14.729	-8.009	6.72
LRRC2	-14.828	-8.112	6.716
CAPN15	-20.191	-13.476	6.715
IL17RD	-11.971	-5.259	6.712
RBBP8	23.626	30.338	6.712
AGXT2	-17.273	-10.568	6.705
ZSWIM5	-8.683	-1.978	6.705
RHOH	-19.48	-12.777	6.703
CXorf31	-19.063	-12.36	6.703
FAM205A	-10.496	-3.795	6.701
MZF1	-8.31	-1.611	6.699
PMM2	-13.158	-6.465	6.693
GP2	-16.686	-9.999	6.687
SH3GLB2	-13.037	-6.351	6.686
EMID1	-14.865	-8.188	6.677
MAPK6	-17.881	-11.204	6.677
CHMP5	46.824	53.497	6.673
RGCC	-19.132	-12.46	6.672
CYBA	-14.074	-7.406	6.668
KRT16	-15.315	-8.648	6.667
PVALB	-17.487	-10.822	6.665
CCDC17	3.614	10.275	6.661
DTYMK	8.405	15.063	6.658
LRP5	-3.493	3.16	6.653
LRRN2	-17.086	-10.442	6.644
AOC3	-14.319	-7.682	6.637
OR1B1	-17.094	-10.459	6.635
HAAO	-12.085	-5.451	6.634
ZNF517	-12.961	-6.328	6.633
DEPTOR	-14.948	-8.32	6.628
FKBP3	-16.037	-9.41	6.627
TMEM258	22.129	28.756	6.627
TRIP6	-15.002	-8.376	6.626
IGFBP3	-11.392	-4.769	6.623
DAND5	-13.627	-7.008	6.619
ZC3H18	12.617	19.236	6.619
C22orf23	-2.269	4.349	6.618
GAPDH	31.13	37.748	6.618
NOM1	37.929	44.546	6.617
WRNIP1	-18.629	-12.019	6.61
SPPL2C	-7.156	-0.551	6.605
GTF3C6	4.781	11.384	6.603
CMTM4	-15.568	-8.97	6.598
TIMM13	20.07	26.668	6.598
SLC13A2	-11.887	-5.296	6.591
PPP4R1	8.823	15.41	6.587
MTBP	32.751	39.335	6.584
TBP	41.676	48.253	6.577
FFAR2	-17.541	-10.966	6.575
OR4K13	-19.087	-12.514	6.573
SGTA	-15.44	-8.867	6.573
FOXC2	-18.418	-11.854	6.564
NDRG4	-11.464	-4.901	6.563
COLEC11	-14.207	-7.645	6.562
OR51B6	-16.384	-9.831	6.553
VDR	-12.098	-5.549	6.549
LIMS2	-9.87	-3.323	6.547
EVL	-12.36	-5.814	6.546
CHMP6	9.705	16.249	6.544
COPS6	19.307	25.85	6.543
EIF1B	-15.246	-8.703	6.543
SRRM5	-20.655	-14.112	6.543
LHX3	-12.531	-5.992	6.539
STXBP3	-10.712	-4.175	6.537
C16orf93	-7.248	-0.712	6.536
SLC26A11	-17.918	-11.382	6.536
ZMYM1	-9.025	-2.493	6.532
ECE1	-9.812	-3.283	6.529
PMM1	-8.842	-2.323	6.519
RASSF3	-15.616	-9.097	6.519
UBA2	31.348	37.865	6.517
WBP2	-15.055	-8.538	6.517
C19orf24	-8.082	-1.566	6.516
CNGA3	-11.421	-4.909	6.512
EEF1E1	-12.359	-5.854	6.505
WASF2	32.661	39.16	6.499
NR2C2AP	23.25	29.748	6.498
ZNF614	-14.429	-7.933	6.496
WNT3	-17.414	-10.919	6.495
RNF39	-1.477	5.015	6.492
IRF2BP1	-16.647	-10.157	6.49
ULK2	-15.856	-9.368	6.488
TRIM69	-18.847	-12.367	6.48
PPP1R1A	-7.376	-0.898	6.478
OXCT1	-13.295	-6.818	6.477
OLFM2	-13.632	-7.156	6.476
ZFHX4	-23.567	-17.092	6.475
CCDC58	-2.851	3.623	6.474
IL12RB1	-14.405	-7.933	6.472
LEO1	28.363	34.834	6.471
KLRC1	-19.862	-13.392	6.47
TMEM194A	-10.639	-4.173	6.466
SLC25A19	-9.765	-3.301	6.464
TALDO1	-13.943	-7.481	6.462
TROAP	-7.779	-1.317	6.462
ZNF266	-16.284	-9.822	6.462
AVL9	-14.365	-7.905	6.46
PPT2	-16.087	-9.633	6.454
LRP5L	-19.41	-12.957	6.453
TMEM86A	-8.425	-1.974	6.451
KIAA0391	-4.89	1.56	6.45
SCN8A	-17.677	-11.23	6.447
MBD3L1	-17.358	-10.917	6.441
POM121L12	-14.721	-8.281	6.44
BOD1L1	12.551	18.99	6.439
STARD4	-13.437	-6.999	6.438
CLDN4	-5.628	0.809	6.437
SLC17A9	-17.739	-11.303	6.436
ACOXL	-12.227	-5.799	6.428
HOXB8	-13.384	-6.958	6.426
NOLC1	37.857	44.282	6.425
MTDH	-12.618	-6.194	6.424
KDELR1	-15.126	-8.702	6.424
DEFB121	-12.718	-6.297	6.421
CACNA2D1	-15.628	-9.209	6.419
NFKBIB	-15.306	-8.888	6.418
SH3GL1	-17.009	-10.594	6.415
NAPRT1	-4.292	2.123	6.415
OXCT2	12.583	18.995	6.412
FKBP11	-15.08	-8.669	6.411
HAL	-8.258	-1.847	6.411
FOSL1	27.615	34.025	6.41
MYO7A	-15.104	-8.694	6.41
DHRS4	-16.891	-10.482	6.409
DNAJC1	-17.732	-11.323	6.409
AMACR	-15.203	-8.801	6.402
MYBPC3	-13.949	-7.55	6.399
ARID5A	-10.225	-3.832	6.393
GNRH2	-8.158	-1.767	6.391
CREG1	-9.162	-2.773	6.389
CCR1	-13.108	-6.72	6.388
RNF183	-13.282	-6.898	6.384
KNCN	-10.727	-4.347	6.38
PRC1	17.532	23.911	6.379
XKR4	-15.99	-9.611	6.379
CLEC4M	-15.664	-9.288	6.376
ATAD3A	-6.652	-0.278	6.374
HTR2B	-25.266	-18.897	6.369
FAM210B	-7.386	-1.018	6.368
LSG1	32.927	39.294	6.367
ABHD8	-12.817	-6.454	6.363
RGL3	-13.791	-7.431	6.36
ZAP70	-14.776	-8.416	6.36
C17orf66	-4.875	1.483	6.358
KLK6	-16.315	-9.958	6.357
KCTD7	-14.735	-8.379	6.356
HDAC4	-21.879	-15.525	6.354
EML2	-15.986	-9.635	6.351
UBC	15.881	22.232	6.351
TNRC18	-13.021	-6.671	6.35
GRASP	-8.95	-2.6	6.35
PPP1R32	-18.275	-11.929	6.346
EEFSEC	19.994	26.338	6.344
THEMIS2	-12.597	-6.254	6.343
OSBP2	-13.716	-7.373	6.343
ZNF211	-19.826	-13.485	6.341
TTC37	-5.154	1.185	6.339
HESX1	-13.632	-7.295	6.337
MAPKAPK5	-13.205	-6.868	6.337
KRT40	-16.351	-10.016	6.335
AGAP2	-10.424	-4.093	6.331
PICK1	-8.145	-1.815	6.33
WDTC1	-9.184	-2.855	6.329
AMZ2	-5.678	0.65	6.328
SCXA	-18.173	-11.846	6.327
HOXC8	-15.247	-8.921	6.326
PDIA4	-16.246	-9.931	6.315
CENPN	45.703	52.018	6.315
YY1AP1	-16.165	-9.852	6.313
ZNF433	-18.256	-11.946	6.31
RHNO1	-10.015	-3.706	6.309
SLC16A7	-17.05	-10.748	6.302
INTS5	38.66	44.96	6.3
SHROOM3	-17.262	-10.962	6.3
TBX2	-12.014	-5.714	6.3
CYP2C19	-22.747	-16.448	6.299
SLC25A39	-9.838	-3.54	6.298
PCID2	18.408	24.706	6.298
HARBI1	-13.311	-7.014	6.297
ARL4D	-13.641	-7.345	6.296
TNFAIP8L1	-18.797	-12.504	6.293
KRTAP21-1	-14.27	-7.98	6.29
MSX2	-9.213	-2.923	6.29
VAMP3	-8.244	-1.959	6.285
EMB	12.808	19.092	6.284
ENGASE	-17.013	-10.731	6.282
CCPG1	-18.008	-11.728	6.28
PLA2G1B	-14.363	-8.083	6.28
TYW5	-10.263	-3.983	6.28
ACYP1	-11.756	-5.477	6.279
GNL3L	41.009	47.288	6.279
ACACB	-20.181	-13.905	6.276
MEGF8	-15.093	-8.817	6.276
SPTAN1	-20.74	-14.464	6.276
SSR2	-3.375	2.9	6.275
BARHL2	-14.352	-8.082	6.27
PPP1R12B	-15.495	-9.226	6.269
RTN3	-5.487	0.78	6.267
FABP2	-17.198	-10.932	6.266
TTL	-18.611	-12.348	6.263
ACSM2B	-18.741	-12.479	6.262
MKRN3	-25.726	-19.464	6.262
CCND1	34.611	40.872	6.261
TMPRSS12	-16.436	-10.177	6.259
PRSS22	-13.887	-7.631	6.256
KLHL11	-13.207	-6.953	6.254
SPINK14	-13.43	-7.182	6.248
ZNF263	-14.446	-8.199	6.247
MEIS2	-18.232	-11.992	6.24
PLXNC1	-13.104	-6.866	6.238
ANKRD13A	-16.51	-10.274	6.236
LBP	-14.095	-7.861	6.234
NCBP2	25.51	31.741	6.231
ZFP41	-5.355	0.874	6.229
CCM2L	-13.882	-7.654	6.228
FKTN	-12.157	-5.931	6.226
C11orf68	-17.476	-11.254	6.222
ADRA1D	-12.084	-5.864	6.22
HEXIM2	-16.192	-9.973	6.219
LAMC3	-16.98	-10.765	6.215
ZSCAN25	-15.25	-9.035	6.215
RND1	-11.214	-5	6.214
MZT2B	2.745	8.954	6.209
RNF6	-23.87	-17.661	6.209
TSSC4	-11.488	-5.279	6.209
EVA1B	-6.31	-0.103	6.207
PHF20	-13.788	-7.583	6.205
PLA2G4C	-14.473	-8.272	6.201
NUP107	12.824	19.025	6.201
HOXC10	-12.017	-5.817	6.2
EIF2B1	30.311	36.51	6.199
BTN3A1	-15.568	-9.376	6.192
ATP4B	-11.886	-5.694	6.192
RBM42	-3.817	2.374	6.191
CD82	-9.838	-3.651	6.187
NTNG1	-9.38	-3.194	6.186
ALS2CL	-4.466	1.72	6.186
NEUROG1	-14.077	-7.891	6.186
NCKIPSD	-14.657	-8.474	6.183
KIF24	-6.202	-0.03	6.172
PPIL2	29.054	35.222	6.168
CUL7	-14.245	-8.079	6.166
ALDH4A1	-15.067	-8.902	6.165
[truncated: 16,050 more rows]

## Sheet: Supplementary Table 6
Protein info				Mutant / WT			ICRF / Control			Mutant / WT (Ctrl)			Mutant / WT (ICRF)			ICRF / Control (WT)			ICRF / Control (Mutant)			LFQ intensity values (log2, n=4/4 filtered, imputed)																Advanced protein info											Raw intensity values
Protein IDs	Majority protein IDs	Protein names	Gene names	Ratio (log2)	p-value (-log10)	q-value (FDR @ s0=0.5)	Ratio (log2)	p-value (-log10)	q-value (FDR @ s0=0.1)	Ratio (log2)	p-value (-log10)	q-value (FDR @ s0=0.5)	Ratio (log2)	p-value (-log10)	q-value (FDR @ s0=0.5)	Ratio (log2)	p-value (-log10)	q-value (FDR @ s0=0.1)	Ratio (log2)	p-value (-log10)	q-value (FDR @ s0=0.1)	C_C_01	C_C_02	C_C_03	C_C_04	C_I_01	C_I_02	C_I_03	C_I_04	M_C_01	M_C_02	M_C_03	M_C_04	M_I_01	M_I_02	M_I_03	M_I_04	Peptides	Razor + unique peptides	Unique peptides	Sequence coverage [%]	Unique + razor sequence coverage [%]	Unique sequence coverage [%]	Mol. weight [kDa]	Q-value	Score	Intensity	MS/MS Count	C_C_01
H3BQQ9;B0QYN7;P63279;H3BPC4;H3BRD1	H3BQQ9;B0QYN7;P63279;H3BPC4	SUMO-conjugating enzyme UBC9	UBE2I	-2.53212	10.1797	0	0.0116909	0.00578827	0.984959	-2.7994	5.2077	0	-2.26484	4.61655	0.0201333	-0.255589	0.637541	0.25888	0.278971	0.70083	0.263533	29.7583	29.4062	29.2457	29.8775	29.5873	29.1774	29.446	29.0546	27.0716	26.811	26.4928	26.7146	27.3142	27.2221	26.6299	27.0397	6	6	6	32.1	32.1	32.1	15.516	0	27.209	6299200000	58	730600000
P17096;P17096-3	P17096;P17096-3	High mobility group protein HMG-I/HMG-Y	HMGA1	3.17192	5.19728	0	0.632815	0.28848	0.472729	3.5649	5.60007	0	2.77894	1.75573	0.01925	1.02579	0.552075	0.190073	0.239839	0.698176	0.291534	23.605	23.6974	23.4417	24.2135	23.7252	23.7217	27.274	24.3399	27.2637	27.1184	27.1694	27.6657	27.4924	27.4111	27.4007	27.8723	3	3	3	23.4	23.4	23.4	11.676	0	101.09	2335100000	35	101570000
Q9Y4B6-2;Q9Y4B6;Q9Y4B6-3	Q9Y4B6-2;Q9Y4B6;Q9Y4B6-3	Protein VPRBP	VPRBP	1.68593	2.14894	0.00872308	0.211782	0.115864	0.73315	2.50667	3.75728	0	0.865186	0.375518	0.108545	1.03252	0.574811	0.183529	-0.608958	0.436406	0.320125	23.1028	24.4079	24.1022	23.8283	26.2357	23.1561	26.2481	23.9315	26.1929	26.5652	26.1176	26.5922	26.1584	26.4415	26.4929	23.9393	8	8	8	7.1	7.1	7.1	168.93	0	12.634	1012800000	26	26153000
B1AJY5;B1AJY7;O75832;B1AJY6;O75832-2	B1AJY5;B1AJY7;O75832;B1AJY6;O75832-2	26S proteasome non-ATPase regulatory subunit 10	PSMD10	-1.32717	2.48043	0.00996757	-0.295803	0.242966	0.556712	-2.30957	5.27238	0	-0.344767	0.266275	0.187123	-1.2782	1.31702	0.0855267	0.686599	1.84342	0.140923	25.97	26.1926	25.9676	25.6155	23.4778	25.5327	25.4544	24.168	23.8995	23.6228	23.4937	23.4914	24.1177	24.044	24.2657	24.8265	4	4	4	30.3	30.3	30.3	20.217	0	16.924	486930000	22	73220000
Q9NWK9;Q9NWK9-2	Q9NWK9;Q9NWK9-2	Box C/D snoRNA protein 1	ZNHIT6	1.26694	2.01229	0.0105765	0.175833	0.12515	0.72431	1.95474	3.94762	0.0136	0.579133	0.309736	0.147425	0.863638	0.67346	0.154638	-0.511973	0.424941	0.340179	24.3673	23.7834	23.3061	23.6932	23.7803	23.5307	25.5541	25.7396	25.7105	25.7346	25.7348	25.7891	25.7171	25.7083	23.6285	25.8672	7	7	7	24.9	24.9	24.9	53.918	0	27.265	622400000	35	15615000
Q9Y6Y8;Q9Y6Y8-2;A0A0C4DH82;H7C4C4;H7C0V8	Q9Y6Y8;Q9Y6Y8-2;A0A0C4DH82	SEC23-interacting protein	SEC23IP	-1.12085	2.66551	0.0106933	-0.584447	0.797158	0.287731	-1.51212	3.71053	0.0203111	-0.72958	0.773356	0.0752213	-0.975718	1.10545	0.0925593	0	-4.34294e-08	1	25.2726	25.5388	25.4846	25.2419	25.1568	23.6935	23.5536	25.2311	24.1947	23.841	24.0494	23.4043	23.9113	23.5134	23.7946	23.4974	7	7	7	9.5	9.5	9.5	111.08	0	18.877	420030000	13	49890000
Q8NI27;A0A0C4DG98;H0Y7U4;Q8NI27-2;H7C477;H0Y594;F2Z2V2;B7ZBA0;H0Y815	Q8NI27;A0A0C4DG98	THO complex subunit 2	THOC2	-1.84479	7.39574	0	-0.459236	0.419067	0.379174	-1.60565	3.70913	0.02285	-2.08393	6.14093	0.0302	-0.220092	1.5586	0.144432	-0.69838	1.80926	0.142074	26.8252	26.6852	26.6812	26.7846	26.6686	26.5996	26.3751	26.4526	25.5967	25.3319	24.7915	24.8335	24.3254	24.6465	24.3598	24.4284	13	13	13	8.9	8.9	8.9	182.77	0	29.745	998050000	64	109610000
Q6WCQ1-2;Q6WCQ1;Q6WCQ1-3;J3KSW8;J3KSK7;A8MZF8;K7EJ14;F6WMF4	Q6WCQ1-2;Q6WCQ1;Q6WCQ1-3;J3KSW8	Myosin phosphatase Rho-interacting protein	MPRIP	1.13388	5.69391	0.00453333	0.46173	0.789007	0.291682	1.18952	4.18018	0.0229867	1.07823	4.06421	0.032487	0.517377	1.94033	0.0848222	0.406083	2.48039	0.1516	27.9295	27.8621	28.0593	28.2689	28.2617	28.5281	28.8099	28.5897	29.1149	29.0431	29.3581	29.3619	29.6221	29.679	29.6436	29.5575	46	20	14	51.6	25.2	15.7	118.1	0	323.31	7813000000	174	202770000
O94925-3;O94925;H7BZD1;B8ZZA8;B8ZZC5;C9JIJ6;O94925-2	O94925-3;O94925	Glutaminase kidney isoform, mitochondrial	GLS	-1.08731	8.00578	0.0016	-0.302327	0.494054	0.374602	-1.15924	6.46979	0.0236667	-1.01538	5.39269	0.0274667	-0.374254	2.87972	0.09723	-0.230401	2.64607	0.146846	30.2515	30.2879	30.2655	30.1464	30.02	29.7951	29.8821	29.757	29.0373	29.1018	29.005	29.1702	28.8853	28.8051	28.9029	28.7994	16	16	16	35.1	35.1	35.1	65.459	0	323.31	12466000000	164	1319500000
Q99541;Q5SYF5;Q5SYF3;Q5SYF4	Q99541	Perilipin-2	PLIN2	-1.44958	5.84505	6.66667e-05	-0.247056	0.24539	0.563116	-1.55699	2.68307	0.0246286	-1.34218	3.29038	0.0193714	-0.35446	1.48248	0.105862	-0.139651	0.159219	0.665104	25.3672	25.7051	25.7028	25.2538	25.0654	25.0698	25.3008	25.175	23.8709	23.7056	24.7481	23.4764	23.9967	24.2196	23.6825	23.3435	8	8	8	28.1	28.1	28.1	48.075	0	24.388	389300000	26	50464000
P07858;R4GMQ5	P07858	Cathepsin B;Cathepsin B light chain;Cathepsin B heavy chain	CTSB	-1.77588	3.12473	0.00044	0.131606	0.0771403	0.811179	-2.41494	2.02986	0.0258182	-1.13681	1.20602	0.0359111	-0.507458	2.26553	0.104953	0.77067	0.427122	0.313301	26.8572	26.5233	26.5408	26.2933	26.0054	26.1348	26.0225	26.0221	23.0639	25.9075	24.1449	23.4386	25.4349	23.4215	25.4234	25.3578	3	3	3	14.7	14.7	14.7	37.821	0	36.542	927590000	33	109290000
K7ESP4;Q8WVC6;Q8WVC6-2	K7ESP4;Q8WVC6;Q8WVC6-2	Dephospho-CoA kinase domain-containing protein	DCAKD	-1.22799	2.53347	0.010513	-0.55264	0.620244	0.303298	-1.62693	3.79975	0.0261143	-0.829052	0.674265	0.0747946	-0.95158	0.793226	0.131747	0	-4.34294e-08	1	25.5675	25.8975	25.6996	25.5523	25.7716	23.5734	23.8484	25.7172	24.0605	24.1482	24.4259	23.5745	23.7957	24.0393	23.9713	23.788	6	6	6	27.3	27.3	27.3	24.177	0	11.096	554280000	31	40421000
E7EW69;B5ME97;Q9P0V9;Q9P0V9-2;E7EX04;Q9P0V9-3;F5H1F2;C9JEQ7;F5GYV2;F5H1W3;F8WC85	E7EW69;B5ME97;Q9P0V9;Q9P0V9-2;E7EX04;Q9P0V9-3	Septin-10	SEPT10	1.26788	8.45199	5.71429e-05	0.188418	0.223378	0.600523	1.24863	4.29626	0.0265231	1.28712	4.13609	0.0171111	0.169176	0.470187	0.38362	0.207659	1.39427	0.193334	29.1503	29.0907	29.2138	29.5096	29.1226	29.3612	29.7689	29.3883	30.3848	30.3288	30.5876	30.6577	30.6883	30.7014	30.6734	30.7265	16	16	15	42.7	42.7	38.2	52.145	0	323.31	17131000000	148	645370000
P63000;P63000-2;B1AH77;B1AH78;B1AH80;P15153	P63000;P63000-2	Ras-related C3 botulinum toxin substrate 1	RAC1	1.24765	1.02127	0.0231778	0.505512	0.28624	0.483242	2.39336	1.62777	0.0277	0.101943	0.0332647	0.726884	1.65122	0.700258	0.137482	-0.640194	0.432742	0.320144	23.7593	26.9475	23.652	23.9343	26.9441	26.904	27.2885	23.7612	27.0264	26.9181	26.9892	26.9327	27.1708	26.7706	26.9996	24.3646	3	3	3	12.5	12.5	12.5	21.45	0	13.828	1936800000	32	118820000
E9PNM1;A0A1W2PQ47;P37268;P37268-4;P37268-3;P37268-2;P37268-5;E9PJG4;E9PS69	E9PNM1;A0A1W2PQ47;P37268;P37268-4;P37268-3;P37268-2;P37268-5	Squalene synthase	FDFT1	-1.17855	8.14048	0.000133333	-0.255611	0.355731	0.472049	-1.2743	4.81496	0.0284	-1.0828	4.68554	0.027125	-0.351363	2.35009	0.0931412	-0.15986	0.706909	0.359079	27.5876	27.6627	27.5536	27.4556	27.2052	27.3278	27.2927	27.0284	26.4325	26.465	26.1292	26.1356	26.1808	26.2031	26.1906	25.9484	9	9	9	25.4	25.4	25.4	47.285	0	51.981	1840900000	61	166920000
Q96SK2-3;Q96SK2-2;Q96SK2;C9J5K4;C9JYX1;Q96SK2-4	Q96SK2-3;Q96SK2-2;Q96SK2	Transmembrane protein 209	TMEM209	-0.922161	4.44513	0.0108552	0.0799983	0.104022	0.789522	-1.11681	3.98145	0.0289905	-0.727512	1.35401	0.065848	-0.114651	0.161815	0.665667	0	-4.34294e-08	1	24.9324	24.7073	24.5813	24.8264	24.9012	24.858	23.8637	24.9659	23.5034	23.9341	23.5924	23.5503	23.7441	24.1396	23.6948	24.1003	3	3	3	11.4	11.4	11.4	58.194	0	23.087	312410000	21	29438000
P32780;P32780-2;E9PM51;E9PL58	P32780;P32780-2;E9PM51	General transcription factor IIH subunit 1	GTF2H1	0.611748	1.11801	0.0502693	-0.37447	0.529225	0.343316	1.39957	2.72538	0.0293882	-0.176069	0.175409	0.32795	0.413347	0.459572	0.291935	-1.16229	2.52364	0.2109	23.6416	23.1267	23.7417	24.3152	25.0777	23.6836	23.943	23.7743	24.8224	25.1373	25.3338	25.13	23.7225	23.9202	23.571	24.5607	4	4	4	11.3	11.3	11.3	62.031	0	29.403	483200000	20	23564000
Q8TBB5-3;Q8TBB5;Q9UF94;H3BQH3;Q8TBB5-2;H3BP99;H3BQL0;H3BQ90	Q8TBB5-3;Q8TBB5;Q9UF94;H3BQH3;Q8TBB5-2	Kelch domain-containing protein 4	KLHDC4;DKFZp434G0522	1.46024	2.46303	0.00828	0.681324	0.642257	0.289965	1.7021	1.92392	0.0301818	1.21839	0.98492	0.0497699	0.923179	0.6912	0.149024	0.439469	0.422607	0.349296	24.1792	23.6202	23.9032	23.5891	25.8952	25.7839	23.7154	23.59	25.9234	26.0548	25.9673	24.1547	25.8371	25.8966	26.0107	26.1136	5	5	5	11.7	11.7	11.7	54.495	0	8.3367	852540000	20	43346000
Q13509;A0A0B4J269;Q13509-2;G3V2A3;G3V5W4;G3V2R8;G3V3R4;G3V2N6;G3V542;G3V3J6;G3V3W7	Q13509;A0A0B4J269;Q13509-2	Tubulin beta-3 chain	TUBB3	-0.904635	6.13738	0.0106154	-0.292433	0.574391	0.347901	-1.07682	4.38734	0.03044	-0.732453	4.34157	0.0287901	-0.464614	3.45918	0.0848	-0.120251	0.526637	0.462349	28.9021	28.9044	28.8221	29.0415	28.5795	28.4283	28.4369	28.3669	27.5691	27.9354	27.9279	27.9304	27.598	27.8519	27.7521	27.6798	19	5	5	52.2	23.8	23.8	50.432	0	136.88	4842700000	81	475130000
Q9P2K6;F5H523;H0YGN2	Q9P2K6;F5H523	Kelch-like protein 42	KLHL42	1.4851	7.301	0	0.292571	0.308631	0.49583	1.43672	4.93522	0.0304667	1.53349	3.27989	0.022	0.244183	0.563458	0.295059	0.340959	1.18942	0.163675	25.6257	25.7344	25.8137	25.6354	25.4603	26.144	26.3657	25.8159	26.906	27.0527	27.2472	27.3503	27.7367	27.4883	27.5121	27.1828	12	12	12	38.2	38.2	38.2	56.867	0	323.31	1705000000	66	26677000
P05204;A0A087WZE9;Q15651-2;Q15651	P05204;A0A087WZE9;Q15651-2;Q15651	Non-histone chromosomal protein HMG-17;High mobility group nucleosome-binding domain-containing protein 3	HMGN2;HMGN3	1.72786	1.11705	0.0133725	1.26282	0.682106	0.289193	3.23224	1.0709	0.0311444	0.223481	0.400633	0.203165	2.7672	0.892944	0.0988261	-0.241559	0.430422	0.394053	24.3681	29.1346	24.0998	30.0879	29.8968	29.7452	29.5402	29.577	30.0397	29.951	30.2782	30.3505	29.6495	29.6636	30.6046	29.7354	3	3	3	16.7	16.7	16.7	9.3926	0	6.8495	13921000000	31	536510000
P05141	P05141	ADP/ATP translocase 2;ADP/ATP translocase 2, N-terminally processed	SLC25A5	-1.46838	5.60205	5e-05	-0.262311	0.257042	0.550608	-1.26419	2.22807	0.0320343	-1.67257	3.64261	0.02144	-0.0581245	0.109317	0.775157	-0.466498	0.724151	0.198244	28.8615	28.4427	28.8342	28.8704	28.3151	28.5275	28.8794	29.0542	28.3205	27.3917	27.0748	27.165	27.0509	27.2341	27.1609	26.6402	11	4	4	35.2	14.4	14.4	32.852	0	8.4676	4471100000	52	476510000
Q9NW13-2;Q9NW13;H7C5G8;C9JAA9	Q9NW13-2;Q9NW13;H7C5G8	RNA-binding protein 28	RBM28	1.59787	3.18924	0.00165714	0.247754	0.177744	0.637269	1.86821	1.86469	0.0320421	1.32754	1.31933	0.0280964	0.518089	0.28799	0.403584	-0.0225801	0.0582605	0.906015	23.7388	25.8116	24.4708	23.4243	25.8215	25.7661	23.8809	24.0493	26.03	26.4149	26.0543	26.419	25.9564	26.3098	26.2782	26.2836	4	4	4	6.8	6.8	6.8	69.922	0	7.7773	941660000	36	46392000
P35580-2;P35580;P35580-5;P35580-4;P35580-3;E7ERA5	P35580-2;P35580;P35580-5;P35580-4;P35580-3	Myosin-10	MYH10	0.998101	6.85179	0.0088	0.10788	0.148565	0.718369	0.997378	3.52574	0.0329765	0.998824	3.00592	0.0334762	0.107157	0.236827	0.597842	0.108603	0.437703	0.503925	32.5633	32.4445	32.6983	32.9151	32.5533	32.6306	33.2164	32.6496	33.4615	33.5909	33.6803	33.8781	33.763	33.916	33.7814	33.5849	105	90	83	51.4	46.1	43.1	230.78	0	323.31	156380000000	917	6304700000
Q96J01-2;Q96J01;D6RGZ2;H7C0C5;D6REC9	Q96J01-2;Q96J01;D6RGZ2	THO complex subunit 3	THOC3	-1.11051	4.42907	0.00874074	-0.0924509	0.0992874	0.78907	-1.23867	2.42776	0.0333125	-0.982354	1.84483	0.0302945	-0.220609	0.55434	0.31425	0.0357075	0.0354038	0.924679	25.3192	25.3266	25.9414	25.1801	25.1122	25.0785	25.3146	25.3796	24.1219	24.8052	23.835	24.0506	23.9027	24.9608	23.7141	24.3779	3	3	3	8.6	8.6	8.6	36.031	0	3.4575	425020000	17	58411000
Q96J02-2;Q96J02;Q96J02-3;A0A1W2PR79	Q96J02-2;Q96J02;Q96J02-3	E3 ubiquitin-protein ligase Itchy homolog	ITCH	-0.340307	0.447456	0.111102	-0.962027	2.57441	0.201	-1.12707	2.58925	0.0335568	0	-4.34294e-08	1	-1.7488	5.70402	0.1156	0	-4.34294e-08	1	25.2546	25.5194	25.1338	25.1967	23.6635	23.4866	23.4349	23.5243	24.0839	24.7443	23.7488	24.0192	24.2757	23.5301	23.9486	24.1408	6	6	6	9.5	9.5	9.5	98.675	0	6.9038	441870000	16	38439000
B1ALA9;P60891;P60891-2;B7ZB02;A0A2R8Y7H4;A0A0B4J207;P21108;Q15244;B1ALA7	B1ALA9;P60891;P60891-2;B7ZB02;A0A2R8Y7H4	Ribose-phosphate pyrophosphokinase 1	PRPS1	-1.06213	9.04207	0.00166154	-0.158756	0.226921	0.611958	-1.08272	4.60211	0.0338222	-1.04154	4.57799	0.03736	-0.179347	0.831353	0.268514	-0.138165	0.965927	0.343251	29.8434	29.8836	29.9721	29.6768	29.5823	29.4563	29.8355	29.7843	28.9123	28.6894	28.6035	28.8399	28.6488	28.5677	28.662	28.6139	11	3	3	34	10.9	10.9	31.392	0	47.713	9730800000	41	883990000
Q5TDF0;Q9BSD7	Q5TDF0;Q9BSD7	Cancer-related nucleoside-triphosphatase	NTPCR	-1.02336	11.6424	0.0012	0.0960643	0.134858	0.742451	-0.980632	5.30363	0.0338261	-1.06609	6.49938	0.0226	0.138793	1.05714	0.287433	0.0533352	0.689589	0.596903	28.9584	28.742	28.8679	29.0164	29.0211	29.0037	28.9848	29.1303	27.9434	27.8512	27.9116	27.956	27.9402	27.9021	28.0311	28.0022	10	10	10	49.1	49.1	49.1	25.072	0	79.89	5797800000	110	578620000
Q9P0K7-3;Q9P0K7;Q9P0K7-2;Q9P0K7-4;D6RB27;D6R9G4;D6RBY4;D6REL2;D6R9G6;D6RF74;D6RE17	Q9P0K7-3;Q9P0K7;Q9P0K7-2;Q9P0K7-4	Ankycorbin	RAI14	1.05922	5.82379	0.00898182	0.36893	0.629642	0.320879	0.992379	3.61841	0.0339758	1.12607	3.68664	0.035581	0.302084	0.864086	0.183015	0.435775	3.01023	0.203415	29.7888	29.4362	29.8753	29.8973	29.7986	29.9418	30.4476	30.018	30.6102	30.6568	30.7766	30.9237	31.1664	31.2254	31.1883	31.1303	35	35	35	45.8	45.8	45.8	109.08	0	323.31	23079000000	386	761340000
Q3SXM5;Q3SXM5-2;H3BQI7;H3BT52;H3BNH5	Q3SXM5;Q3SXM5-2	Inactive hydroxysteroid dehydrogenase-like protein 1	HSDL1	-1.24142	2.5995	0.0106341	0.164805	0.135503	0.711447	-1.57488	1.79485	0.0343871	-0.907961	0.897823	0.0672117	-0.168656	0.573168	0.345654	0.498266	0.306279	0.432553	25.7505	25.9855	25.9664	26.1942	25.9884	25.6085	25.6433	25.9817	23.9753	25.7933	23.9871	23.8413	25.7264	23.8926	24.1782	25.7929	6	6	6	22.4	22.4	22.4	37.001	0	14.418	667300000	38	27768000
P83111;P83111-2;H0YNN5	P83111;P83111-2	Serine beta-lactamase-like protein LACTB, mitochondrial	LACTB	0.929538	6.62501	0.0100516	0.152956	0.242115	0.600085	0.95137	3.75974	0.0350421	0.907705	2.88858	0.0320897	0.174788	0.462694	0.381603	0.131123	0.626422	0.41775	29.8683	29.7421	30.0042	30.0153	29.8069	29.9973	30.5369	29.9881	30.5992	30.8576	30.922	31.0566	30.9248	31.0465	30.9695	31.0191	22	22	22	50.6	50.6	50.6	60.693	0	323.31	22972000000	250	929330000
P63092;P63092-4;Q5JWF2;P63092-3;P63092-2;Q5JWF2-2;S4R3E3;Q5JWD1;H0Y7E8;A0A0A0MR13;Q5JWE9;P38405;P38405-2;A0A1W2PRE1;A2A2R6;A0A1W2PQK2;A0A087WTB6;A0A1W2PRJ7;S4R3V9;A0A087WZE5;K7EQ80;A0A1W2PS82;A0A3B3IUA8;K7EPE2;H0Y7F4	P63092;P63092-4;Q5JWF2;P63092-3;P63092-2;Q5JWF2-2	Guanine nucleotide-binding protein G(s) subunit alpha isoforms short;Guanine nucleotide-binding protein G(s) subunit alpha isoforms XLas	GNAS	-2.00887	5.03587	0	-0.386763	0.273338	0.507935	-1.71477	1.66172	0.0355333	-2.30297	5.29763	0.0604	-0.0926595	0.647378	0.448458	-0.680866	0.552696	0.242718	26.0786	26.3066	26.2553	26.1789	26.1286	26.1095	26.2204	25.9902	26.1554	23.9699	23.8917	23.9432	23.7995	23.9953	23.4073	24.0348	7	7	6	21.6	21.6	18.8	45.664	0	9.9997	1297400000	31	90395000
Q02539;P22492;P16401	Q02539	Histone H1.1	HIST1H1A	1.23139	3.33905	0.00852414	-0.389309	0.44095	0.378582	0.982542	2.42012	0.0358242	1.48023	1.68593	0.03375	-0.638155	0.636917	0.183673	-0.140464	0.283401	0.540756	25.9183	26.4555	25.769	26.1618	24.1556	26.2777	25.7809	25.5376	26.7161	27.2289	26.8975	27.3922	27.0442	26.803	27.2261	26.5995	9	4	4	43.7	28.8	28.8	21.842	0	17.114	1523300000	47	52947000
A0A087X142;A6NMH6;A6NFQ9;F8W8I8;Q92599-2;Q92599-4;Q92599;Q92599-3;C9JV02;A0A0A0MRP8;C9J4G8	A0A087X142;A6NMH6;A6NFQ9;F8W8I8;Q92599-2;Q92599-4;Q92599;Q92599-3	Septin-8	SEPT8	1.09509	7.87975	0.00168	0.180854	0.251229	0.581004	1.09833	3.67833	0.03584	1.09186	4.33197	0.0255294	0.184091	0.657395	0.309308	0.177617	0.806189	0.316546	28.2231	27.9806	28.2803	28.4783	28.2874	28.3717	28.6799	28.3598	29.1354	29.2506	29.4112	29.5585	29.5922	29.4856	29.6242	29.3641	10	8	8	27.9	24.4	24.4	49.355	0	283.51	7855500000	85	303600000
P26885;F5H0N4	P26885;F5H0N4	Peptidyl-prolyl cis-trans isomerase FKBP2;Peptidyl-prolyl cis-trans isomerase	FKBP2	-0.6259	4.74423	0.0229118	-0.28549	0.878933	0.297371	-0.776844	4.81601	0.0360813	-0.474956	2.92391	0.0719049	-0.436434	2.74859	0.103686	-0.134546	1.13033	0.327392	27.8371	27.7933	27.9483	28.0337	27.4017	27.4454	27.3744	27.6452	27.1833	27.0673	27.1682	27.0863	26.9569	27.1008	27.0561	26.853	4	4	4	37.3	37.3	37.3	15.649	0	79.488	2597500000	64	244980000
E7ENN3;A0A0C4DG40;Q8NF91-4;Q8NF91;F5GXQ8;Q8NF91-5;Q8NF91-6;Q8NF91-10;Q8NF91-7;F5H422;F5H4Q0;F5GYQ7;Q8NF91-8;Q8NF91-2	E7ENN3;A0A0C4DG40;Q8NF91-4;Q8NF91;F5GXQ8;Q8NF91-5;Q8NF91-6;Q8NF91-10;Q8NF91-7	Nesprin-1	SYNE1	-0.773288	7.81148	0.0106514	-0.198019	0.43975	0.449981	-0.799046	4.20958	0.0363754	-0.747531	6.25904	0.0296727	-0.223777	2.16128	0.123098	-0.172262	1.3591	0.24019	27.8589	28.0639	27.8685	27.9265	27.719	27.7609	27.7198	27.623	27.0597	27.0498	27.0865	27.3257	26.9312	27.0007	26.9695	26.9312	22	22	22	3.3	3.3	3.3	964.83	0	105.78	2857900000	149	235850000
P19367-4;P19367-2;P19367;P19367-3;B1AR63;B1AR62;Q2TB90	P19367-4;P19367-2;P19367;P19367-3	Hexokinase-1	HK1	-0.691593	11.4342	0.0119024	-0.0194035	0.0366616	0.931778	-0.713433	6.31331	0.0364789	-0.669752	4.55052	0.0297578	-0.041244	0.377338	0.694109	0.00243711	0.0175517	0.986405	30.3644	30.277	30.2978	30.3364	30.3551	30.3091	30.1536	30.2928	29.6777	29.5972	29.5719	29.5751	29.7143	29.5568	29.6238	29.5368	24	24	20	26.6	26.6	22.4	101.08	0	108.69	15646000000	204	1384800000
Q99470;K7ELI9	Q99470;K7ELI9	Stromal cell-derived factor 2	SDF2	-0.661461	0.736193	0.0575839	-0.374439	0.335634	0.456327	-1.38949	1.48152	0.036654	0.066565	0.0304162	0.775841	-1.10246	0.932376	0.109427	0.353587	0.207772	0.542933	25.8088	25.4303	25.5845	25.7986	25.5893	25.5768	23.4604	23.5858	25.7364	23.9075	23.5677	23.8526	25.3677	24.1072	23.5833	25.4204	4	4	4	26.1	26.1	26.1	23.026	0	22.065	708790000	31	58101000
K7EQ02;K7EQ55;K7EK33;Q96EP5-2;Q96EP5	K7EQ02;K7EQ55;K7EK33;Q96EP5-2;Q96EP5	DAZ-associated protein 1	DAZAP1	-0.500118	0.621195	0.0758578	-0.0632286	0.0532363	0.874208	-1.13633	1.74034	0.0367389	0.136094	0.0678558	0.550886	-0.699441	0.580529	0.194628	0.572984	0.459332	0.308518	25.5692	25.7618	25.7728	25.8292	25.7065	23.3486	25.5557	25.5243	24.2338	25.1303	25.2284	23.7952	25.3391	23.8786	25.7876	25.6743	3	3	3	17.7	17.7	17.7	35.02	0	113.56	719600000	44	51021000
P42166	P42166	Lamina-associated polypeptide 2, isoform alpha;Thymopoietin;Thymopentin	TMPO	1.15136	8.19443	0.0004	0.167507	0.216791	0.614669	1.03279	3.60891	0.0367586	1.26993	5.02583	0.0178667	0.0489402	0.163937	0.744454	0.286074	1.32648	0.167753	26.7637	26.7158	26.6637	27.05	26.6732	26.9638	26.9857	26.7664	27.719	27.6959	27.7767	28.1327	28.1293	28.0888	28.2528	27.9978	19	19	12	47.6	47.6	32	75.491	0	323.31	2869600000	133	95017000
Q9NY12-2;Q9NY12	Q9NY12-2;Q9NY12	H/ACA ribonucleoprotein complex subunit 1	GAR1	0.888563	1.25865	0.0299815	0.346656	0.318772	0.475453	1.56851	1.58786	0.0368	0.20862	0.130074	0.344626	1.0266	0.707602	0.138867	-0.333288	0.375078	0.396689	23.2582	25.5434	23.8345	23.4141	25.5302	25.6328	25.3612	23.6323	25.7171	25.5892	25.3137	25.7042	25.7215	24.1465	25.7247	25.3983	3	3	3	12.6	12.6	12.6	20.834	0	5.0765	701220000	28	46277000
Q13823;H0YG10	Q13823	Nucleolar GTP-binding protein 2	GNL2	0.656421	7.2514	0.0165613	0.0246944	0.0474847	0.91072	0.77608	3.82979	0.0369526	0.536762	3.52961	0.0649052	0.144353	0.687604	0.34316	-0.0949645	0.838006	0.450255	25.6695	25.7616	25.4773	25.889	25.9594	25.7519	25.9086	25.7549	26.5328	26.5156	26.4493	26.4039	26.3306	26.3083	26.3614	26.5215	10	10	10	16.1	16.1	16.1	83.654	0	21.601	1086000000	58	47111000
P12236;P12235;V9GYG0;Q9H0C2	P12236;P12235	ADP/ATP translocase 3;ADP/ATP translocase 3, N-terminally processed;ADP/ATP translocase 1	SLC25A6;SLC25A4	-1.11964	5.16974	0.00868	-0.199604	0.250629	0.570921	-1.06724	2.00537	0.0369791	-1.17203	3.5319	0.0327789	-0.14721	0.483576	0.398117	-0.251998	0.368944	0.433193	30.8057	30.6726	30.9265	30.9058	30.5012	30.4488	30.7874	30.9842	30.5759	29.5393	29.6333	29.2931	29.4949	29.7113	29.5645	29.2629	11	11	4	37.2	37.2	16.4	32.866	0	33.496	19696000000	122	1864600000
O15381-5;O15381;O15381-3;O15381-2;O15381-4;E9PGD8;E7EWK7;E9PH71;F8WF01	O15381-5;O15381;O15381-3;O15381-2;O15381-4	Nuclear valosin-containing protein-like	NVL	-0.801479	7.02242	0.0103582	0.0294518	0.0460836	0.907364	-0.82997	3.3868	0.037	-0.772989	3.0865	0.0299021	0.000961304	0.00236148	0.993947	0.0579424	0.220439	0.703378	25.3885	25.5773	25.6917	25.6342	25.7874	25.4835	25.7444	25.2802	24.8431	24.9212	24.4728	24.7347	24.7458	24.756	24.9146	24.7871	9	9	9	18	18	18	85.037	0	28.888	573750000	47	54421000
Q9Y608-2;Q9Y608-4;Q9Y608-5;Q9Y608;C9JSU1;Q9Y608-3;C9JJC9;C9JC17;C9J321;C9J0U5;H7C3N9	Q9Y608-2;Q9Y608-4;Q9Y608-5;Q9Y608;C9JSU1	Leucine-rich repeat flightless-interacting protein 2	LRRFIP2	0.913261	5.49127	0.0104444	0.286266	0.532097	0.3628	0.9611	3.62065	0.0371282	0.865422	2.71527	0.0306973	0.334105	1.03391	0.144816	0.238427	1.01816	0.217072	27.6172	27.6522	27.9168	27.9648	27.8796	27.9883	28.5247	28.0949	28.7219	28.5461	28.7637	28.9638	29.1661	29.0992	28.85	28.8337	12	12	12	36.2	36.2	36.2	45.413	0	323.31	5723700000	132	154630000
P06576;H0YH81;F8W079;F8W0P7;H0YI37	P06576;H0YH81;F8W079	ATP synthase subunit beta, mitochondrial;ATP synthase subunit beta	ATP5B	-1.09731	4.93826	0.008576	-0.329472	0.483941	0.371502	-1.02094	2.30414	0.0372452	-1.17367	3.13912	0.0276741	-0.253103	0.632536	0.264513	-0.405841	0.884624	0.181924	30.3914	30.1371	30.4732	30.2308	29.7974	29.9334	29.917	30.5723	29.9456	29.093	29.157	28.9531	28.8924	29.0337	28.8624	28.7369	25	25	25	66.4	66.4	66.4	56.559	0	323.31	13261000000	277	1406500000
P23919-2;P23919;H7BZ20;H7C312;G5E9E9;H7C3A4	P23919-2;P23919;H7BZ20;H7C312	Thymidylate kinase	DTYMK	-2.09953	1.83108	0.00939048	-0.0467851	0.0172578	0.954909	-2.20204	0.999451	0.0372471	-1.99703	0.85654	0.0301586	-0.149289	0.393192	0.439651	0.0557189	0.0115717	0.970912	27.7492	28.317	27.9483	27.8951	27.7479	28.0706	27.9459	27.548	27.782	23.7212	27.6702	23.928	24.0281	27.9158	27.7729	23.6075	7	7	7	36.2	36.2	36.2	21.064	0	16.14	3296200000	35	198930000
Q6Y1H2	Q6Y1H2	Very-long-chain (3R)-3-hydroxyacyl-CoA dehydratase 2	HACD2	1.61871	1.68033	0.0100226	0.593165	0.35979	0.406598	1.94403	0.991686	0.03731	1.2934	0.805738	0.0613438	0.918479	0.301397	0.368312	0.267852	1.03847	0.195163	23.5344	27.1456	24.2174	27.4525	24.1323	27.0298	27.4662	27.3956	27.3813	27.9025	27.4137	27.4286	27.6978	27.7946	27.7717	27.9334	3	3	3	8.7	8.7	8.7	28.368	0	7.4942	2668300000	25	91362000
Q5QNZ2;P24539	Q5QNZ2;P24539	ATP synthase F(0) complex subunit B1, mitochondrial	ATP5F1	-1.15562	4.49385	0.00871304	-0.361932	0.495361	0.357576	-1.12281	2.32662	0.0373244	-1.18843	2.50022	0.0291771	-0.32912	0.749348	0.195372	-0.394743	0.662936	0.239604	27.7169	27.7645	27.9082	27.8124	27.0437	27.2731	27.5385	28.0301	27.3758	26.6934	26.4418	26.1997	26.2592	26.5006	26.4559	25.916	8	8	8	41.5	41.5	41.5	22.275	0	98.178	2239300000	64	223970000
P50583	P50583	Bis(5-nucleosyl)-tetraphosphatase [asymmetrical]	NUDT2	-1.12886	1.37716	0.0182073	-0.67548	0.607083	0.297081	-1.54213	2.1076	0.0373333	-0.715593	0.336985	0.130188	-1.08875	0.757087	0.132647	-0.262211	0.14435	0.652494	26.447	25.7309	26.3616	25.9801	23.9749	23.7353	26.1236	26.3307	24.3998	24.0789	24.2345	25.6378	26.0249	24.2327	23.602	23.4425	3	3	3	29.3	29.3	29.3	16.829	0	31.877	932290000	35	105590000
Q96A19	Q96A19	Coiled-coil domain-containing protein 102A	CCDC102A	0.847807	4.67607	0.0115123	0.0573874	0.0805095	0.834676	1.01839	2.40285	0.0373966	0.677223	2.30581	0.0553269	0.227972	0.709459	0.252067	-0.113197	0.199073	0.634445	23.6119	23.8643	23.9229	23.8116	24.0802	23.9159	24.3957	23.7308	24.5175	24.6691	24.6416	25.456	24.6283	24.5676	24.8675	24.7681	5	5	5	11.3	11.3	11.3	62.595	0	70.312	297070000	28	11116000
[truncated: 2,451 more rows]
[truncated: 32 more columns]

## Sheet: Supplementary Table 7
						Two-sample tests between SUMO targets across different conditions																		Two-sample tests between different conditions and parental control
[truncated: 1,297 more rows]
[truncated: 76 more columns]
