# Supplementary material for: The SUMO–NIP45 pathway processes toxic DNA catenanes to prevent mitotic failure
Source: Nat Struct Mol Biol. 2023 Jul 20;30(9):1303–13. doi: 10.1038/s41594-023-01045-0 (PMC10497417; doi:10.1038/s41594-023-01045-0)
Supplement: Source Data Fig. 1 — Statistical source data. [file 41594_2023_1045_MOESM7_ESM.xlsx]

## Sheet: E
SUMOi (nM)	siCTRL			siBLM			siPICH			siRMI1			siRMI2
0	1	1	1	1	1	1	1	1	1	1	1	1	1	1	1
56	0.83319	1	1	0.122355	0.120333	0.140316	0.35	0.739241	0.447465	0.924457	0.171486	0.25939	0.567212	0.368246	0.335351
166	0.266896	0.170897	0.152557	0.014875	0.0125022	0.027997	0.033784	0.055696	0.032794	0.1125	0.016949	0.019953	0.014614	0.01	0.01256

## Sheet: F
SUMOi (nM)	siCTRL			siCRAMP1L			siFKBP8			siEP300			siNIP45
0	1	1	1	1	1	1	1	1	1	1	1	1	1	1	1
56	0.83319	1	1	0.830407	0.793958	0.805341	0.765523	0.697589	0.239215	0.857591	0.840475	0.872169	0.214575	0.177561	0.164769
166	0.266896	0.170897	0.152557	0.03365	0.011361	0.026558	0.038787	0.018528	0.013886	0.050754	0.079762	0.032713	0.02834	0.010199	0.011386

## Sheet: G
SUMOi (nM)	siCTRL			siPICH			siRMI2			siPICH+siRMI2
0	1	1	1	1	1	1	1	1	1	1	1	1
55.6	0.933536	1.00144	0.992543	0.612277	0.392613	0.524638	0.491375	0.541894	0.556076	0.383849	0.376912	0.324628
166	0.46702	0.330933	0.25945	0.039946	0.03414	0.036071	0.023604	0.02755	0.025142	0.01134	0.032411	0.03482

## Sheet: J
SUMOi (nM)	wt			NIP45-KO cl. 1.D6			NIP45-KO cl. 2.A4
0	1	1	1	1	1	1	1	1	1
166	0.89228	1.06466	0.954235	0.558445	0.635066	0.52048	0.644028	0.634745	0.504036
500	0.710683	0.730735	0.626547	0.036074	0.051977	0.017653	0.032006	0.030914	0.008216

## Sheet: K
Time (hours)	wt		NIP45-KO 1.D6		NIP45-KO 2.A4		wt + SUMOi		NIP45-KO 1.D6 + SUMOi		NIP45-KO 2.A4 + SUMOi
0	1	1	1	1	1	1	1	1	1	1	1	1
6	1.29345	1.2114	1.37762	1.17217	1.34464	1.31236	1.27425	1.27215	1.21229	1.12241	1.24503	1.11556
12	1.6386	1.53429	1.72169	1.39134	1.6731	1.62455	1.37366	1.47177	1.44858	1.32209	1.41298	1.26299
18	2.00354	1.84498	1.98594	1.72633	2.19719	1.8962	1.58756	1.69852	1.52843	1.44708	1.64447	1.4132
24	2.69682	2.2733	2.49221	2.12094	2.6136	2.27771	1.88369	1.96415	1.73335	1.47674	1.75535	1.48283
30	3.26102	2.90229	3.20935	2.58068	3.15381	2.87394	2.21595	2.21877	1.98164	1.71204	1.86041	1.5805
36	4.09892	3.57664	3.90959	3.0905	3.86614	3.47631	2.55255	2.68419	2.02631	1.8167	2.02713	1.62547
42	4.87606	4.3015	4.69614	3.87608	4.99298	4.23143	2.89162	3.20691	2.18919	2.02071	2.14615	1.89368
48	6.0933	5.28747	5.82182	4.5189	6.05967	5.13876	3.32915	3.59084	2.3674	2.04876	2.14366	2.11329
54	7.50597	6.33422	7.11527	5.61363	7.56993	6.44069	3.93395	4.02417	2.51568	2.16422	2.16279	2.25606
60	9.30974	7.67935	8.90304	6.96892	9.47808	8.01243	4.41083	4.55627	2.73913	2.32271	2.35514	2.36491
66	11.5865	9.33749	10.9244	8.5525	11.6345	9.72163	4.81558	5.23631	2.72686	2.46666	2.43158	2.55604
72	14.5462	11.6078	13.4254	10.7754	14.3924	11.4698	5.50796	6.10525	2.99576	2.58037	2.39997	2.6254
78	17.3962	13.8763	16.0885	13.5429	17.6708	14.4857	6.25912	7.09991	3.00706	2.61714	2.53108	2.74586
84	20.9866	16.8546	19.4497	16.2722	21.2481	17.6137	7.1537	8.36851	3.09264	2.62989	2.49244	2.78787
90	24.9032	20.4681	23.1384	20.0881	24.8899	21.9566	8.09865	9.68891	3.08044	2.88536	2.5466	2.92338
96	28.3911	23.8976	26.2289	24.464	28.2296	26.6643	9.70231	11.154	3.29777	2.92727	2.52274	3.02862
