# Supplementary material for: The SUMO–NIP45 pathway processes toxic DNA catenanes to prevent mitotic failure
Source: Nat Struct Mol Biol. 2023 Jul 20;30(9):1303–13. doi: 10.1038/s41594-023-01045-0 (PMC10497417; doi:10.1038/s41594-023-01045-0)
Supplement: Source Data Fig. 2 — Statistical source data. [file 41594_2023_1045_MOESM9_ESM.xlsx]

## Sheet: D
SUMOi (nM)	wt			NIP45-KO			NIP45-KO / GFP-NIP45 FL			NIP45-KO / GFP-NIP45 dSLD1			NIP45-KO / GFP-NIP45 dSLD2			NIP45-KO / GFP-NIP45 D394R
0	1	1	1	1	1	1	1	1	1	1	1	1	1	1	1	1	1	1
56	0.706545	0.793988	0.913659	0.258925	0.27442	0.378736	0.852703	0.845055	0.904841	0.220703	0.291503	0.34769	0.446721	0.585987	0.65614	0.504069	0.49831	0.579473
167	0.431296	0.455644	0.583156	0.018075	0.011403	0.019641	0.441892	0.505077	0.570128	0.047852	0.049673	0.046985	0.076503	0.08758	0.112281	0.044493	0.032294	0.044505

## Sheet: I
wt siBLM	wt siPICH	NIP45-KO siBLM	NIP45-KO siPICH
0.865453	0.700027	0.0121403	0.0207
1.16545	1.0299	0.009804	0.009128
1.00886	0.874464	0.00701642	0.00956785
