# Supplementary material for: The SUMO–NIP45 pathway processes toxic DNA catenanes to prevent mitotic failure
Source: Nat Struct Mol Biol. 2023 Jul 20;30(9):1303–13. doi: 10.1038/s41594-023-01045-0 (PMC10497417; doi:10.1038/s41594-023-01045-0)
Supplement: Source Data Fig. 3 — Statistical source data. [file 41594_2023_1045_MOESM10_ESM.xlsx]

## Sheet: B
	WT + DMSO			WT + SUMOi			NIP45-KO + DMSO			NIP45-KO + SUMOi			NIP45-KO / GFP-NIP45 + DMSO			NIP45-KO / GFP-NIP45 + SUMOi
R1	R2	R3	R1	R2	R3	R1	R2	R3	R1	R2	R3	R1	R2	R3	R1	R2	R3
0	1	2	9	0	0	0	3	0	3	2	2	0	0	0	2	0	4
1	0	0	0	3	5	2	1	0	14	2	6	0	0	0	4	0	5
0	0	1	1	3	0	2	3	3	8	10	2	0	0	1	2	0	0
2	1	2	2	3	0	1	2	5	15	12	1	0	0	2	4	2	2
4	0	0	1	2	0	5	0	4	8	2	7	1	0	0	4	1	6
0	0	0	5	5	1	2	4	0	9	7	8	0	1	1	2	1	1
2	0	0	1	4	2	6	2	0	4	0	3	0	0	1	3	3	2
3	2	0	6	4	9	2	2	1	7	3	1	2	2	0	1	4	3
0	0	0	9	3	2	2	0	2	3	8	0	4	0	0	1	2	3
2	0	0	8	2	3	8	4	1	6	1	4	4	1	5	4	4	3
0	3	2	3	4	1	7	2	3	5	8	5	2	1	0	2	1	1
0	0	0	4	1	0	7	1	1	8	4	2	0	1	0	2	1	1
0	1	0	0	5	0	7	1	4	7	0	0	1	1	1	8	5	2
1	0	2	1	3	1	5	1	5	6	2	5	1	3	2	5	1	1
1	1	0	3	1	0	1	2	8	7	0	4	1	1	0	2	3	2
0	1	1	4	6	1	6	5	9	6	1	4	1	0	0	2	1	0
0	0	0	1	3	1	1	6	2	7	1	10	3	0	0	0	0	3
0	3	0	2	0	2	0	2	4	7	4	4	0	1	1	3	1	2
1	0	0	0	1	2	2	4	5	13	5	4	0	3	0	5	1	3
3	1	1	1	1	4	2	4	5	4	2	4	1	1	0	2	1	1
1	0	0	7	2	5	8	2	2	6	6	5	1	0	0	7	2	2
0	2	0	3	0	0	2	0	3	6	3	5	0	0	0	2	1	8
0	0	0	5	1	1	2	8	9	9	3	14	1	1	0	4	3	1
10	1	0	9	3	0	1	0	6	5	6	6	0	0	1	3	3	2
1	0	1	4	5	1	1	2	2	13	3	1	1	0	0	5	2	2
2	1	0	0	4	2	0	2	6	3	9	0	0	1	0	2	2	3
1	0	0	4	0	2	6	2	0	12	4	6	1	0	0	4	3	1
0	0	0	7	1	2	3	2	11	6	6	2	3	0	0	2	3	2
3	1	1	1	4	1	4	5	3	10	5	9	0	1	1	3	3	7
1	0	0	2	0	0	5	0	4	13	16	3	1	2	0	3	2	2
0	0	1	3	1	3	2	7	1	8	3	10	2	1	0	2	2	2
0	1	1	3	3	0	6	3	0	3	3	6	1	1	0	8	7	1
0	1	1	12	3	2	2	1	2	0	6	2	0	1	0	3	1	1
0	0	1	3	2	1	1	1	4	10	12	3	0	1	1	5	1	1
0	1	0	1	4	1	3	2	7	6	4	5	7	0	0	3	4	5
0	1	1	2	1	8	4	4	2	11	1	8	1	6	0	3	1	6
9	1	0	0	1	6	5	4	1	11	3	3	3	0	1	5	0	2
4	2	3	0	3	1	2	2	2	16	7	4	0	3	2	4	4	0
0	1	1	5	3	0	2	3	3	7	4	0	0	0	1	5	5	2
0	3	0	3	1	0	3	5	2	4	4	10	2	1	1	1	1	3
3	3	0	3	4	1	3	0	2	2	8	6	0	0	0	2	0	2
0	0	0	1	1	2	7	2	0	2	5	11	0	5	0	2	1	2
0	1	2	0	2	5	2	4	0	7	6	4	0	1	0	3	0	0
0	1	1	0	0	1	3	0	2	8	0	1	1	1	2		0	1
2	1	0	5	1	2	1	2	2	0	9	7	0	1	0		1	4
3	0	6	1	2	1	2	1	3	16	4	5	0	0	0		2	2
3	0	3	1	2	4	2	1	3	11		4	0	0	0		0	0
0	1	2	6	4	0	0	9	2	4		24	0	0	1		1	4
0	1	0	7	2	11	0	3	1	8		9	2	0	2		0	3
2	1	0	4	1	0	4	1	1	5		4	5	0	0		0	2
1	2	0	10	1	0	1	1	1	2		4	1	2	0		1	1
0	0	4	0	1	2	1	1	5	4		5	0	1	2		5	3
7	0	2	0	4	1	3	1	1	5		2	0	1	1		3	2
2	1	0	2	5	3	1	3	2	6		6	0	0	0		0	0
3	1	2	2	9	3	4	6	4	7		11	1	0	1		2	4
2	0	0	1	3	3	3	3	7	9		2	0	0	0			1
0	1	2	1	2	2	2	2	2	7		3		0	0			4
0	0	0	4	8	1	3	2	1	4		6			1			4
1	0	2	2	1	0	3	1	0	11		5			1			2
0	1	0	1	2	2	4	7	0			6			0			3
0	1	0	3	2	4	0	1	7			10			3			3
1	0	2	1	0	0	1	0	0			6			0			0
11	2	0	1	2	7	0	1	3			1			1			0
0	0	1		2	2	1	2	4			9			2			0
0	0	0		0	1	3	0	3			6			1			3
0	0	0		4	0	3	1	1			4			0			5
2	0	1		0	2	1	3	1			11			0			1
3	0	0		0	1	1	3	1			12			2			5
0	0	1		0	1	0	1	0			8			2
0	1	1		0	0	3	1	3			1			0
0	0	4		2	8	3	2	9			7			1
3	1	0		3	1	5	1	1						1
0	1	0		3	1	8	4	5						2
2	0	2		3	3	1	2	6						1
8	3	1		2	0	3	0	6						0
1	0	2		0	2	3	3	3
0	1	0		4	3	0	4	1
0	0	2		1	9	1	5	2
0	1	1		1	3	5	0	3
2		4		1	3	3	0	4
1		1		0	3	8	1	5
2		1		0	3	1	1	2
0		0		2	1	2	0	4
2		0		6	4	4	1	2
3		1		0	2	1	2	2
1		3			3	0	4	6
0		2			2	0	2	0
3		0			0	2	1	3
1		1			1	1	1	1
1		0			0	0	1	1
3		2			1	3	3	0
		0			1	6	3	8
		0			4	3	3	0
		0			0	8	0	2
		0			1	4	1	3
		0			2	0	2	3
		0			6	0	1	5
		0			3	2	9	8
		0			4	1	3	3
		1			3	1	1	5
		0			4	1	3	3
		1			3	1	1	5

## Sheet: C
wt + DMSO			NIP45-KO + DMSO			wt + APH			NIP45-KO + APH			wt + ICRF			NIP45-KO + ICRF
1	1	0	0	1	2	2	0	1	1	3	0	2	4	8	3	0	5
3	0	0	7	0	4	0	0	0	2	4	0	4	16	2	18	10	3
0	2	1	4	2	1	0	2	0	6	3	1	2	2	3	9	12	12
0	0	0	3	3	0	5	0	2	1	1	4	9	3	6	9	11	6
2	1	0	3	1	0	7	2	0	3	1	1	6	3	4	8	5	6
2	0	4	2	8	1	2	3	0	3	0	2	9	6	2	4	4	3
0	0	4	1	5	2	1	1	2	2	0	2	1	4	3	11	6	4
0	3	4	0	3	1	7	3	3	3	1	2	3	8	3	17	6	10
0	1	2	2	6	1	2	0	0	3	3	1	10	7	0	4	22	12
0	0	1	5	3	4	2	0	0	2	3	0	1	1	1	15	5	6
2	1	0	0	0	0	1	0	1	6	1	1	4	2	4	4	9	7
0	0	1	3	1	0	2	0	8	1	1	2	11	4	3	9	10	11
2	1	1	3	1	0	6	4	0	0	1	0	16	7	1	6	6	9
3	2	0	1	4	0	1	1	1	0	1	1	1	7	2	6	15	17
0	1	1	1	2	3	1	0	0	0	3	0	3	3	3	6	12	22
0	1	0	3	2	2	4	6	0	1	2	0	6	11	10	14	5	9
0	1	1	1	1	0	7	2	0	0	3	2	8	3	4	6	7	8
1	1	0	1	3	1	1	0	0	0	0	1	7	19	9	20	8	7
3	1	0	3	0	3	4	2	3	3	2	1	0	3	4	5	5	15
0	1	0	1	0	2	3	0	0	1	1	1	18	14	1	7	17	10
0	2	1	0	3	3	1	2	0	9	2	0	5	2	2	7	4	3
0	1	1	4	1	0	1	1	1	2	2	2	5	5	8	5	4	3
0	0	1	7	8	0	0	2	3	2	5	0	10	0	0	7	15	8
0	1	0	1	3	1	3	3	2	0	1	3	1	1	4	7	8	8
0	1	0	5	1	0	5	2	0	1	3	1	11	2	8	11	11	3
0	1	0	6	3	2	0	0	0	1	1	1	1	4	7	7	9	5
0	2	0	1	0	2	0	1	1	0	3	2	4	6	5	4	5	7
4	3	2	3	2	2	1	0	2	1	2	3	14	2	2	7	10	9
2	3	0	1	1	2	2	0	0	3	0	0	2	2	3	6	12	4
1	0	0	2	0	8	5	0	1	1	3	0	6	6	2	12	4	9
0	1	2	1	2	0	5	4	2	0	1	1	3	12	10	3	15	9
1	1	1	3	0	1	3	2	2	2	1	0	0	2	3	7	10	14
0	0	2	0	2	2	4	2	3	7	0	0	2	3	2	4	15	5
1	1	1	3	0	0	3	2	2	4	0	2	5	3	1	13	7	3
1	1	4	0	2	2	1	2	4	1	1	1	2	2	6	15	11	8
2	3	1	4	1	4	3	1	1	4	1	2	5	6	4	11	11	12
0	0	2	2	4	1	0	1	0	1	1	0	3	6	13	9	9	5
2	0	0	1	4	5	1	2	0	1	3	0	1	4	11	12	8	13
1	1	2	2	4	2	1	2	1	2	0	2	1	7	8	22	12	10
0	0	3	2	1	4	4	3	2	2	0	2	8	9	6	3	4	10
0	1	2	1	4	2	0	1	4	1	3	2	1	2	5	11	14	17
2	0	0	1	3	1	1	1	0	0	1	1	6	2	4	17	3	16
1	2	0	0	1	2	3	3	2	1	1	0	5	3	3	12	6	2
1	1	3	0	0	0	1	1	2	1	2	1	0	1	7	14	3	1
0	2	0	1	1	5	3	0	2	3	0	1	12	2	9	19	15	11
1	0	3	2	2	4	3	1	2	1	0	0	2	1	8	11	5	5
2	1	0	1	3	3	0	2	1	0	1	3	6	9	8	16	6	10
1	0	1	4	1	0	6	1	2	4	0	1	4	1	12	7	9	8
3	3	1	0	2	1	1	0	2	0	1	0	15	12	5	6	4	17
1	0	0	2	2	1	0	0	2	0	2	1	4	7	10	6	9	6
1	0	0	2	1	4	3	2	5	4	0	0	8	3	10	13	1	3
1	1	0	1	5	2	4	0	5	1	0	1	3	1	8	16	10	4
1	1	2	3	0	3	3	2	0	1	1	1	2	0	1	12	7	8
0	2	0	2	2	0	3	0	1	1	0	0	9	4	8	9	9	7
1	1	0	1	1	2	3	1	2	2	1	1	8	1	2	9	2	4
1	0	0	3	1	0	1	0	0	0	3	5	0	1	8	11	3	2
1	1	0	1	1	2	1	0	2	1	3	4	9	5	4	2	17	4
1	3	0	2	2	2	3	0	1	3	1	0	7	2	3	11	10	18
1	4	1	3	8	6	5	1	1	1	1	0	4	8	9	7	4	6
0	1	0	0	0	3	0	0	3	1	1	1	4	5	2	17	9	3
1	3	0	1	1	5	2	2	1	0	2	0	8	5	2	15	5	6
1	1	0	9	3	1	0	0	2	5	0	0	5	7	7	15	9	4
3	1	0	2	2	0	0	2	0	5	0	2	5	2	4	7	12	6
0	0	1	6	2	6	1	1	4	3	0	2	19	2	10	8	7	1
3	0	0	2	1	1	1	1	1	1	0	1	6	8	0	5	7	7
1	0	0	4	3	0	1	3	1	1	1	1	2	1	5	15	3	6
0	0	0	2	2	0	0	0	1	4	1	2	7	4	2	13	6	5
2	2	0	1	1	1	2	0	0	1	1	0	1	16	5	16	6	11
0	3	1	2	2	0	0	6	0	1	1	0	9	16	2	6	3	6
0	1	1	0	2	2	9	1	1	1	2	1	2	12	8	3	4	0
2	1	0	0	0	3	0	3	1	0	1	2	0	1	6	11	2	5
0	1	2	1	0	1	1	1	1	2	0	1	4	12	1	16	20	12
1	1	1	0	0	3	1	1	2	2	4	0	6	4	0	13	6	5
2	2	0	2	4	1	0	0	1	0	0	2	4	5	3	15	6	6
2	2	2	1	3	2	0	1	0	0	1	1	2	2	3	7	12	10
1	1	2	3	2	1	1	1	1	3	2	1	9	4	2	8	12	7
0	1	0	4	1	1	1	2	1	1	0	2	3	4	1	6	9	14
1	2	0	0	0	2	0	2	1	1	0	2	14	2	3	13	11	14
2	0	2	1	8	7	0	2	1	3	2	0	3	19	6	3	9	13
4	2	0	4	0	4	2	1	1	0	1	1	3	3	11	4	4	11

## Sheet: D
wt	wt +50nM	wt +150 nM	NIP45-KO	NIP45-KO +50 nM	NIP45-KO +150 nM
0	0	13	1	17	89
0	4	21	1	15	87
0	0	49	0	47	92

## Sheet: E
wt + 150nM SUMOi	NIP45-KO + 150nM SUMOi	NIP45-KO + 150nM SUMOi + mCherry-NIP45 WT	NIP45-KO + 150nM SUMOi + mCherry-NIP45 SLD2*
25	69	33	77
31	79	23	76
35	75	27	71

## Sheet: F
wt siCTRL	wt siBLM	wt siPICH	NIP45-KO siCTRL	NIP45-KO siBLM	NIP45-KO siPICH
0	20	0	1	70	41
0	5	0	1	73	22
1	10	0	0	90	33

## Sheet: G
HeLa wt untreated	HeLa wt 1 uM SUMOi
0	87
1	81
1	80
2	92
