# Supplementary material for: The SUMO–NIP45 pathway processes toxic DNA catenanes to prevent mitotic failure
Source: Nat Struct Mol Biol. 2023 Jul 20;30(9):1303–13. doi: 10.1038/s41594-023-01045-0 (PMC10497417; doi:10.1038/s41594-023-01045-0)
Supplement: Source Data Fig. 4 — Statistical source data. [file 41594_2023_1045_MOESM11_ESM.xlsx]

## Sheet: C
WEE1i (nM)	HeLa wt			HeLa NIP45-KO			HeLa RMI1-KO
0	1	1	1	1	1	1	1	1	1
125	0.823451	0.938902	0.917443	1.15834	0.757235	0.785585	0.335479	0.29674	0.297843
250	0.22482	0.541763	0.434307	0.50248	0.251847	0.312689	0.013677	0.010763	0.027488

## Sheet: D
HeLa wt	HeLa wt + WEE1i	HeLa RMI1-KO	HeLa RMI1-KO + WEE1i
0	3	1	65
0	12.9	1	84
0	9.9	0	79

## Sheet: E
wt	NIP45-KO	wt + ICRF	NIP45-KO + ICRF	wt + ICRF + 37.5 nM SUMOi	NIP45-KO + ICRF + 37.5 nM SUMOi	wt + ICRF + 75 nM SUMOi	NIP45-KO + ICRF + 75 nM SUMOi	wt + ICRF + 150 nM SUMOi	NIP45-KO + ICRF + 150 nM SUMOi
80	300	820	210	1660	80	160	260	130	190
100	160	860	180	1610	80	170	120	190	170
210	310	1940	290	320	70	220	160	140	160
250	70	1220	1040	1840	60	180	250	1950	140
340	110	1060	900	1620	170	1160	170	400	130
200	380	1150	150	240	150	1570	90	160	140
180	390	1560	150	110	90	150	220	220	90
190	260	1760	690	1530	120	130	160	180	120
210	140	1720	170	1340	140	100	160	170	90
160	160	1860	290	1500	160	520	90	1770	120
220	110	1920	290	200	70	1580	150	330	180
190	230	1060	1030	130	130	260	260	350	130
210	190	1660	200	180	100	1200	250	250	80
240	70	1280	1350	210	30	90	100	410	160
170	170	1890	170	160	100	180	190	240	130
150	230	930	400	1640	110	210	200	190	130
230	230	1630	360	2010	220	230	140	200	170
190	190	1830	670	170	100	230	60	160	150
260	400	1910	270	370	80	1200	70	270	230
170	150	1250	270	360	120	100	110	170	200
100	220	1200	420	160	180	120	130	150	180
310	160	1280	150	220	160	150	100	190	120
190	180	440	350	1470	260	170	160	240	90
140	130	1780	310	1790	140	250	200	1600	80
130	400	1870	120	1700	60	70	80	190	290
170	80	1430	180	1830	170	1490	130	170	120
420	180	1310	320	350	110		150		50
60	500	1240	740	180	110		200		150
250	90	1420	180	1650
350	160	1430	890	130
340	180	1820	280	1900
	110		230	160
	80		510	1510
	230		250	260
	170		1520	1670
	260		270	2000
	60			1000
	360			1720
	240			500
	230			210
	120			1060
	150			1650
	180			1010

## Sheet: F
wt + ICRF	NIP45-KO + ICRF	NIP45-KO + ICRF + mCherry-NIP45 WT	NIP45-KO + ICRF + mCherry-NIP45 SLD2*
2170	200	1890	300
2040	310	1880	240
1490	230	380	480
1220	300	1950	160
1550	370	1890	230
1910	300	1760	370
2160	290	1890	700
1340	260	1120	730
1820	570	1800	160
1480	330	1280	260
1960	440	2140	390
1610	220	2020	240
1840	1330	1470	150
1780	360	1160	180
1540	230	1100	240
1940	440	210	490
1410	120	260	170
280	1720	1430	330
1560	230	2160	200
270	320	1690	290
1530	370	1760	300
1890	170	370	250
1750	220	320	1380
1410	220	1060	240
1630	290	1260	940
2000	660	1910	430
1320	150	530	270
1380	1060	420	780
	210	530	300
	210	2020	180
	220	1850
	330

## Sheet: G
wt	RMI1-KO	wt + ICRF	RMI1-KO + ICRF
130	170	1980	1560
90	220	1420	1470
170	220	1360	2000
90	160	1750	1820
330	140	1140	1320
140	120	1940	1800
140	200	1810	1630
180	150	1460	1410
100	170	1310	2040
120	170	1510	1900
260	170	1830	1770
70	210	1290	1650
100	220	1870	1510
90	120	970	1460
100	80	590	1350
120	200		1970
210	180		1010
90	460		1880
110	80		1520
70	510		2100
140	100		1890
	190		2000
	120		1500
	130		400
	140		610
	100		330
	140		350
	180		500
	480		1180
	270		160
	140		340
	100
	240
	80
	240
	120
	120
	160
	160
	80
	70
