# Supplementary material for: The SUMO–NIP45 pathway processes toxic DNA catenanes to prevent mitotic failure
Source: Nat Struct Mol Biol. 2023 Jul 20;30(9):1303–13. doi: 10.1038/s41594-023-01045-0 (PMC10497417; doi:10.1038/s41594-023-01045-0)
Supplement: Source Data Fig. 5 — Statistical source data. [file 41594_2023_1045_MOESM13_ESM.xlsx]

## Sheet: B
	WT			NIP45 KO
-	3.98	3.99	3.85	4.36	2.79	2.27
ICRF	17.6	14.12	13.09	9.76	6.15	8
ICRF + SUMOi	10.1	10.36	7.58	6.92	5.14	4.63

## Sheet: C
WT	WT + ICRF	NIP45-KO	NIP45-KO ICRF
0.012306	0.000767	0	0
0.030753	0.025833	0	0.054718
0.049756	0.0334	0	0.099276
0.154045	0.04372	0	0.122127
0.259734	0.132638	0	0.243313
0.359693	0.133039	1e-06	0.377243
0.452955	0.140279	0.075979	0.383162
0.561258	0.141406	0.107498	0.401677
0.615779	0.175824	0.375902	0.813192
0.652399	0.190453	0.414	1.02145
0.748474	0.190843	0.454703	1.03646
0.761605	0.191362	0.489915	1.1083
0.932392	0.322472	0.538329	1.19785
0.967573	0.429071	0.648242	1.22364
1.05137	0.530939	0.755876	1.22369
1.20889	0.618624	0.857441	1.33002
1.27598	0.641192	0.858073	1.68494
1.33202	0.653448	1.01445	1.79901
1.35222	0.653882	1.13753	1.8044
1.39099	0.858657	1.1669	2.19761
1.40862	0.947402	1.23302	2.19839
1.47555	1.24099	1.42203	2.19876
1.5284	1.26685	1.53041	2.25413
1.54917	1.57271	1.53145	2.42123
1.58086	1.57422	1.5488	2.60513
1.59822	1.64068	1.68064	2.72583
1.59984	1.95669	1.78038	2.94286
1.64738	2.01727	1.99442	2.96003
1.7224	2.58432	2.13999	3.07252
1.74358	2.74281	2.35	3.13288
1.93914	2.8158	2.4355	3.32131
1.94466	2.98326	2.85497	3.53586
2.06554	3.54938	2.94123	3.70842
2.08902	3.60554	3.04257	3.79239
2.18054	3.62352	3.18825	3.82806
2.22233	3.82131	3.35822	3.9333
2.3748	4.42703	3.4055	4.01829
2.50937	4.46389	3.82882	4.02935
2.62566	4.9648	4.01946	4.076
2.62756	5.97864	4.07054	4.21777
2.68461	6.22351	4.24653	4.24275
3.16629	6.68982	4.28474	4.95186
3.18041	7.17302	4.83167	4.96527
3.31601	7.76131	5.1029	5.08167
3.5604	8.76469	5.32911	5.16595
3.81272	8.84118	5.34303	5.17196
3.81696	9.3947	5.85647	5.19222
3.8211	10.5164	6.06518	5.26579
4.23289	10.6971	6.16442	5.78232
4.67688	11.1856	6.46397	6.05624
4.88249	12.6628	6.75619	6.26309
4.90318	12.9356	6.81676	6.27336
4.98018	13.7771	6.82626	6.97892
5.21911	14.9006	7.00861	7.48399
5.67554	16.2047	7.5744	7.99994
5.70452	16.4668	9.17012	8.63955
6.48919	20.9151	9.92595	8.89401
6.6737	21.4827	10.0699	9.148
6.74501	25.0505	11.0962	9.16978
6.91819	25.1441	11.3199	9.21018
7.43427	25.7115	11.3291	10.1704
10.0745	25.7687	14.9194	12.2464
11.8111	26.4406	26.4505	12.2715
12.2347	25.6876	28.1951	13.6534
12.3924	4.76267	5.94701	17.482
14.6442	1.31636	16.8561	18.8096
1.20658	0.962014	2.23304	25.55
0.013563	26.7428	4.17632	5.08537
2.05934	1.62894	0.90898	0.472994
7.28878	10.8032	1.67417	2.62414
6.58288	16.2829	6.58978	7.4108
1.62538	6.20687	2.16603	10.0821
2.59825	11.4951	2.35281	4.80356
5.20579	3.61536	0.660258	9.89118
7.39224	4.20457	1.96557	9.31309
3.5002	0.515372	9.05534	0.903795
2.77814	9.04992	3.46703	3.31779
8.1211	21.743	10.5397	3.61877
5.26001	18.898	0.277486	5.36024
11.0317	18.0288	1.9303	6.13288
1.97673	24.2192	0.815972	9.67956
7.74351	18.918	0.25661	1.70532
1.36869	34.207	6.61017	5.66347
3.14638	4.38616	0	0.505452
0.370596	3.61522	3.89645	5.41238
0.171381	1.01815	3.62958	0.314712
7.7443	9.59853	6.73919	5.93023
15.7344	5.07048	3.41974	1.76935
3.57793	32.1317	1.84449	1.29201
5.22384	21.0327	8.76064	3.64653
0.202983	11.025	3.17219	0.52782
0.619286	5.29479	0	9.68337
0.791207	3.37731	1.49592	0.957919
1.96792	23.07	0.267613	4.53982
7.22816	3.4807	11.2643	5.32719
5.38819	12.0631	1.0729	0.829717
2.76668	1.32276	0.786593	0
10.1933	6.83824	14.1734	3.12535
4.43573	27.2282	1.55749	1.01619
2.1749	4.63456	4.98325	5.80458
3.90078	6.49536	3.68915	2.8881
9.27402	3.48562	0.109949	23.2961
1.74523	6.15362	3.2582	12.2687
2.90067	2.26137	1.66878	0.040809
4.82647	7.4632	5.9442	3.64849
0.574931	2.82563	2.87232	2.35662
9.31345	11.6835	0.645286	9.41765
14.2375	19.9749	5.16463	0.172046
4.82457	11.3796	6.67427	4.17205
4.29894	1.44202	23.3124	1.57218
3.23277	0.321048	0.326994	9.72297
5.72706	0.212134	0.223783	0.083435
3.33325	13.6696	6.7501	3.28589
1.73488	5.84071	0	1.32604
8.27311	3.34036	1.41791	11.8838
3.60549	4.55812	0.158894	6.26333
0.726597	11.8393	2.32646	0.76706
3.7508	5.75019	1.28416	1.81373
3.91999	8.4076	2.83667
5.23458	29.5256	4.46773
0.070975		0.589724
5.93814		2.14848
8.17408		0.131472
1.57526		0
10.0348		10.9665
1.04453		0.527634
1.65084		0.247265
2.9356		0
9.22192		8.02693
3.57897		3.20861
1.71508		5.56082
1.41942		0.468553
4.42638		0
		6.65455
		1.42788
		5.11282
0	0.000621	0	0
0	0.000741	0	0
0	0.001168	0	0
1e-06	0.002818	1e-06	0
1e-06	0.002894	2e-06	0
2e-06	0.015956	1.5e-05	1e-06
5e-06	0.017318	0.000169	2e-06
9e-06	0.045095	0.000444	0.000135
1.2e-05	0.080354	0.00236	0.000298
1.8e-05	0.091317	0.016106	0.002496
0.000343	0.193347	0.016906	0.005236
0.00036	0.289092	0.063127	0.012563
0.000481	0.3659	0.197431	0.014236
0.000903	0.647879	0.231396	0.020185
0.002637	0.6646	0.253753	0.024284
0.003822	0.828635	0.291392	0.032958
0.003878	0.834653	0.292858	0.033728
0.023189	0.851535	0.303899	0.042717
0.023773	0.851639	0.37144	0.044904
0.029542	1.12243	0.402568	0.054363
0.030875	1.20193	0.460704	0.056407
0.052556	1.30906	0.523652	0.070106
0.060951	1.49916	0.529242	0.078272
0.087973	1.52928	0.533995	0.094046
0.094639	1.93351	0.650917	0.127658
0.095031	2.48974	0.651546	0.220936
0.105608	3.09695	0.684064	0.22187
0.124101	3.35171	0.709233	0.235043
0.126635	3.48957	0.768028	0.27016
0.159586	3.67409	0.974328	0.276718
0.162382	3.87417	1.39011	0.296629
0.165824	5.06045	1.50845	0.309798
0.168421	5.31528	1.5402	0.371467
0.180095	5.52981	1.78751	0.53859
0.284701	6.88053	1.98361	0.594261
0.296517	7.61306	2.04662	0.80788
0.322292	7.90533	2.24973	0.810505
0.338495	9.26873	2.68959	0.854401
0.366854	15.4279	2.69637	0.891372
0.378195	15.5903	3.21292	0.957964
0.390037	17.5088	3.28667	0.966426
0.418659	19.0375	3.5862	1.627
0.453757	24.68	3.61819	1.76451
0.592	31.8334	3.65745	1.88018
0.76292	37.9807	3.89	1.96363
0.800447	38.7597	4.06604	2.05426
0.933017	54.1473	4.16863	2.21413
1.06495	52.4676	4.27594	2.75566
1.3595	53.7685	4.59993	3.86097
1.39727		4.71801	4.5996
1.43893		4.97858	4.62865
1.78031		6.10285	6.73009
2.12345		7.2216	7.28125
2.25863		7.30397	7.96626
2.26918		7.37939	11.042
2.37642		9.43258	11.384
3.16623		12.875	13.3511
3.50061		34.9347
3.75093
7.83702
9.02836
16.1369

## Sheet: D
Untreated	ICRF	ICRF + SUMOi
0.073183	0.122823	0.000452
0.145973	0.423235	0.026197
0.336842	1.10565	0.127238
0.349919	1.52828	0.218687
0.361109	1.56336	0.268751
0.382789	1.56568	0.296049
0.514947	1.58364	0.451976
0.787377	1.68403	0.460423
0.828084	1.75887	0.469834
1.28796	1.96868	0.508114
1.31	2.22854	0.6133
1.3274	2.30836	0.655131
1.73413	2.34243	0.676269
1.78574	2.35064	0.708562
1.8309	2.37208	0.761399
1.84689	2.38123	0.818783
2.04271	2.5553	0.846912
2.21883	2.6184	1.07424
2.25567	3.22011	1.08224
2.68086	3.61457	1.14082
2.69856	3.64198	1.24653
3.11595	3.79298	1.39102
3.44451	4.07409	1.45797
3.5315	4.11812	1.5669
3.77114	4.36857	1.5935
4.0157	4.46398	1.6405
4.05442	4.60906	1.67539
4.10514	5.41089	1.75782
4.46915	6.75736	1.93484
4.62961	7.31287	2.08018
4.80539	7.5489	2.11111
4.89995	7.83508	2.15969
4.95071	8.00192	2.53313
5.08028	9.0697	2.58606
5.09398	9.34987	2.62587
5.18182	9.57425	2.84724
5.23783	10.8394	3.02312
5.54112	12.1827	3.11724
5.70393	12.1839	3.18963
6.00255	13.5783	3.26948
6.05567	13.679	3.63631
6.23807	13.8782	3.67733
6.58805	14.5194	3.83379
7.38852	14.95	3.99423
7.39255	15.0151	4.31835
8.08962	15.0177	4.38393
8.32028	15.1608	4.68855
8.69849	17.1383	4.88191
8.71801	17.5656	4.97276
8.94104	19.0335	5.01413
9.45094	20.8839	5.69662
9.58516	33,23537*	5.74347
10.056		6.61997
10.392		6.70573
11.5198		6.91681
12.2859		7.42097
		7.53302
		7.8044
		8.33314
		8.76733
		9.88246
		11.3347
		11.6503
		12.6957
		13.2935
4.41027	4.71209	4e-06
0.196795	13.9189	0
0.171946	5.41385	1.18943
3.83673	0.636164	3.3784
10.2723	4.22956	36.3729
4.1398	2.98997	0.000651
0.380942	15.3533	4.37894
0	4.79459	0.208863
1.7872	6.00072	1.68009
4.47077	1.36502	8.45217
11.5156	2.04863	0.000402
1.21915	6.39664	12.0523
9.81967	17.0728	0.185839
0.649312	7.63677	28.1259
0.893765	12.8224	4.47388
0.044945	4.11983	7.57197
1.03199	15.618	0.022887
0.004323	0.035244	14.7123
4.72463	3.6497	10.3955
5.37223	16.5922	20.7779
0.459542	2.64733	1.62038
0.680848	2.75425	0.970492
1.44556	3.47729	0.0146
0.364985	1.20404	0.559372
0.049027	2.18708	3.26666
2.35421	13.9227	0.005574
0.504217	1.3074	0.005108
2.36673	4.02832	0
0.000161	6.6943	3e-06
3.93698	4.65841	1.20745
0.794561	3.95399	0.284493
3e-06	15.7659	0.025627
4.52176	2.38141	22.345
0.015944	6.28469	1.59141
8.32733	6.43009	0.000518
6.3956	10.7928	0
0.04802	2.49197	0.01422
1.9758	6.00342	0.514623
2.4079	2.64692	0.00177
0	12.4798	0
0.055065	6.12244	1.41264
0.018461	0.117545	4.54476
0	8.18798	3.70514
0.026639	13.1488	0.003427
1.1749	4.42104	7e-05
5.03162	4.48802	0.206751
0.035197	7.12387	5.26913
4.63444	0.536898	4e-06
0.857384	0.890046	0
0.215882	8.63809	4.63958
0	15.5944	0
2.81996	13.5804	2.35442
2.90168	11.7196	0.019203
6.83003	3.07749	12.0334
1.09926	3.4306	0.022735
0.003106	31.1491	7.37708
4.03871	5.55086	3.24014
0.017301	9.14452	0.03252
0.036718	1.57141	1.7e-05
7.16464	11.6811	0
0.081726	7.73985	0.866504
1.12403	4.83788	0.503423
0	4.09539	0.09143
0.097	12.0071	0
18.6323	1.9546	0.007016
0.770077	2.58492	3.11095
0.282438	2.04425	2.48042
4.16723	9.87495	0.678919
0.526177	2.2292	13.7612
0.420335	3.07875	0
3.35082	1.07477	0.010038
7.8e-05	13.4022	7.65703
6.37948	2.12488	0.395308
10.814	9.1673	0.003952
1.06997	8.66269	2.05545
9.4364	17.5415	2.62421
0.338215	4.94583	1.33068
	6.49754	0.00027
		3.33505
		2.60711
		0.264347
		0
3.37975	4.71209	4.28406
2.49511	13.9189	3.01965
0.293823	5.41385	0.460263
21.4798	0.636164	8.28106
7.09346	4.22956	1.1711
8.91012	2.98997	1.02962
7.37177	15.3533	0.930361
5.78737	4.79459	0.214644
8.45921	6.00072	2.0594
4.07293	1.36502	0.85386
3.25263	2.04863	7.31783
9.70505	6.39664	20.9501
4.08674	17.0728	1.01859
6.92944	7.63677	1.373
3.89568	12.8224	1.33667
4.18034	4.11983	2.10448
9.69386	15.618	0.130692
3.08538	0.035244	1.17292
2.51679	3.6497	10.4901
1.74651	16.5922	16.755
11.5319	2.64733	9.653
1.18534	2.75425	11.4124
1.38843	3.47729	1.38245
12.5241	1.20404	1.00374
3.95015	2.18708	0.551519
0.547643	13.9227	1.50086
4.4374	1.3074	2.05203
5.38828	4.02832	11.9826
0.332045	6.6943	0.810715
0.732216	4.65841	3.53998
4.74493	3.95399	5.62072
1.16755	15.7659	8.51977
3.26332	2.38141	2.75773
6.26061	6.28469	2.37376
0.102503	6.43009	7.34571
4.47562	10.7928	2.04316
6.43166	2.49197	5.35781
0.998493	6.00342	2.31291
0.0011415	2.64692	4.19284
0.810482	12.4798	0.211675
3.31828	6.12244	1.28008
8.11441	0.117545	4.80522
2.25345	8.18798	4.0491
5.9892	13.1488	3.0535
1.56621	4.42104	4.6908
4.00531	4.48802	1.07771
1e-05	7.12387	4.83595
0.167795	0.536898	4.48782
5.09006	0.890046	7.28118
6.64802	8.63809	2.28696
	15.5944	3.80067
	13.5804	1.71727
	11.7196	9.0734
	3.07749	14.2238
	3.4306	3.60568
	31.1491	1.89596
	5.55086	0.475331
	9.14452	2.13042
	1.57141	4.7685
	11.6811	5.6021
	7.73985	0.040383
	4.83788	0.120085
	4.09539	3.87104
	12.0071	13.6391
	1.9546	1.81697
	2.58492	1.76673
	2.04425	10.3182
	9.87495	5.04562
	2.2292	8.15319
	3.07875	6.76022
	1.07477	0.295754
	13.4022
	2.12488
	9.1673
	8.66269
	17.5415
	4.94583
	6.49754

## Sheet: J
	WT siCTRL			WT siSLX4			NIP45-KO siCTRL			NIP45-KO siSLX4
Untreated	0.72	2.9	2.4	2.87	1.82	1.26	2.69	3.05	1.6	0.85	0.97	0.47
ICRF	12.51	13.85	13.86	9.09	9.44	10.07	5.95	7.36	6.87	4.63	5.05	5.89
