# Supplementary material for: The SUMO–NIP45 pathway processes toxic DNA catenanes to prevent mitotic failure
Source: Nat Struct Mol Biol. 2023 Jul 20;30(9):1303–13. doi: 10.1038/s41594-023-01045-0 (PMC10497417; doi:10.1038/s41594-023-01045-0)
Supplement: Source Data Extended Data Fig. 1 — Statistical source data. [file 41594_2023_1045_MOESM15_ESM.xlsx]

## Sheet: F
SUMOi (nM)	RPE1 wt			RPE1 BLM-KO
0	1	1	1	1	1	1
167	0.997984	1.02032	1.00099	0.334901	0.517287	0.658211
500	0.482107	0.649211	0.724384	0.029163	0.079787	0.064753

## Sheet: G
SUMOi (nM)	HeLa wt			HeLa RMI1-KO B3			HeLa RMI1-KO B4
0	1	1	1	1	1	1	1	1	1
55.6	1.25306	1.06923	0.915497	0.745223	0.514518	0.501221	0.369551	0.274038	0.328566
167	0.239155	0.162497	0.082073	0.047771	0.026132	0.029292	0.015161	0.005373	0.016502

## Sheet: I
SUMOi (nM)	HeLa wt siCTRL			HeLa RMI1-KO B4 siCTRL			HeLa RMI1-KO B4 siPICH-3
0	1	1	1	1	1	1	1	1	1
55.6	0.933536	0.942908	0.933252	0.743922	0.841637	0.692689	0.540733	0.882979	0.492335
167	0.46702	0.583449	0.455617	0.101297	0.10261	0.059893	0.077393	0.159574	0.055005
