# Supplementary material for: The SUMO–NIP45 pathway processes toxic DNA catenanes to prevent mitotic failure
Source: Nat Struct Mol Biol. 2023 Jul 20;30(9):1303–13. doi: 10.1038/s41594-023-01045-0 (PMC10497417; doi:10.1038/s41594-023-01045-0)
Supplement: Source Data Extended Data Fig. 2 — Statistical source data. [file 41594_2023_1045_MOESM17_ESM.xlsx]

## Sheet: A
SUMOi(nM)	wt		NIP45-KO #B4		NIP45-KO #D4
0	1	1	1	1	1	1
55.6	0.993219	0.970099	0.736018	0.762515	0.591013	0.354002
166.7	0.371609	0.296756	0.061521	0.029686	0.017634	0.01071

## Sheet: B
TAK-981 (nM)	WT			NIP45-KO
0	1	1	1	1	1	1
6.17	1.10944	1.13047	0.745423	0.013946	0.041518	0.02535
18.5	0.05812	0.059379	0.035368	0.005654	0.004056	0.00743

## Sheet: C
	G1			S			G2/M
RPE1 wt	68	74.2	61.6	17	13.2	24.2	15	12.7	14.2
RPE1 NIP45-KO #1.D6	62	69.4	61.6	21	14.2	23	16	16.3	15.4
Hela wt	61	59.6	52.7	26	30.5	32.6	13	9.9	14.7
HeLa NIP45-KO #D4	61	52.4	57.2	25	37.8	34	14	9.8	8.8

## Sheet: D
SUMOi (nM)	siCTRL		siCRAMP1L		siFKBP8		siEP300
0	1	1	1	1	1	1	1	1
18	0.912415	0.947837	0.521791	0.508583	0.658774	0.686543	0.765172	0.879044
56	0.19987	0.288381	0.009229	0.004771	0.010219	0.022259	0.048382	0.077462

## Sheet: E
HU (mM)	NIP45-KO		NIP45-KO + GFP-NIP45			MMS (mM)	NIP45-KO		NIP45-KO + GFP-NIP45			ICRF-193 (uM)	NIP45-KO		NIP45-KO + GFP-NIP45			MMC (ng/mL)	NIP45-KO		NIP45-KO + GFP-NIP45			IR (Gy)	NIP45-KO		NIP45-KO + GFP-NIP45			Aphidicolin (nM)	NIP45-KO		NIP45-KO + GFP-NIP45			CPT (nM)	NIP45-KO		NIP45-KO + GFP-NIP45
0	1	1	1	1		0	1	1	1	1		0	1	1	1	1		0	1	1	1	1		0	1	1	1	1		0	1	1	1	1		0	1	1	1	1
0.75	0.370317	0.385735	0.459936	0.472062		1.5	0.737095	0.56215	0.715125	0.657005		0.25	0.497118	0.494905	0.466346	0.499037		10	0.735043	0.598907	0.711485	0.596552		1	0.510015	0.422188	0.445035	0.317673		150	0.875458	0.747541	0.806723	0.794828		25	0.868132	0.742077	0.858543	0.974138
6	0.278891	0.298921	0.23227	0.208054		3	0.248074	0.345146	0.198582	0.214765		0.5	0.173382	0.180328	0.302521	0.27931		20	0.488595	0.460246	0.525698	0.376812		2	0.109244	0.118701	0.116006	0.082126		300	0.429772	0.331467	0.324523	0.281804		50	0.591837	0.618141	0.653451	0.582931
												1	0.110444	0.12542	0.12188	0.130435		40	0.266564	0.268105	0.143617	0.181208		4	0.01221	0.013115	0.022409	0.015517		600	0.024653	0.021572	0.01773	0.022371		100	0.212635	0.257319	0.12234	0.205817
												2	0.077042	0.053929	0.047872	0.06264

## Sheet: I
SUMOi (nM)	WT			NIP45 KO			NIP45 KO /GFP-NIP45 ∆N1			NIP45 KO /GFP-NIP45 ∆N2
0	1	1	1	1	1	1	1	1	1	1	1	1
56	0.728195	0.753036	0.692893	0.276954	0.317627	0.241866	0.656513	0.885309	0.74559	0.219512	0.15324	0.366263
167	0.382353	0.48583	0.398794	0.042532	0.042406	0.030369	0.357143	0.423711	0.351903	0.023577	0.028897	0.049059

## Sheet: K
wt	NIP45-KO	NIP45-KO / WT	NIP45-KO / SLD2*
0.354823	0.109248	0.546263	0.145349
0.437154	0.160209	0.787105	0.248235
0.431343	0.204093	0.857306	0.268177

## Sheet: L
wt siNIP45	RMI1-KO siNIP45
0.619766	0.017626
0.748399	0.095357
0.688012	0.106935
