# Supplementary material for: The SUMO–NIP45 pathway processes toxic DNA catenanes to prevent mitotic failure
Source: Nat Struct Mol Biol. 2023 Jul 20;30(9):1303–13. doi: 10.1038/s41594-023-01045-0 (PMC10497417; doi:10.1038/s41594-023-01045-0)
Supplement: Source Data Extended Data Fig. 3 — Statistical source data. [file 41594_2023_1045_MOESM18_ESM.xlsx]

## Sheet: A
wt + DMSO			wt + SUMOi			NIP45-KO + DMSO			NIP45-KO + SUMOi
4	2	1	2	1	0	1	0	0	8	13	5
0	5	0	6	3	6	6	0	4	12	1	5
0	0	1	1	4	1	0	1	0	2	12	6
0	1	0	6	3	1	2	11	0	0	0	15
5	1	0	6	0	4	3	2	1	6	6	11
2	1	2	2	0	2	5	3	2	10	5	0
1	3	0	0	0	0	5	2	4	11	10	6
0	0	0	9	1	4	0	2	2	4	8	4
1	1	4	3	0	1	1	3	2	7	10	1
1	0	0	10	1	3	8	1	3	0	6	3
0	1	0	4	5	2	3	2	0	8	1	1
0	1	3	2	1	1	0	4	0	2	6	5
1	2	0	0	2	6	0	3	0	13	5	2
5	0	4	1	3	1	2	0	0	4	7	6
1	1	1	7	6	0	2	1	1	4	0	14
5	1	1	9	0	3	0	0	4	3	6	7
0	1	4	0	9	4	5	4	1	4	4	10
2	5	1	3	0	1	2	0	3	5	10	2
0	0	5	1	1	4	1	1	0	2	8	8
0	0	0	4	5	1	2	2	0	2	4	6
4	0	0	0	7	0	0	0	0	5	15	3
2	0	0	4	2	0	1	1	4	13	8	10
0	2	1	3	2	7	1	0	0	2	13	2
1	3	0	0	4	2	3	0	0	2	1	11
0	0	1	3	2	5	2	4	5	5	1	7
2	0	2	6	0	1	3	2	7	7	6	0
1	1	0	13	6	6	1	1	1	5	11	6
6	0	2	8	3	2	2	0	5	5	1	6
1	1	2	1	9	2	5	6	1	5	0	6
0	1	0	0	1	4	1	1	0	10	1	6
1	0	1	3	0	5	3	2	0	5	2	7
1	0	1	5	2	6	2	0	3	10	10	2
3	0	1	5	0	1	4	5	0	2	4	13
3	0	1	5	1	0	0	2	2	5	6	4
1	0	0	8	0	0	2	0	0	8	2	9
3	2	1	2	4	0	0	1	1	8	11	9
0	0	3	7	7	6	1	2	0	2	4	13
1	0	0	0	1	5	5	0	4	11	3	7
0	0	1	11	1	5	1	8	1	3	2	3
0	0	0	7	1	4	1	2	4	4	4	2
2	0	3	6	0	7	3	6	0	4	4	3
0	2	5	2	4	0	10	6	0	3	2	9
0	1	3	14	3	0	3	0	2	7	6	7
0	0	0	1	0	2	2	0	0	1	5	8
2	0	1	0	2	3	4	2	4	5	5	1
2	1	1	10	1	4	6	4	1	8	8	0
0	0	0	0	5	0	0	0	2	4	6	9
0	0	2	3	6	0	1	1	4	5	4	5
1	0	0	1	1	6	7	0	0	11	13	2
8	0	0	0	9	4	6	1	1	11	11	8
2	1	0	2	0	4	1	0	3	10	5	1
0	0	0	10	4	2	6	0	2	8	1	14
6	1	0	2	0	1	1	2	2	5	1	9
5	0	4	0	2	2	0	8	0	3	0	6
0	0	0	7	4	1	0	2	2	4	9	10
0	0	0	0	3	2	6	2	1	2	16	4
1	0	5	1	6	0	1	2	1		0	2
0	0	0	2	0	1	0	6	1		3	13
0	1	1	0	1	2	2	6	0		5	9
1	2	0	0	2	3	1	2	0		3	2
4	0	0	4	1	7	1	2	0		5	6
1	0	2	1	1	1	10	1	1		1	1
3	1	2	3	4	1	3	1	0		5	5
0	0	0	4	3	3	7	0	1		9	3
0	0	0	10	5	8	2	2	6		3	6
0	0	2	2	1	3	3	1	0		1	6
0	0	5	11	1	0	1	1	4		7	13
2	0	0	4	5	0	5	1	0		0	13
3	1	0	6	2	3	1	5	3		8	8
0	0	0	1	4	1	2	6	1		3	8
0	0	1		3	5	2	1	3		5	10
7	0	5		0	6	4	1	0		8	7
0	0	0		5	4		1	3		7	2
4	0	1		0	1		2	0		5	5
4	1	0		2	0		3	5		4	3
0	2	3		1	3		5	0		8	10
1	0	1		0	3		5	1		3	6
1	0	1		2	0		2	0		4	7
1	0	0		4	2		1	1		9	5
0	3	0		0	0		1	2		3	6
0	0	0		1	0		1	0		12	4
8	0	0		0	4		2	4		1	7
4	3	2		1	1		1	8		5	6
0	0	0		5	5		4	0		4	3
4	0	0		0	2		3	8		2	6
0	0	1		4	0		1	0		8	7
2	0	1		1	0		5	1		4	3
	0	6		3	0		2	0		12	6
	1	0		1	5		3	5		2	6
	0	2		6	8		2	7		4	1
	0	0		1	3		0	1		0	2
	4	0		0	0		1	0		1	3
	0	6		1	6		1	1		8	0
	0	2		1	3		3	2		6	15
	0	0		5	3		0	4		6	10
	0	0		5	4		5	1		11	15
	1	1		5	2		0	3		6	7
	0	0		0	0		1	0		0	0
	0	0		3	0		5	0		6	6
	0	0		0	0		5	0		2	6
	4	0		3	0		1	0		4	7
	0	1		2	1		0	2		4	8
	0	1		1	2		6	3		5	4
	0	0		2	1		3	1		3	5
	0	0		7	0		0	2		5	7
	0	0		1	0		4	0		6	1
	0	0		4	0			3			14
	0	1		1	2			1			1
	0				1			1			0
	2				0			2			8
	0				5			6			6
	0				0						1
	0				4						10
	0				3						1
	3				0						10
	0				0
	1				0
	0				0
	3				0
	3				2
	0				3
	0				1
	1				0
	2				5
	0				0
	0				0
	1
	1
	1

## Sheet: B
wt + 0 nM SUMOi	wt + 50 nM SUMOi	wt + 150 nM SUMOi
70	70	50
100	50	100
60	90	60
80	50	40
60	40	120
80	40	150
60	50	50
50	50	40
50	110	40
40	70	40
40	50	60
90	100	40
50	120	70
150	40	50
70	40	60
50	40	50
40	40	70
50	60	70
50	150	90
50	50	40
50	50	100
40	50	70
40	50	50
40	40	50
50	40	60
70	50	50
70	50	40
50		60
60		80
		40
		60
		50
		40

## Sheet: D
NIP45-KO + 0 nM SUMOi	NIP45-KO + 50 nM SUMOi	NIP45-KO + 150 nM SUMOi
150	40	50
70	60	60
70	50	60
170	60	60
50	80	50
90	60	170
70	80	90
80	170	70
60	50	60
70	70	80
40	70	50
60	70	70
50	110	110
50	50	60
90	60	110
90	60	130
60	60	60
50	50	50
60	100	100
60	110	70
90	60	80
70	50	50
60	60	60
70	70	60
60	60	50
110	80	50
40	60
40
60
40

## Sheet: E
ICRF (nM)	0 nM SUMOi			56 nM SUMOi
0	1	1	1	1	1	1
125	0.353265	0.294745	0.299491	0.223099	0.172585	0.162491
250	0.224626	0.192809	0.173217	0.112626	0.071841	0.084467
500	0.095987	0.078625	0.066958	0.054519	0.031379	0.034359
