# Supplementary material for: The SUMO–NIP45 pathway processes toxic DNA catenanes to prevent mitotic failure
Source: Nat Struct Mol Biol. 2023 Jul 20;30(9):1303–13. doi: 10.1038/s41594-023-01045-0 (PMC10497417; doi:10.1038/s41594-023-01045-0)
Supplement: Source Data Extended Data Fig. 4 — Statistical source data. [file 41594_2023_1045_MOESM20_ESM.xlsx]

## Sheet: C
	ICRF 111 nM			ICRF 333 nM			ICRF 1 uM			ICRF 3 uM			ICRF 3 uM + ATMi + ATRi			ICRF 3 uM + SUMOi 111 nM			ICRF 3 uM + SUMOi 333 nM			ICRF 3 uM + SUMOi 1 uM
wt	59.6685	66.1	16.48	4.41989	5.55	1.92	1.9337	3.7	0.275	2.20994	1.85	2.47	64.0884	53.7	41.76	19.337	9.26	5.40541	24.0331	24.1	26.1261	26.7956	60.2	39.6396
NIP45-KO	83.813	63.3	97.4	61.5108	44.1	36	24.8202	21.8	15.53	25.1799	13.3	10.35	77.3381	69.5	64.47	51.4389	40.7	28.8591	56.4748	51.1	36.5772	43.8849	49.4	23.4899

## Sheet: E
wt	NIP45-KO	wt + ICRF	NIP45-KO + ICRF	wt + ICRF + SUMOi	NIP45-KO + ICRF + SUMOi
0	0		95	92	96
0	1		94	82	86
1	1		96	87	96

## Sheet: G
WT	NIP45-KO	NIP45-KO / NIP45 WT	NIP45-KO /NIP45 ΔSLD1	NIP45-KO / NIP45 ΔSLD2	NIP45-KO / NIP45 SLD2*
8.2	35.2	14.9	53.9	36	57.8
6.7	28.2	15	17.3	41	34
2.7	26.3	19.3	43	43.8	39.4
