# Supplementary material for: The SUMO–NIP45 pathway processes toxic DNA catenanes to prevent mitotic failure
Source: Nat Struct Mol Biol. 2023 Jul 20;30(9):1303–13. doi: 10.1038/s41594-023-01045-0 (PMC10497417; doi:10.1038/s41594-023-01045-0)
Supplement: Source Data Extended Data Fig. 5 — Statistical source data. [file 41594_2023_1045_MOESM22_ESM.xlsx]

## Sheet: A
	siCTRL			siNIP45
-	3.85	4.64	2.4	2.27	2.16	4.8
ICRF	10.09	12.69	13.72	8	7.77	7.56
ICRF + SUMOi	7.58	4.03	4.74	4.63	5.86	5.14

## Sheet: B
	WT			NIP45-KO
-	2.02	2.86	2.74	2.33	2.51	2.21
ICRF	11.49	9.55	8.97	6.14	6.18	5.37

## Sheet: D
-	ICRF	ICRF + ATRi	ICRF + ATMi	ICRF + ATRi + ATMi
1.59	8.46	5.07	0.6	0.42
1.75	9.8	6.1	1.83	0.58
0.72	9.2	7.3	1.47	0.76

## Sheet: E
	Noc + ICRF					Noc + ICRF + ATMi					Noc + ICRF + ATRi					Noc + ICRF + ATMi + ATRi
WT	0.0052	0.083	0.0083	0.001	0.0053	0.29		0.185	0.253	0.178	0.062	0.132	0.009	0.013	0.0231	0.5	0.923	0.469	0.64	0.368
NIP45-KO	0.125	0.196	0.067	0.136	0.068	0.8125	0.48	0.623	0.469	0.215	0.684	0.588	0.296	0.297	0.29	0.92	0.52	1.1	0.893	0.91

## Sheet: F
	WT			NIP45-KO
-	3.26748	4.39867	1.0892	3.64116	3.66319	2.76087
ICRF-193	6.78563	10.0967	9.04351	4.85395	4.54366	1.65687

## Sheet: G
Untreated	ICRF	ICRF + SUMOi
4.53848	7.15395	3.52018
2.54601	6.81483	3.3299
4.51725	6.81483	4.31757

## Sheet: H
	WT			NIP45-KO
-	2.63	1.7	1.28	2.05	1.52	1.15
ICRF	12.34	13.99	12.07	9.59	6.16	8.55
ICRF + Noco	11.39	11.94	11.16	6.44	6.24	9.64

## Sheet: J
wt	NIP45-KO	NIP45-KO / WT	NIP45-KO / dSLD1	NIP45-KO / dSLD2	NIP45-KO / SLD2*
1	0.564	0.88	0.405333	0.338667	0.446
1	0.545559	0.923875	0.630911	0.591696	0.504037
1	0.539855	0.862319	0.668841	0.500725	0.515942

## Sheet: K
	Untreated			ICRF			ICRF + TAK-981
WT	3.06	2.28	3.23	8.07	8.84	7.81	4.93	4.51	5.59
NIP45-KO	2.6	2.41	3.47	4.66	5.33	5.73	3.07	4.23	3.79
