# Supplementary material for: The SUMO–NIP45 pathway processes toxic DNA catenanes to prevent mitotic failure
Source: Nat Struct Mol Biol. 2023 Jul 20;30(9):1303–13. doi: 10.1038/s41594-023-01045-0 (PMC10497417; doi:10.1038/s41594-023-01045-0)
Supplement: Source Data Extended Data Fig. 7 — Statistical source data. [file 41594_2023_1045_MOESM25_ESM.xlsx]

## Sheet: F
SUMOi (nM)	siCTRL			siSLX4
0	1	1	1	1	1	1
56	0.725373	0.834209	0.87132	0.763544	0.755894	0.768951
166	0.04403	0.054014	0.182116	0.066591	0.050098	0.180685
